# Supplementary material for: Gene Regulation in Primates Evolves under Tissue-Specific Selection Pressures
Source: PLoS Genet. 2008 Nov 21;4(11):e1000271. doi: 10.1371/journal.pgen.1000271 (PMC2581600; doi:10.1371/journal.pgen.1000271)
Supplement: Table S1 — List of genes on the array. (6.66 MB TXT) [file pgen.1000271.s019.txt]

RefSeq ID	Symbol	Probe num	BI var, liver	BI var, kidney	BI var, heart	LR, DE H-C, liver	LR, DE H-C, kidney	LR, DE H-C, heart	LR, DE H-R, liver	LR, DE H-R, kidney	LR, DE H-R, heart	LR, DE C-R, liver	LR, DE C-R, kidney	LR, DE C-R, heart	FDR, DE H, liver-kidney	FDR, DE H, liver-heart	FDR, DE H, kidney-heart	FDR, DE C, liver-kidney	FDR, DE C, liver-heart	FDR, DE C, kidney-heart	FDR, DE R, liver-kidney	FDR, DE R, liver-heart	FDR, DE R, kidney-heart	Stabilizing, liver	Stabilizing, kidney	Stabilizing, heart	Directional, Human high, liver	Directional, Human high, kidney	Directional, Human high, heart	Directional, Human low, liver	Directional, Human low, kidney	Directional, Human low, heart	Directional, Chimp high, liver	Directional, Chimp high, kidney	Directional, Chimp high, heart	Directional, Chimp low, liver	Directional, Chimp low, kidney	Directional, Chimp low, heart
NM_000014	A2M	7	0.0131099	0.08820786	0.03700726	5.32295154947198	0.442620143040017	3.56012975123804	7.977095652446	1.22161794087197	11.5910047942600	0.449618434431983	0.205580593298009	3.73680782753206	1	1	1	1	1	1	1	1	1	FALSE	TRUE	FALSE	FALSE	FALSE	FALSE	FALSE	FALSE	FALSE	FALSE	FALSE	FALSE	FALSE	FALSE	FALSE
NM_000015	NAT2	7	0.09868259	0.05216537	0.04071545	1.53837969499	2.08959749769201	0.155013257091923	10.8654823991480	0.457532997472072	0.8166575447799	5.68356975640609	0.638488726955984	0.266827582991937	1	1	1	1	1	1	1	1	1	FALSE	TRUE	FALSE	FALSE	FALSE	FALSE	FALSE	FALSE	FALSE	FALSE	FALSE	FALSE	FALSE	FALSE	FALSE
NM_000016	ACADM	7	0.08996302	0.6025229	0.1165848	17.4446285033400	4.49958530685808	0.869049084470134	9.32515013715192	3.51227969430806	15.4908682502701	30.4847212733599	12.4332245386302	11.4730727265180	0.601990458669433	1	1	0.729479909599569	0.0195185049334332	0.452953549482417	0.320774986172271	1	1	FALSE	FALSE	FALSE	FALSE	FALSE	FALSE	FALSE	FALSE	FALSE	FALSE	FALSE	FALSE	FALSE	FALSE	FALSE
NM_000017	ACADS	7	0.287963	0.3510588	0.1406034	8.46994724962792	0.163367873632069	13.8935816021640	8.5652415022978	9.27846805762397	13.4181017701960	0.00053457367584997	10.9832293219160	0.0123386394041063	1	1	0.73989637056888	1	1	0.000968704271874726	1	1	1	FALSE	FALSE	FALSE	TRUE	FALSE	FALSE	FALSE	FALSE	TRUE	FALSE	FALSE	FALSE	FALSE	FALSE	FALSE
NM_000018	ACADVL	6	0.03670559	0.1909868	0.05366784	9.504722106568	0.00481948939386712	0.0343049276779084	12.0930801998580	0.407863873831957	1.25030580376199	0.359582430319961	0.325172038931896	0.884332963323914	1	0.110310621265002	9.23869311635085e-05	1	0.000258150665007513	3.71541153009533e-05	1	4.17141208768256e-06	3.38968928872503e-07	FALSE	TRUE	TRUE	TRUE	FALSE	FALSE	FALSE	FALSE	FALSE	FALSE	FALSE	FALSE	FALSE	FALSE	FALSE
NM_000019	ACAT1	6	0.04013518	0.4264931	0.07606835	9.537648886651	3.10745318515603	5.29936576713601	3.0415835934738	0.945451050634006	7.15483166560807	2.74015510005400	6.61706916392598	0.227907911106058	1	1	1	1	1	0.856187269468009	0.401124178062154	1	1	FALSE	FALSE	FALSE	FALSE	FALSE	FALSE	FALSE	FALSE	FALSE	FALSE	FALSE	FALSE	FALSE	FALSE	FALSE
NM_000020	ACVRL1	7	0.2777196	0.03389733	0.1690964	3.30380155609214	31.368569731226	1.15166463665992	0.00460949554803847	11.0280394872279	16.5560855656900	3.09077649331994	42.491569169962	20.9985026412460	0.000381259588173227	2.8326039687474e-13	3.59696633279856e-08	5.72304075215627e-07	8.89166370997174e-11	0.00727276665242959	0.0391619248930424	0.000141659916336699	0.0145100663761245	TRUE	FALSE	FALSE	FALSE	FALSE	FALSE	FALSE	FALSE	FALSE	FALSE	FALSE	FALSE	FALSE	FALSE	FALSE
NM_000021	PSEN1	7	0.04039607	0.01503396	0.02014102	2.27572574350404	3.60310356495006	2.80535220050797	0.531538865992047	22.6423944584441	0.452553171549994	4.62214962327801	14.3013731042701	5.100612231078	1	1	1	1	1	1	1	1	1	TRUE	FALSE	TRUE	FALSE	FALSE	FALSE	FALSE	FALSE	FALSE	FALSE	FALSE	FALSE	FALSE	FALSE	FALSE
NM_000022	ADA	7	0.3310926	0.3144164	0.1419685	0.134866553059965	1.85057745351207	2.73767000931593	3.49209336357785	4.84440201045197	8.01402422410001	4.7503534463799	0.900459176772074	15.2857899358398	1	0.151130611779561	9.28873924890213e-07	1	0.452017017074147	0.0102600179196927	1	0.116270578349925	1.61911279438123e-06	TRUE	TRUE	FALSE	FALSE	FALSE	FALSE	FALSE	FALSE	FALSE	FALSE	FALSE	FALSE	FALSE	FALSE	FALSE
NM_000023	SGCA	7	0.2900048	0.2210601	0.2203279	1.16118015791199	1.59649135517589	14.5207141906760	10.6776946709479	4.42623984124998	7.50519353981804	6.19928802033792	9.4905392097378	2.58388738393796	1	5.98447900639068e-12	8.29470399476136e-18	0.724948185962794	3.43086519907098e-30	3.90140273485459e-30	0.964228172752687	8.96963405385999e-36	6.68814208600545e-38	FALSE	FALSE	FALSE	FALSE	FALSE	FALSE	FALSE	FALSE	FALSE	FALSE	FALSE	FALSE	FALSE	FALSE	FALSE
NM_000024	ADRB2	7	0.3252983	0.5827352	0.0513027	8.18236743374996	0.509065532829936	6.096224251188	7.24550219875596	0.318511859819978	9.4064772687641	0.0535209239279766	1.58097392232992	20.7228225234021	1	1	0.000370142879121704	1	1	0.0675135765912041	1	1	3.40010583304156e-08	FALSE	FALSE	FALSE	FALSE	FALSE	FALSE	FALSE	FALSE	FALSE	FALSE	FALSE	FALSE	FALSE	FALSE	FALSE
NM_000025	ADRB3	7	0.02343706	0.4223627	0.02787849	0.445253680692076	0.0482615881937818	0.235036075823928	5.06051383549402	6.41419558226198	0.69206671011807	2.77549584036615	5.57288081035585	0.123914631862135	0.101351909184094	0.142214117625504	1	0.102493407792808	0.149316049899072	1	0.000211739842751530	0.365110086607963	1	FALSE	FALSE	FALSE	FALSE	FALSE	FALSE	FALSE	FALSE	FALSE	FALSE	FALSE	FALSE	FALSE	FALSE	FALSE
NM_000026	ADSL	5	0.04171194	0.04583449	0.09979219	8.31218942326802	1.06280814804995	1.84094501475192	0.0116845366100051	19.4599481970000	10.94987124002	8.76268739866998	23.589204111646	16.875171025824	0.678455711456418	0.0777389278772444	0.207788054507104	1	0.23139365274681	0.0683237254941403	1	1	0.157563888659694	FALSE	FALSE	FALSE	FALSE	FALSE	FALSE	FALSE	FALSE	FALSE	FALSE	FALSE	FALSE	TRUE	FALSE	FALSE
NM_000027	AGA	6	0.1172661	0.04859645	0.07208717	0.0542153025539847	0.00287633252605701	0.353976459088017	23.214064161956	33.9526867729519	12.3012715267280	24.1011739160319	33.7847628874379	9.72314721891394	0.0569988374911365	1	1	0.0885619985965634	1	1	0.0548405464501768	0.54901951871034	1	FALSE	FALSE	FALSE	FALSE	FALSE	FALSE	FALSE	FALSE	FALSE	FALSE	FALSE	FALSE	FALSE	FALSE	FALSE
NM_000028	AGL	7	0.1022254	0.08701573	0.1753326	2.55448409184601	0.421903620384001	7.17247080993798	0.923523521141988	0.295972391824080	0.172246296039930	5.86333973547005	0.0114531570620784	5.55459401788403	1	1	0.486014876850009	1	1	0.000420713815211339	1	1	0.174226276418918	TRUE	TRUE	FALSE	FALSE	FALSE	FALSE	FALSE	FALSE	FALSE	FALSE	FALSE	FALSE	FALSE	FALSE	FALSE
NM_000029	AGT	6	0.0839663	0.6728881	0.1725836	4.620961176538	1.45548397010998	0.000335927308015016	0.0152763386699917	0.0131997371838679	36.005385126522	5.07059648324207	1.72678284744984	35.951177168236	1	1	0.576991501413033	1	1	1	1	1	1	FALSE	FALSE	FALSE	FALSE	FALSE	FALSE	FALSE	FALSE	FALSE	FALSE	FALSE	FALSE	FALSE	FALSE	FALSE
NM_000030	AGXT	4	0.1658719	0.6062864	1.078937e-09	13.0966785667659	2.68720626379195	0.310434301310011	13.3366368739660	32.6678989970419	4.17707559760197	0.00316479344002119	37.7249143189399	6.73844081076606	1	1	1	1	1	1	1	1	1	FALSE	FALSE	FALSE	TRUE	FALSE	FALSE	FALSE	FALSE	FALSE	FALSE	FALSE	FALSE	FALSE	FALSE	FALSE
NM_000032	ALAS2	7	3.6091553	1.7016699	1.9311561	2.69657603063388	1.44740797989402	0.185009234857944	2.05541747513007	7.83996329313595	8.98412280370599	0.0528142311179636	3.31051616510581	7.22515156116606	1	1	1	1	1	1	0.87642317495828	0.815951539142962	1	FALSE	FALSE	FALSE	FALSE	FALSE	FALSE	FALSE	FALSE	FALSE	FALSE	FALSE	FALSE	FALSE	FALSE	FALSE
NM_000033	ABCD1	7	0.1608204	0.0627555	0.1013481	2.29581442675203	3.10474992897201	7.76387532727199	2.28737915820795	13.2915769683800	24.7976237556879	9.37371999043535e-06	5.68830414498603	12.1397497915580	1	0.0552976954261585	2.26759167975003e-05	1	0.00594516784540262	1.88424593229393e-08	1	3.47281365832192e-08	2.91771952118350e-13	TRUE	FALSE	FALSE	FALSE	FALSE	FALSE	FALSE	FALSE	FALSE	FALSE	FALSE	FALSE	FALSE	FALSE	FALSE
NM_000034	ALDOA	7	0.1246464	0.03138236	0.02824633	6.29432171746203	3.70248670765000	2.98085243701007	5.00210183546187	11.4344720252179	5.31762350870395	0.116874592953991	3.42123940783199	0.454233607375954	6.6865782299691e-09	2.24488711274054e-18	0.00553248103390646	6.67610002516475e-06	2.11883382816086e-13	0.00748299167139361	1.2561913801721e-08	2.07103139626597e-15	0.0454955507642482	FALSE	FALSE	TRUE	FALSE	FALSE	FALSE	FALSE	FALSE	FALSE	FALSE	FALSE	FALSE	FALSE	FALSE	FALSE
NM_000035	ALDOB	7	0.0269542	3.9034912	0.0429929	3.91564761165199	0.0330578787638842	8.99415551063203	10.924001304628	0.470748867202019	29.5601302352759	2.90025177763999	0.256951103543997	16.2945238983079	1	1	1	1	1	1	1	1	1	FALSE	FALSE	FALSE	FALSE	FALSE	FALSE	FALSE	FALSE	FALSE	FALSE	FALSE	FALSE	FALSE	FALSE	FALSE
NM_000036	AMPD1	7	0.2601847	0.09080184	0.003992429	2.03155556634806	1.03101534739994	0.909277321484069	5.10608951016411	9.24462080186595	0.00553677752600379	0.902642707656014	5.15412969200997	1.05259061908009	1	1	1	0.61527007184617	0.859797718668476	1	0.94638920387223	0.231163599661333	0.219236831108179	FALSE	FALSE	FALSE	FALSE	FALSE	FALSE	FALSE	FALSE	FALSE	FALSE	FALSE	FALSE	FALSE	FALSE	FALSE
NM_000037	ANK1	7	0.1636034	0.003413555	0.1696361	0.898016855764126	0.213822782684019	0.215653161282034	0.432669587793953	16.3698422180761	13.88916454482	0.088342749316098	14.2890597453401	15.8644423480562	0.0250273224291414	1.45132810373054e-15	1.40776716527436e-15	0.144374302753825	1.51656255073366e-12	3.62137590316632e-14	0.0104820051839243	1.17387093957961e-27	1.46017906267336e-30	FALSE	FALSE	FALSE	FALSE	FALSE	FALSE	FALSE	FALSE	FALSE	FALSE	FALSE	FALSE	FALSE	FALSE	FALSE
NM_000038	APC	7	0.1084389	0.02087017	0.0300723	0.282261226334072	0.560086635793937	0.0584817845679027	0.000263535028011574	17.5082478201359	0.499950920323954	0.299564222520075	14.2906932565900	0.88914487410807	0.511829216714161	0.233636476817899	0.582545287989654	1	0.368740888676027	0.310380714001804	1	0.385816324090044	0.0109417651586688	TRUE	FALSE	TRUE	FALSE	FALSE	FALSE	FALSE	FALSE	FALSE	FALSE	FALSE	FALSE	FALSE	FALSE	FALSE
NM_000039	APOA1	7	0.09676009	0.258163	0.6169919	7.88602785536602	5.012016583216	4.33260823462206	8.85139013973202	0.0132865198960417	0.719963297514141	0.0550229629100158	4.59711904950802	7.58486404213818	1	1	2.00832517806868e-08	1	1	2.38063218568913e-10	1	1	2.32720135856882e-06	FALSE	FALSE	FALSE	TRUE	FALSE	FALSE	FALSE	FALSE	FALSE	FALSE	FALSE	FALSE	FALSE	FALSE	FALSE
NM_000040	APOC3	7	0.0894358	0.4227621	0.01809166	11.7243359048019	0.062031487467948	0.124999640288024	15.1181008758820	4.84937878293999	14.1080873765759	0.62360235974802	3.97684427114996	12.4999118477560	1	1	1	1	1	1	1	1	1	FALSE	FALSE	FALSE	TRUE	FALSE	FALSE	FALSE	FALSE	FALSE	FALSE	FALSE	FALSE	FALSE	FALSE	FALSE
NM_000041	APOE	5	0.1811787	0.6952618	0.3455935	10.0757852232699	2.70861810484189	0.572104808116137	3.55672597612795	12.3326188984138	0.121983321404059	2.64189659378599	5.34932896950386	1.19707141576805	1	1	1	1	1	1	1	1	1	FALSE	FALSE	FALSE	FALSE	FALSE	FALSE	FALSE	FALSE	FALSE	FALSE	FALSE	FALSE	FALSE	FALSE	FALSE
NM_000042	APOH	6	0.0287916	1.6403208	0.02662583	0.456355117490034	3.56301498834591	25.0315767781119	6.1970193180781	0.235332105755788	1.38667236092192	8.9726415732681	2.11490745661990	20.1948524016179	1	1	1	1	1	1	1	1	1	FALSE	FALSE	FALSE	FALSE	FALSE	FALSE	FALSE	FALSE	FALSE	FALSE	FALSE	FALSE	FALSE	FALSE	TRUE
NM_000043	FAS	7	0.1340858	0.09072058	0.07480731	0.59257548726805	5.46545986321007	2.18878420601209	8.91751717530792	21.0710877492800	26.8748717232700	5.80667232879796	30.2613120269380	21.0634556619320	1	1	1	1	1	1	1	1	1	FALSE	FALSE	FALSE	FALSE	FALSE	FALSE	FALSE	FALSE	FALSE	FALSE	FALSE	FALSE	FALSE	FALSE	FALSE
NM_000044	AR	6	0.26117587	0.1473213	0.3931966	7.47525143328718	12.8817106001360	6.89536326002803	0.0144903579467837	6.78087944026203	6.99706997169403	6.9941656330002	24.459148609454	19.0808010093780	1	1	1	1	1	1	1	1	1	FALSE	FALSE	FALSE	FALSE	FALSE	FALSE	FALSE	FALSE	FALSE	FALSE	FALSE	FALSE	FALSE	FALSE	FALSE
NM_000045	ARG1	7	0.02213109	0.8581966	0.404701	5.74823978160407	0.18280385459002	0.512469722192009	11.4356323781940	2.09713857739598	1.37570380130001	22.4080979452322	1.09513218442999	3.34668160127012	1	1	0.348672986512806	1	1	0.311052128341018	1	1	1	FALSE	FALSE	FALSE	FALSE	FALSE	FALSE	FALSE	FALSE	FALSE	FALSE	FALSE	FALSE	FALSE	FALSE	FALSE
NM_000046	ARSB	7	0.171408	0.5418525	0.1096027	8.17983997321198	8.47753619404193	4.90017841925805	34.824751030892	16.4176276858200	1.95072536725206	24.021734394482	3.24363330221195	0.852184381089955	0.095526765931004	1	1	0.001793875066219	1	1	0.348063511091665	1	1	FALSE	FALSE	TRUE	FALSE	FALSE	FALSE	FALSE	FALSE	FALSE	FALSE	FALSE	FALSE	FALSE	FALSE	FALSE
NM_000047	ARSE	6	0.01480456	1.121817	0.1673626	104.601685423354	22.4552371646420	0.940802323174012	106.340731847562	20.3833990249580	4.69223731920806	10.4113039982001	0.279131689661995	1.68412605704793	1	1	1	0.622181962944594	0.00945280698812742	0.612765904648662	0.0999658200233861	1.21121756051738e-06	0.598977908528264	FALSE	FALSE	TRUE	FALSE	FALSE	FALSE	FALSE	FALSE	FALSE	FALSE	FALSE	FALSE	FALSE	FALSE	FALSE
NM_000049	ASPA	7	0.607191	0.394726	0.1120051	2.01391220911603	0.188855332143930	5.48217049934397	0.348858149829994	13.1319493666040	12.7268304807401	0.734958106115982	14.9773394574279	23.1303197197080	0.00840387730828303	1	1	0.333347688437424	1	1	5.72507012188213e-08	1	1	FALSE	FALSE	FALSE	FALSE	FALSE	FALSE	FALSE	FALSE	FALSE	FALSE	FALSE	FALSE	FALSE	FALSE	FALSE
NM_000051	ATM	7	0.0908881	0.1148566	0.1066182	0.326075567254065	0.119892388720018	2.1144461902461	27.2981390037061	16.167775568538	33.213193765562	25.2259331175441	14.7019446902241	28.2689796535080	1	1	1	1	1	1	0.46406885564748	1	1	FALSE	FALSE	FALSE	FALSE	FALSE	FALSE	FALSE	FALSE	FALSE	FALSE	FALSE	FALSE	FALSE	FALSE	FALSE
NM_000052	ATP7A	7	0.09541572	0.02476012	0.05666909	4.13691742995400	6.24975945006008	0.558984250330013	4.24080294315206	21.7123677541821	6.18356919607413	12.934634109336	10.2496358326	9.26646536976205	9.14156876548736e-06	0.759406236603465	1	0.169135737908106	1	1	0.000848141921712425	0.84155970368726	1	FALSE	FALSE	FALSE	FALSE	FALSE	FALSE	FALSE	FALSE	FALSE	FALSE	FALSE	FALSE	FALSE	FALSE	FALSE
NM_000053	ATP7B	7	0.1944663	0.02478837	0.1267849	0.930141645453887	4.54403888409604	4.11227923464799	9.03555235027807	19.874361462804	0.0815805823178835	5.16334385411801	10.227436319184	3.17128840896999	1	1	1	1	1	0.985637158240167	1	1	1	FALSE	FALSE	TRUE	FALSE	FALSE	FALSE	FALSE	FALSE	FALSE	FALSE	FALSE	FALSE	FALSE	FALSE	FALSE
NM_000055	BCHE	7	0.440809	1.1107634	0.2496436	1.04159246795791	0.190663799211961	24.9487189987440	0.293146200775936	4.18002968686801	10.8647765812880	0.240283264221944	5.76636091686794	9.25383279013408	1	1	1	1	1	0.0214061824991521	1	1	1	FALSE	FALSE	FALSE	FALSE	FALSE	FALSE	FALSE	FALSE	FALSE	FALSE	FALSE	FALSE	FALSE	FALSE	FALSE
NM_000057	BLM	7	0.6905889	0.2520931	0.292248	0.454861253331956	0.0197363720020576	15.9254842432160	17.673380909088	20.7496941599201	6.58745902297005	14.8449473668859	21.3027258787081	4.40760420696597	1	6.50930314630484e-08	8.49082935884831e-15	1	0.158226079070264	0.000419622269713665	1	1	0.622573153549186	FALSE	FALSE	FALSE	FALSE	FALSE	FALSE	FALSE	FALSE	FALSE	FALSE	FALSE	FALSE	FALSE	FALSE	FALSE
NM_000059	BRCA2	7	0.2073019	0.09771434	0.03437513	15.9592033928282	4.4995149337899	0.925520863869906	7.3135366648221	6.82764042355006	7.26315392959395	3.79161768684617	16.3464429626940	11.4310424889779	1	1	1	1	1	1	1	1	1	FALSE	FALSE	FALSE	FALSE	FALSE	FALSE	FALSE	FALSE	FALSE	FALSE	FALSE	FALSE	FALSE	FALSE	FALSE
NM_000060	BTD	7	0.2637483	0.1781919	0.116577	3.52788760932401	7.76133142588401	18.7324472732460	4.93140825352395	15.3165861898481	13.0105129381659	0.165017536231971	2.95445006762407	1.75694257884402	1	1	1	1	1	1	1	1	1	TRUE	FALSE	FALSE	FALSE	FALSE	FALSE	FALSE	FALSE	TRUE	FALSE	FALSE	FALSE	FALSE	FALSE	FALSE
NM_000061	BTK	7	0.5040088	0.6872714	0.1438395	8.66983843114394	0.407987936662039	0.241336128005969	11.7378628748379	12.1894044973319	20.658620254894	25.175659862364	14.9113694248040	18.6609410960862	1	1	1	1	1	1	1	0.770317638202635	0.262981749615132	FALSE	FALSE	FALSE	FALSE	FALSE	FALSE	FALSE	FALSE	FALSE	FALSE	FALSE	FALSE	FALSE	FALSE	FALSE
NM_000062	SERPING1	7	0.02947153	0.3197956	0.1925267	0.849109787183806	3.13871814603613	1.95690282372198	1.47885393359140	0.379731686826062	4.40016822566599	0.0950226089593968	1.45685077907615	0.61930026477603	1	1	0.0844111579723004	1	1	1	1	1	1	TRUE	TRUE	TRUE	FALSE	FALSE	FALSE	FALSE	FALSE	FALSE	FALSE	FALSE	FALSE	FALSE	FALSE	FALSE
NM_000063	C2	7	0.1687031	1.3340854	0.4284063	2.98489512838592	0.118339853871930	0.0141397041500113	2.24522887784997	7.57884022020994	9.29659324433396	8.72597419597992	6.21726693245409	9.79434581421015	1	1	1	1	1	1	1	1	1	FALSE	FALSE	FALSE	FALSE	FALSE	FALSE	FALSE	FALSE	FALSE	FALSE	FALSE	FALSE	FALSE	FALSE	FALSE
NM_000064	C3	3	0.01393288	2.8500646	0.8044185	0.0483923609793919	0.237923856010013	0.0649438996720164	0.0074558285918016	6.60470739855799	9.099737466708	0.0937005884273958	8.574880270572	10.166642326052	1	1	0.0635808266453299	1	1	0.138304038549849	1	1	0.00300410217256097	TRUE	FALSE	FALSE	FALSE	FALSE	FALSE	FALSE	FALSE	FALSE	FALSE	FALSE	FALSE	FALSE	FALSE	FALSE
NM_000065	C6	7	0.07042637	0.8579492	1.008614	6.83942783839996	2.52928244138604	0.0712268524719093	0.00561324958800924	0.00705957996808593	15.7423882233179	6.54434333082196	2.29319185680208	14.6185478397160	1	1	0.00176808577005551	1	1	0.118988573421453	1	1	1	FALSE	FALSE	FALSE	FALSE	FALSE	FALSE	FALSE	FALSE	FALSE	FALSE	FALSE	FALSE	FALSE	FALSE	FALSE
NM_000066	C8B	7	0.05378183	0.1708456	0.01022337	3.93866638936606	0.427771395048012	0.0729259562799598	0.0896847729520687	2.38050246233593	0.0141242111760675	4.99637773159407	0.8568654772821	0.0229079033540529	1	1	0.683202850815076	1	1	1	1	1	1	TRUE	FALSE	FALSE	FALSE	FALSE	FALSE	FALSE	FALSE	FALSE	FALSE	FALSE	FALSE	FALSE	FALSE	FALSE
NM_000067	CA2	7	0.3006927	1.2529919	0.1543876	0.0347449267879938	0.0910054392741131	0.525016556350010	37.0740940564280	0.160568832749959	14.0240325258339	37.59950345376	0.0099078193720743	10.9161911046720	1	1	1	1	1	1	8.51057698063446e-08	1	1	FALSE	FALSE	FALSE	FALSE	FALSE	FALSE	FALSE	FALSE	FALSE	FALSE	FALSE	FALSE	FALSE	FALSE	FALSE
NM_000069	CACNA1S	6	0.009119927	0.03638607	0.05355156	6.88728139645809	4.22952784995005	0.609950666197847	0.000438837407955361	7.44651970550797	0.00283721043797414	6.97437526660997	0.694828448258022	0.693929929417891	1	1	0.540244269243938	1	1	0.277719320235068	1	1	0.0582975103025123	FALSE	FALSE	FALSE	FALSE	FALSE	FALSE	FALSE	FALSE	FALSE	FALSE	FALSE	FALSE	FALSE	FALSE	FALSE
NM_000071	CBS	5	0.06659778	0.3324635	0.4236708	0.578058474778004	0.0749001297380119	25.7071394651341	1.87961142910603	2.95499816034396	2.80989505849197	4.21256627606999	2.16777314950605	31.6845748278520	1	1	0.106205405744019	1	1	1	1	1	0.0750868185922704	TRUE	TRUE	FALSE	FALSE	FALSE	FALSE	FALSE	FALSE	FALSE	FALSE	FALSE	FALSE	FALSE	FALSE	FALSE
NM_000073	CD3G	7	0.0992857	0.09007906	0.00903655	8.76433169922598	9.53159121518195	7.59027997002408	4.15377851162998	4.32944508221999	14.0089116973361	1.37060133807597	1.68214644099999	1.94309626727591	1	1	1	1	1	1	1	1	0.939642326763645	FALSE	FALSE	FALSE	FALSE	FALSE	FALSE	FALSE	FALSE	TRUE	FALSE	FALSE	FALSE	FALSE	FALSE	FALSE
NM_000074	CD40LG	7	0.1291664	0.1096704	0.04066613	4.85840860411599	15.1792930839840	0.0705575114538988	2.11945980591395	10.9705870890380	8.4258129372779	0.723851266659949	0.950858569583943	7.31042346269601	1	1	1	1	1	1	1	1	1	FALSE	FALSE	FALSE	FALSE	FALSE	FALSE	FALSE	TRUE	FALSE	FALSE	FALSE	FALSE	FALSE	FALSE	FALSE
NM_000075	CDK4	7	0.02827643	0.007068446	0.07411143	0.00143549607594196	8.56995064437001	0.0474939302359871	0.752332207834002	7.056210381362	1.57341347178590	0.689797842063967	21.2493497743500	1.09729827328988	0.137020898683667	0.00061221224163805	0.0500991151147217	0.752305181844479	0.000267640255223092	0.00164791046394637	0.0419645439695532	5.1700306477675e-05	0.0369614252223573	TRUE	FALSE	TRUE	FALSE	FALSE	FALSE	FALSE	FALSE	FALSE	FALSE	FALSE	FALSE	FALSE	FALSE	FALSE
NM_000076	CDKN1C	5	0.1229705	0.2502207	0.1870578	0.0308216516380071	0.706115002209913	3.02438410088996	0.340107061669983	7.14667945921201	9.63469205854199	0.167512984251971	10.6555229821099	17.3277373298899	1.84420909132831e-22	1.81516112412931e-13	1	3.71441186407133e-20	7.53928937833409e-10	1	3.124494012572e-38	8.2693439810319e-27	1	TRUE	FALSE	FALSE	FALSE	FALSE	FALSE	FALSE	FALSE	FALSE	FALSE	FALSE	FALSE	FALSE	FALSE	FALSE
NM_000078	CETP	6	1.4440381	0.5709192	0.2968446	2.3868486575941	2.45960323940199	0.459749339659993	3.67488872610215	2.38297354386805	14.7975563790719	0.176711715406100	0.000740527098059829	11.885796925538	1	1	1	1	1	1	1	1	1	FALSE	FALSE	FALSE	FALSE	FALSE	FALSE	FALSE	FALSE	FALSE	FALSE	FALSE	FALSE	FALSE	FALSE	FALSE
NM_000080	CHRNE	6	0.05650996	0.01098648	0.0669057	15.1067259903599	19.3135923789159	1.25675061270999	12.6507037000159	14.6742190537379	19.7412046736881	0.325330985265964	36.140675788566	24.3013231599562	1	1	1	1	1	1	0.965550118337988	0.654485862051178	0.74544884023508	FALSE	FALSE	FALSE	TRUE	FALSE	FALSE	FALSE	FALSE	FALSE	FALSE	FALSE	FALSE	FALSE	FALSE	FALSE
NM_000081	LYST	7	0.07078464	0.1137114	0.1304562	14.5951948130640	0.163515523097999	3.52551011692185	2.81149026261204	17.7702213382660	13.1327876493240	21.728270989076	16.0858080965160	5.05443060897187	1	1	1	1	1	1	1	1	1	FALSE	FALSE	FALSE	FALSE	FALSE	FALSE	FALSE	FALSE	FALSE	FALSE	FALSE	FALSE	FALSE	FALSE	FALSE
NM_000083	CLCN1	7	0.00858365	0.07841988	0.01942583	1.8600132862	0.103117856318022	1.65847646303610	0.882174255288078	13.1390645447960	10.7602636805900	0.197370256894033	11.7671941084380	5.28272882486999	1	1	0.453166503968462	1	0.923086914736968	0.272451846549890	0.0684462563321481	0.178838788747505	1	FALSE	FALSE	FALSE	FALSE	FALSE	FALSE	FALSE	FALSE	FALSE	FALSE	FALSE	FALSE	FALSE	FALSE	FALSE
NM_000084	CLCN5	7	0.3371962	1.0318509	0.07269867	9.83198888736206	1.86948332127804	1.74987512748999	6.82204258843205	4.937282292492	0.230827296801863	0.533745453838037	0.934971362912052	0.745733528903884	0.382230508943741	1	1	0.839264572251698	1	1	0.125864104716055	1	1	FALSE	FALSE	TRUE	FALSE	FALSE	FALSE	TRUE	FALSE	FALSE	FALSE	FALSE	FALSE	FALSE	FALSE	FALSE
NM_000085	CLCNKB	6	0.01497844	2.0982463	0.2611256	1.66939780042799	0.790175201527973	0.75657958781585	0.430899245586033	0.632569568938038	24.113770324396	0.428804472795946	0.00928623425397745	27.3227556655199	1.44263054322718e-26	3.22801741508314e-06	1	2.28280205006028e-31	0.000380404322473085	1	2.39827196083067e-31	2.19444843784284e-29	1	FALSE	FALSE	FALSE	FALSE	FALSE	FALSE	FALSE	FALSE	FALSE	FALSE	FALSE	FALSE	FALSE	FALSE	FALSE
NM_000087	CNGA1	7	0.6686783	0.4049815	0.3220776	29.530509535904	6.21629948896805	4.66508653729989	9.53694752471995	12.6670521842980	1.02071264565802	16.106945681674	2.286110262894	1.56977379090995	1	1	1	0.187987419433675	0.118538279765437	0.95994185425072	1	1	0.7270565215248	FALSE	FALSE	FALSE	FALSE	FALSE	FALSE	FALSE	FALSE	FALSE	FALSE	FALSE	FALSE	FALSE	FALSE	FALSE
NM_000088	COL1A1	7	0.2732667	2.1040331	1.39182	9.31313918825992	0.656893405121991	0.767098723903928	11.1423490958259	0.000104486254031144	1.50748297452992	0.187777140591948	0.640864156575958	4.07803445549007	0.559481823298252	1.61508208315702e-05	0.0257563555415089	0.00405322212495167	2.97278650464916e-07	0.431392344628304	0.0361010403451377	6.19144772593109e-15	0.00124422272411917	FALSE	FALSE	FALSE	TRUE	FALSE	FALSE	FALSE	FALSE	FALSE	FALSE	FALSE	FALSE	FALSE	FALSE	FALSE
NM_000089	COL1A2	7	0.310068	0.7625264	0.3234353	5.88841382108194	0.772521254976027	3.33644621963003	11.5912811312700	1.16345338544602	6.503898933978	1.84347324212797	3.56311839253203	0.763228603374046	0.26696028952805	0.00106385489167786	0.265557766364793	0.000237114686501562	0.000109267775650088	1	0.0112471488830737	1.99184771285191e-05	0.657746457540168	FALSE	FALSE	FALSE	TRUE	FALSE	FALSE	FALSE	FALSE	FALSE	FALSE	FALSE	FALSE	FALSE	FALSE	FALSE
NM_000090	COL3A1	7	0.4543185	0.53433	0.437775	8.26958372548393	0.123577834712023	5.83539802169798	6.56072517797998	3.76436047530399	0.947019821315962	0.180575048423975	4.99225769537793	2.50221842696396	0.929609551554426	0.491716459460671	0.640887925771347	0.00622476543987667	0.231012487795566	1	0.754029834829717	0.0280040706956742	0.149277968591588	FALSE	FALSE	FALSE	FALSE	FALSE	FALSE	FALSE	FALSE	FALSE	FALSE	FALSE	FALSE	FALSE	FALSE	FALSE
NM_000091	COL4A3	7	0.1070264	0.4073276	0.1401615	5.35239759150386	0.178089689682110	15.1218470296280	3.674036440696	0.0631702291700549	8.99639059335209	13.6976790696699	0.0293840198380622	1.96592532552017	2.07096259759443e-05	1	1	0.000692128971843427	0.350377201490237	1	2.34069664602931e-08	0.00651702707541844	1	FALSE	FALSE	FALSE	FALSE	FALSE	FALSE	FALSE	FALSE	TRUE	FALSE	FALSE	FALSE	FALSE	FALSE	FALSE
NM_000092	COL4A4	7	0.06550956	0.1592469	0.1089772	1.36850816985384	0.21050484606792	4.27906268815195	0.318381335639970	6.36811625258792	2.05222492845587	2.86210087889981	8.20961657793998	0.511158101867977	0.000119816383865430	1	1	0.00554302424015699	0.489563382263463	1	3.63192704888800e-11	0.266928206232367	1	TRUE	FALSE	TRUE	FALSE	FALSE	FALSE	FALSE	FALSE	FALSE	FALSE	FALSE	FALSE	FALSE	FALSE	FALSE
NM_000093	COL5A1	7	0.1689642	1.0761914	0.2624943	19.1989265426499	2.50079313511594	2.73179767407191	12.8065628038779	0.0172876668199251	0.00197106303585315	2.20458931757594	2.13718274829591	2.60177475249793	1	0.922255294713549	0.0376350146857636	0.0867424239627002	0.0134546186509450	1	1	0.00437597838895178	0.0535361574420514	FALSE	FALSE	TRUE	FALSE	FALSE	FALSE	FALSE	FALSE	FALSE	FALSE	FALSE	FALSE	FALSE	FALSE	FALSE
NM_000094	COL7A1	7	0.3303418	0.4652065	0.1548383	12.2974185195540	9.49582918923807	12.9265240179300	3.71540179737804	4.77925760924404	32.414993427084	20.715175749134	19.2901837730581	44.35626007468	0.198084626592625	0.000838351887757654	0.170557963445417	0.218936371845317	0.0158096848951321	0.584755969772691	0.486662209013372	1	1	FALSE	FALSE	FALSE	FALSE	FALSE	FALSE	FALSE	FALSE	FALSE	FALSE	FALSE	FALSE	FALSE	FALSE	FALSE
NM_000095	COMP	7	0.09412372	0.498297	1.0771469	0.966273863506103	3.71230800641592	0.00935457851187493	10.357817231416	4.69269204693592	0.00306314085787562	14.6201755479619	0.0808676879319137	0.00171251805386419	0.00488505517991469	0.00916498752534103	0.774571737536263	0.223382641971278	0.00201055262416845	0.0983666030869547	1	0.155949521218921	0.0727683052187436	FALSE	FALSE	FALSE	FALSE	FALSE	FALSE	FALSE	FALSE	FALSE	FALSE	FALSE	FALSE	FALSE	FALSE	FALSE
NM_000096	CP	7	0.03071463	0.7996702	1.1489206	0.6421547969785	10.8454004545960	3.83906325043995	8.2722250053771	9.56166142592002	0.355866477646032	5.10169796044328	0.0929951337340071	5.99933671421195	1	1	1	1	1	1	1	1	1	FALSE	FALSE	FALSE	FALSE	FALSE	FALSE	FALSE	FALSE	FALSE	FALSE	FALSE	FALSE	FALSE	FALSE	FALSE
NM_000097	CPOX	7	0.06761637	0.05798026	0.111321	1.75952673798201	1.442932158904	5.76012678563598	30.2405228843841	0.712213801546	0.566365314477935	25.496233177608	3.87775765625395	8.79503946947784	1	1	1	1	1	1	1	1	0.92395548742396	FALSE	TRUE	FALSE	FALSE	FALSE	FALSE	FALSE	FALSE	FALSE	FALSE	FALSE	FALSE	FALSE	FALSE	FALSE
NM_000098	CPT2	7	0.05328415	0.3092961	0.108046	19.3455683730199	0.258328676689871	10.3224134048601	0.237646658189988	6.63410915637996	10.5381337321660	21.3147471905479	8.69587082263388	0.00256568433997018	1	1	1	1	1	1	1	1	1	FALSE	FALSE	FALSE	FALSE	FALSE	FALSE	FALSE	FALSE	TRUE	TRUE	FALSE	FALSE	FALSE	FALSE	FALSE
NM_000099	CST3	6	0.09409246	0.07242029	0.06142076	3.88523143213604	3.58338198740603	8.68666322352396	21.3268340941901	27.3526176469200	32.8725493060258	12.7081230152741	19.7844952650000	20.9218443844138	0.832429959048213	0.948936039289429	1	1	0.620034492374641	0.708176312131428	0.573056340587595	0.230212495752782	0.683442133697472	FALSE	FALSE	FALSE	FALSE	FALSE	FALSE	FALSE	FALSE	FALSE	FALSE	FALSE	FALSE	FALSE	FALSE	FALSE
NM_000100	CSTB	7	0.1811632	0.06178994	0.0462501	3.97520958054201	1.91082826202603	1.28899508677	9.32729839571402	16.2485577189460	22.2137986849020	18.203023912184	10.2065308805441	17.5348809001141	1	0.828733443413512	0.787144067113046	1	1	0.608560602065684	0.91676025123184	0.883252634493839	1	FALSE	FALSE	FALSE	FALSE	FALSE	FALSE	FALSE	FALSE	FALSE	FALSE	FALSE	FALSE	FALSE	FALSE	FALSE
NM_000101	CYBA	5	0.6418234	0.1273821	0.1496048	0.761913060048016	2.63637327633808	1.62558582459201	7.78136681270803	12.022734241516	2.69177926557802	4.41635507257604	5.15468278443802	0.158304855013967	0.0962734415425587	1	1	0.0798188286255519	1	1	0.00291759705595787	0.0765345583223673	1	FALSE	FALSE	TRUE	FALSE	FALSE	FALSE	FALSE	FALSE	FALSE	FALSE	FALSE	FALSE	FALSE	FALSE	FALSE
NM_000102	CYP17A1	7	1.2070154	1.8991324	0.06594095	19.5425426381300	2.87196401135179	3.61776693313595	34.1377472212400	5.96005795580186	23.4500542282899	12.086909410536	0.780464497936009	15.2257376452519	0.0132749014479504	1	1	1	1	1	1	1	1	FALSE	FALSE	FALSE	FALSE	FALSE	FALSE	FALSE	FALSE	FALSE	FALSE	FALSE	FALSE	FALSE	FALSE	FALSE
NM_000104	CYP1B1	7	0.5224318	0.2743982	0.1837023	11.0312993296041	4.18812910362203	25.6658996371420	21.7368625401662	25.1656932983540	37.0753443885201	5.71106986481209	32.5588392668280	9.49285481276206	0.0428762772541032	0.0075300147452796	0.675325254855735	4.79504155913716e-13	0.0400454679303783	1	0.00242521684203769	0.0136487214416014	1	FALSE	FALSE	FALSE	FALSE	FALSE	FALSE	FALSE	FALSE	FALSE	FALSE	FALSE	FALSE	FALSE	FALSE	FALSE
NM_000106	CYP2D6	7	0.2929492	0.1076529	0.07118703	5.4353502945919	4.5383377866159	1.60733278142197	7.80987074400593	8.0897604683239	13.858407992838	0.365197500391901	0.83033907800791	8.28006683308217	1	1	1	1	1	1	1	1	1	FALSE	FALSE	FALSE	FALSE	FALSE	FALSE	FALSE	FALSE	FALSE	FALSE	FALSE	FALSE	FALSE	FALSE	FALSE
NM_000107	DDB2	7	0.1223863	0.2388387	0.1688483	2.94551142341993	0.00697399628802486	1.67075866534401	27.4645928503539	9.12950168668795	16.7329544057441	20.7687569075080	9.47848896120195	11.1157989344581	1	1	1	1	1	1	1	1	1	FALSE	FALSE	FALSE	FALSE	FALSE	FALSE	FALSE	FALSE	FALSE	FALSE	FALSE	FALSE	FALSE	FALSE	FALSE
NM_000108	DLD	7	0.2335829	0.1207182	0.1210238	6.0758633027981	6.92580823871003	18.4712517848500	0.347431482653974	8.43870755725993	30.814093457682	3.92725118856811	0.138597800804064	8.68862099649596	0.737711986065325	1	1	1	1	1	0.0923941646404844	0.00619871528711502	0.382595158280418	FALSE	FALSE	FALSE	FALSE	FALSE	FALSE	FALSE	FALSE	FALSE	FALSE	FALSE	FALSE	FALSE	FALSE	FALSE
NM_000110	DPYD	7	0.2214177	0.0982394	0.06707692	1.45276341490012	21.183884278664	34.0037975169600	10.886551559498	13.7610411353801	1.69963805350017	16.1032687350321	36.5799746188379	29.6540897228481	1	1	1	1	1	1	1	1	1	FALSE	FALSE	FALSE	FALSE	FALSE	FALSE	FALSE	FALSE	FALSE	FALSE	FALSE	TRUE	FALSE	FALSE	FALSE
NM_000111	SLC26A3	7	0.2233028	0.1067095	0.003779292	1.78534425612008	0.641034969674024	0.287594105980133	2.86405323314	6.50827950298196	20.9160384800762	0.152712231176110	3.58012989446206	23.2451965966620	1	1	0.510383599564157	1	1	0.9931069615134	0.617010066946161	0.229501460700601	0.56164147700993	TRUE	FALSE	FALSE	FALSE	FALSE	FALSE	FALSE	FALSE	FALSE	FALSE	FALSE	FALSE	FALSE	FALSE	FALSE
NM_000112	SLC26A2	7	0.1405821	0.1378707	0.1076108	0.497588874595976	3.73477942964200	11.6638950500239	0.330792635347962	36.461574456712	29.1584949324420	0.0175358617120764	41.9730600928699	13.4023902387360	0.00232107611178213	0.000832833332046722	1	0.0353690083759606	0.201448676776701	1	6.83163578744375e-30	1	1	TRUE	FALSE	FALSE	FALSE	FALSE	FALSE	FALSE	FALSE	FALSE	FALSE	FALSE	FALSE	FALSE	FALSE	FALSE
NM_000113	TOR1A	7	0.06630964	0.01089764	0.02971493	0.584408969776064	0.251871870813943	12.0370206235962	3.57196204141599	9.32506335530195	0.0308874780080259	6.35983476844206	7.19425859515002	11.2754722584741	1	1	1	1	1	1	1	1	1	FALSE	FALSE	FALSE	FALSE	FALSE	FALSE	FALSE	FALSE	FALSE	FALSE	FALSE	TRUE	FALSE	FALSE	FALSE
NM_000115	EDNRB	7	0.3241898	0.2114405	0.3000686	0.769758674385969	0.18285892316203	16.1679943296720	3.07128395688198	13.2550672641560	5.18387201800203	0.867902859419985	15.070091138272	5.98248292547999	1	1	1	0.780539583141664	1	1	1	1	1	TRUE	FALSE	FALSE	FALSE	FALSE	FALSE	FALSE	FALSE	FALSE	FALSE	FALSE	FALSE	FALSE	FALSE	FALSE
NM_000117	EMD	4	0.05362829	0.02139913	0.06068775	20.9447349199701	32.575305404854	20.431315052366	4.30092729982607	15.9792812571440	16.7360050629720	11.6306361430801	13.0122956838740	0.767658166284036	1	0.383864784352376	0.389341936823652	1	0.479516664227074	0.246139790592319	1	1	1	FALSE	FALSE	FALSE	FALSE	FALSE	TRUE	FALSE	FALSE	FALSE	FALSE	FALSE	FALSE	FALSE	FALSE	FALSE
NM_000118	ENG	7	0.5209386	0.1774466	0.1027201	0.600759534882059	7.71473689148809	0.0962120143160519	2.181368647412	4.01194259923	2.55313861817604	0.541007601676029	16.6246243520580	3.50747155039016	0.196993990212839	0.0687515321792619	0.667714433828145	8.7415642301e-05	0.0048181043998942	1	0.134818537487343	0.00840976825724548	0.271599465094795	FALSE	FALSE	TRUE	FALSE	FALSE	FALSE	FALSE	FALSE	FALSE	FALSE	FALSE	FALSE	FALSE	FALSE	FALSE
NM_000119	EPB42	7	1.5400415	0.2080686	0.1808934	4.76748626274207	0.669619210359997	0.287980247964015	1.08353982023414	0.894415482983959	0.996477771803939	1.56639290774206	0.0173087840759081	2.26067993821198	1	1	1	1	1	1	1	1	1	FALSE	TRUE	FALSE	FALSE	FALSE	FALSE	FALSE	FALSE	FALSE	FALSE	FALSE	FALSE	FALSE	FALSE	FALSE
NM_000120	EPHX1	7	0.211834	0.150264	0.1507997	6.10735483879398	4.05609741640592	0.426995396974007	0.00439928402192891	13.8037984595419	6.39709732609208	6.36385436508192	22.5161795455299	9.05827264900608	1	1	1	1	1	0.101590021118886	1	1	1	FALSE	FALSE	FALSE	FALSE	FALSE	FALSE	FALSE	FALSE	FALSE	FALSE	FALSE	FALSE	FALSE	FALSE	FALSE
NM_000121	EPOR	7	0.07309792	0.1282581	0.07894081	5.21477118007999	21.3573707132380	15.4915633749179	23.9685648663520	14.5714113047859	24.9189142167279	14.0064912541601	2.55299990895401	4.77378740166796	0.107209820524719	1	1	1	1	1	0.031441721894068	1	1	FALSE	FALSE	FALSE	FALSE	FALSE	FALSE	FALSE	FALSE	FALSE	FALSE	FALSE	FALSE	FALSE	FALSE	FALSE
NM_000122	ERCC3	7	0.04991644	0.04156974	0.03560384	5.39642566538998	1.57120951099796	4.71391415168205	0.00283259461195939	1.536979927684	0.121920644180022	5.59648010153398	5.56632546706999	3.510438872544	0.655319140379957	1	1	1	1	1	1	1	1	FALSE	TRUE	TRUE	FALSE	FALSE	FALSE	FALSE	FALSE	FALSE	FALSE	FALSE	FALSE	FALSE	FALSE	FALSE
NM_000123	ERCC5	7	0.1491487	0.05691269	0.02673952	0.0817309676460809	2.14233822670008	3.47623095083213	11.7638373345080	0.0599162677001459	3.4237617736801	12.9843739726621	1.52731277333805	11.1562986238921	1	1	1	1	1	1	1	1	1	FALSE	TRUE	FALSE	FALSE	FALSE	FALSE	FALSE	FALSE	FALSE	FALSE	FALSE	FALSE	FALSE	FALSE	FALSE
NM_000125	ESR1	7	0.4060011	0.1225803	0.1082544	0.237836944423975	9.01407984237392	1.75572905551985	10.9495697743359	27.75029741168	22.5825728266238	13.0253753220700	14.4204373375379	17.1027443520779	1	1	1	1	1	1	1	1	1	FALSE	FALSE	FALSE	FALSE	FALSE	FALSE	FALSE	FALSE	FALSE	FALSE	FALSE	FALSE	FALSE	FALSE	FALSE
NM_000126	ETFA	7	0.04261901	0.2341695	0.1038637	6.70245665144282	0.296545373042022	4.13405160846798	10.4742521345154	10.5568315570940	14.1649715625121	0.819919106766406	8.27616520009201	5.285187917038	1	1	0.693444363778486	1	1	0.229832491112489	1	1	1	FALSE	FALSE	FALSE	FALSE	FALSE	FALSE	TRUE	FALSE	FALSE	FALSE	FALSE	FALSE	FALSE	FALSE	FALSE
NM_000127	EXT1	7	0.1817397	0.04003956	0.1018128	1.12271731681199	5.20288840726403	0.133487835778055	2.42251761272996	0.0130032777619817	0.865770320930096	0.282624487422027	4.78596770874003	0.328263486268042	1	1	1	1	1	1	1	1	0.635446122981059	TRUE	FALSE	TRUE	FALSE	FALSE	FALSE	FALSE	FALSE	FALSE	FALSE	FALSE	FALSE	FALSE	FALSE	FALSE
NM_000128	F11	5	0.09806321	2.9954666	0.01513669	0.265970971270008	0.403102904434036	1.85580248983592	3.04038784259001	15.5150630268179	5.23685483352006	4.78451978415808	12.8160133932379	1.04158651997795	1	1	1	1	1	1	1	1	1	TRUE	FALSE	FALSE	FALSE	FALSE	FALSE	FALSE	FALSE	FALSE	FALSE	FALSE	FALSE	FALSE	FALSE	FALSE
NM_000129	F13A1	7	0.5609286	0.6051699	0.5327464	0.701309955547913	13.8012719781518	7.99583046762405	5.59949576527401	16.0760374930539	10.4343702994122	2.72904228713605	0.288992367037963	0.340378334000206	6.90942513660568e-13	3.5788523092494e-09	1	7.90907420956107e-05	6.12197643839379e-05	1	8.45552613127602e-07	6.04613043007755e-07	1	FALSE	FALSE	FALSE	FALSE	FALSE	FALSE	FALSE	FALSE	FALSE	FALSE	FALSE	FALSE	FALSE	FALSE	FALSE
NM_000130	F5	7	0.0530118	0.789176	0.830627	3.51459800920759	4.13228558607602	10.6423157344618	0.729854333290405	15.564414115464	5.09055629263389	6.64271946449898	6.57689777286004	1.81663847830396	1	1	1	1	1	1	1	1	1	FALSE	FALSE	FALSE	FALSE	FALSE	FALSE	FALSE	FALSE	FALSE	FALSE	FALSE	FALSE	FALSE	FALSE	FALSE
NM_000131	F7	7	0.2150426	0.01907308	0.08187377	4.33504441988384	4.03685836749605	0.0870786435200444	1.48414618515199	7.90422140925807	8.81151631067996	0.914861945917892	17.0765793283961	10.07316230684	1	1	1	1	1	0.876823386644	1	1	0.473676569159341	TRUE	FALSE	FALSE	FALSE	FALSE	FALSE	FALSE	FALSE	FALSE	FALSE	FALSE	FALSE	FALSE	FALSE	FALSE
NM_000132	F8	6	0.396988	0.05618676	0.3285292	0.324186948342003	2.43145521757606	1.43390106375591	5.24981946703599	44.6272312651961	14.497533142742	3.27868515782995	48.3028642274601	9.32179731417	1	0.638118894390038	0.00322819054559449	1	0.975364248687762	0.271274583629983	1	1	1.21993333667945e-05	TRUE	FALSE	FALSE	FALSE	FALSE	FALSE	FALSE	FALSE	FALSE	FALSE	FALSE	FALSE	FALSE	FALSE	FALSE
NM_000133	F9	7	0.07947787	0.09758564	0.008408038	0.00263745674578786	0.797839667658025	0.485408718394183	0.215868396557880	5.88738450710798	0.345020721656056	0.265722260203802	2.78098484313398	1.60906151423819	1	1	0.243367842918734	1	1	0.720232484128523	1	1	1	TRUE	FALSE	FALSE	FALSE	FALSE	FALSE	FALSE	FALSE	FALSE	FALSE	FALSE	FALSE	FALSE	FALSE	FALSE
NM_000134	FABP2	7	0.06592914	0.04607486	0.05802489	7.58103983731803	3.40287536891196	4.36709869011793	34.3408068022541	38.6646848841920	23.9990337837680	23.937327218708	32.9701619618160	31.8795621538859	1	1	0.0830104097517638	1	1	1	1	1	0.725470126301904	FALSE	FALSE	FALSE	FALSE	FALSE	FALSE	FALSE	FALSE	FALSE	FALSE	FALSE	FALSE	FALSE	FALSE	FALSE
NM_000135	FANCA	7	0.0505798	0.0410944	0.01176263	3.7797798472061	3.34626207412202	5.35721507142193	5.86541818742012	0.090190976336089	1.68734917393999	0.330548470694112	2.43779135659406	1.25833784028805	1	1	1	1	1	1	1	1	1	FALSE	TRUE	FALSE	FALSE	FALSE	FALSE	FALSE	FALSE	FALSE	FALSE	FALSE	FALSE	FALSE	FALSE	FALSE
NM_000136	FANCC	4	0.06050827	0.1342851	0.01656092	3.17546268285605	15.264167192248	28.5828217335339	9.387191810074	0.676093143581966	13.1842547781399	17.4486572894619	18.7210489528060	41.99639224946	1	1	1	1	1	1	1	1	1	FALSE	FALSE	FALSE	FALSE	FALSE	FALSE	FALSE	FALSE	FALSE	FALSE	TRUE	FALSE	FALSE	FALSE	FALSE
NM_000137	FAH	6	0.19006592	0.4780398	0.2136457	6.00405592885798	0.854131175369957	0.158421147750005	0.00352436196797612	9.04557013508395	0.205758783181977	6.232471232954	12.9924969499780	0.00313590087000648	1	1	1	1	1	1	1	1	1	FALSE	FALSE	TRUE	FALSE	FALSE	FALSE	FALSE	FALSE	FALSE	FALSE	FALSE	FALSE	FALSE	FALSE	FALSE
NM_000138	FBN1	7	0.1899411	0.6627996	0.1080919	8.54301187083001	0.258267088230014	13.757910450282	0.638059515236023	0.945235491116136	14.3903419635722	5.36084620914403	0.224280456837960	0.0220107794000342	1	3.1542468363965e-05	0.00562803945374355	0.358353086005509	5.04918280666978e-05	0.182410079996794	1	0.0727673414079919	0.076640133613609	FALSE	FALSE	FALSE	FALSE	FALSE	TRUE	FALSE	FALSE	FALSE	FALSE	FALSE	FALSE	FALSE	FALSE	FALSE
NM_000139	MS4A2	7	0.03256854	0.4857807	0.05910631	8.00488284794005	1.65787852154199	3.26422894733196	9.8485097090661	3.14368101459399	0.78705987187982	0.189520595156182	0.284333949095981	6.51771584100197	0.145380360663047	0.373156964584695	1	0.316040474887633	0.00110392150017233	0.349684896990365	0.574640849315095	0.0673411971645795	0.677649061128124	FALSE	FALSE	FALSE	TRUE	FALSE	FALSE	FALSE	FALSE	FALSE	FALSE	FALSE	FALSE	FALSE	FALSE	FALSE
NM_000142	FGFR3	7	0.1239592	0.06470206	0.08497835	1.06085650280011	1.08785895488791	4.32982826119587	16.0721263695082	23.9051199891619	0.0451595172899033	20.3597089329821	27.7747893972200	3.60450730508387	0.00300210539666201	1	1	0.00565802212808693	1	1	0.00399056825023158	1	1	FALSE	FALSE	TRUE	FALSE	FALSE	FALSE	FALSE	FALSE	FALSE	FALSE	FALSE	FALSE	FALSE	FALSE	FALSE
NM_000143	FH	7	0.1164556	0.1728824	0.1375138	4.96059594581607	4.19070898996995	1.26699422080196	3.61011461025601	8.190330091178	7.44309119957597	13.1268295492221	17.3280210912540	3.24800721555198	1	1	0.945700862521845	1	1	0.0113952161607919	1	1	1	FALSE	FALSE	FALSE	FALSE	FALSE	FALSE	FALSE	FALSE	FALSE	FALSE	FALSE	FALSE	FALSE	FALSE	FALSE
NM_000145	FSHR	7	0.004963511	0.0148567	8.44025e-09	0.00456851416606696	1.02886889092201	1.12245762542602	0.153969059330166	1.69646128448198	0.231519006374128	0.211241646408098	0.0917512995699781	0.334765049360158	0.076206601561847	0.0282579424416661	0.537967403585828	0.171324497864311	0.0520173162676314	0.513154154704729	0.293724635136395	0.0485487257143732	0.334902926545706	FALSE	FALSE	FALSE	FALSE	FALSE	FALSE	FALSE	FALSE	FALSE	FALSE	FALSE	FALSE	FALSE	FALSE	FALSE
NM_000146	FTL	7	0.03260147	0.09884905	0.121864	9.5714369193594	1.00127658538395	5.12979702113796	1.46871943940141e-05	0.000989446259950455	0.52684872048394	9.5875402123866	1.06254836149401	2.69100666245197	0.208707357910378	1	1	1	1	1	0.221858788009802	1	1	FALSE	TRUE	TRUE	FALSE	FALSE	FALSE	FALSE	FALSE	FALSE	FALSE	FALSE	FALSE	TRUE	FALSE	FALSE
NM_000147	FUCA1	5	0.1076919	0.02892826	0.09196133	0.122079431840007	11.5193740739580	1.97214427179802	17.8333502676779	26.5538849040800	32.9060574681320	16.37666576936	39.298797101378	28.099050859994	0.92037023277028	1	1	1	1	1	1	1	1	FALSE	FALSE	FALSE	FALSE	FALSE	FALSE	FALSE	FALSE	FALSE	FALSE	FALSE	FALSE	FALSE	FALSE	FALSE
NM_000148	FUT1	7	1.1280744	0.07509537	0.2027338	0.0331681796719749	8.56397941428997	5.25708203498016	0.396472906202007	1.00408092267401	0.0391775796140337	0.652829884829998	4.60325041008991	4.5391214591541	0.437093652253426	0.018090500902046	0.00467314360928291	0.0574196745738603	0.000156107924656647	0.00110633625661267	0.767744121481073	0.0759545672847269	0.0125828262914801	FALSE	FALSE	FALSE	FALSE	FALSE	FALSE	FALSE	FALSE	FALSE	FALSE	FALSE	FALSE	FALSE	FALSE	FALSE
NM_000149	FUT3	3	0.01851231	0.05097348	0.0009791067	11.3262757324100	52.209419621648	0.173861144282000	7.97784978870396	44.418705517742	4.35735250176197	0.574137619780004	9.666651763792	6.05380580467602	8.4753121484711e-22	1	1	0.781750421317733	1	1	0.0326047758920218	1	1	FALSE	FALSE	FALSE	TRUE	FALSE	FALSE	FALSE	FALSE	FALSE	FALSE	FALSE	FALSE	FALSE	FALSE	FALSE
NM_000150	FUT6	6	0.1732751	1.6788605	0.003248799	6.0561629119959	2.11216946755803	0.000339011166033742	30.575282260162	15.287936284112	0.397245390282023	38.6346560219520	8.96798203698404	0.420523090564075	0.00110959087076367	1	1	0.560929433988392	1	1	0.334952377917628	1	1	FALSE	FALSE	FALSE	FALSE	FALSE	FALSE	FALSE	FALSE	FALSE	FALSE	FALSE	FALSE	FALSE	FALSE	FALSE
NM_000151	G6PC	7	0.9036581	3.9183078	0.01387961	3.71769510175409	0.382285776606068	0.321066296766048	7.30433677962208	0.90738046411002	0.0689571543318834	0.91538771906005	2.35538813767607	0.0933360549358895	1	1	1	1	1	1	1	1	1	FALSE	FALSE	FALSE	FALSE	FALSE	FALSE	FALSE	FALSE	FALSE	FALSE	FALSE	FALSE	FALSE	FALSE	FALSE
NM_000152	GAA	5	0.1259105	0.04219943	0.1393758	1.50913590136201	4.44283424194805	16.2269638005821	2.94848409259396	0.35655952298805	6.58284475022401	7.50178028934204	2.49742908540804	4.58600737811003	1	1	1	0.85079209672643	0.573586839794944	0.798148446094639	1	1	1	FALSE	TRUE	FALSE	FALSE	FALSE	FALSE	FALSE	FALSE	FALSE	FALSE	FALSE	FALSE	FALSE	FALSE	FALSE
NM_000153	GALC	7	0.1868056	0.04127688	0.06557655	24.4991051664599	9.956249895042	5.63398933513599	7.7585442059119	47.0474127446221	5.89169361927179	34.9008008720959	37.922818162142	0.00453403475580672	1.97023914077415e-05	1	1	1	1	1	0.677879000556134	1	1	FALSE	FALSE	FALSE	FALSE	FALSE	FALSE	FALSE	FALSE	FALSE	FALSE	FALSE	FALSE	FALSE	FALSE	FALSE
NM_000154	GALK1	6	0.2148185	0.1401537	0.05911984	0.827737151001998	0.00518321000993183	2.32072921535382	0.678941422842001	3.28287294840402	10.400617290514	0.0078357029120184	3.51384735211593	4.11404056373999	1	1	1	1	1	1	1	1	1	TRUE	TRUE	FALSE	FALSE	FALSE	FALSE	FALSE	FALSE	FALSE	FALSE	FALSE	FALSE	FALSE	FALSE	FALSE
NM_000155	GALT	7	0.2074405	0.07039724	0.09847237	0.949972337840109	5.42595828279582	7.19784865648785	11.1772144172321	7.91151583335386	3.62795389272583	15.3650837855880	18.5185140466820	0.906022981691876	1	1	1	1	1	0.95683541866974	1	0.372860628554551	0.00906719669249693	FALSE	FALSE	FALSE	FALSE	FALSE	FALSE	FALSE	FALSE	FALSE	FALSE	FALSE	FALSE	FALSE	FALSE	FALSE
NM_000156	GAMT	6	0.04419356	0.3732103	0.1197492	16.869162689096	2.58869718297797	19.2652983924460	11.0350777511640	1.39086163398395	0.0220739541979356	1.77403705981999	0.215684414499947	19.8670926200579	1	1	0.582413667138721	1	1	0.0275712480228281	1	1	1	FALSE	TRUE	FALSE	TRUE	FALSE	FALSE	FALSE	FALSE	FALSE	FALSE	FALSE	FALSE	FALSE	FALSE	TRUE
NM_000158	GBE1	7	0.08978477	0.1737981	0.1977953	2.64932153217001	4.65197318456603	0.103910536111925	14.6097350538421	7.02569133613997	0.0428353020279246	7.49591023269602	0.386879069980068	0.0133862291879723	1	0.818575055110501	4.50079911824495e-05	1	1	0.0274072545524924	1	1	0.0644934276973584	FALSE	FALSE	TRUE	FALSE	FALSE	FALSE	FALSE	FALSE	FALSE	FALSE	FALSE	FALSE	FALSE	FALSE	FALSE
NM_000159	GCDH	7	0.2905248	0.4777105	0.1507152	0.663074298130027	3.95780683395606	9.20736110634789	0.089253422824072	12.6053656297561	6.9915665142139	0.271153559138043	4.17261082964001	0.291426114122032	1	1	1	1	1	1	1	1	1	TRUE	FALSE	FALSE	FALSE	FALSE	FALSE	FALSE	FALSE	TRUE	FALSE	FALSE	FALSE	FALSE	FALSE	FALSE
NM_000160	GCGR	7	0.1105271	0.3979994	0.01338915	5.09019522727999	0.0245176528419506	8.23810572755997	0.196614597796042	8.2620267285838	1.09949374971416	3.54472271726206	8.90806252391781	4.03099986273014	1	1	1	1	1	1	1	1	1	TRUE	FALSE	FALSE	FALSE	FALSE	FALSE	FALSE	FALSE	FALSE	FALSE	FALSE	FALSE	FALSE	FALSE	FALSE
NM_000161	GCH1	7	0.188055	0.2880447	0.1899322	11.2843257251981	6.34948436743002	14.3738735973379	3.02344498023604	0.0204184965799641	5.79526125676989	18.8957299190500	5.80033135984399	3.83903238937205	1	1	1	1	1	1	1	1	1	FALSE	FALSE	FALSE	FALSE	FALSE	FALSE	FALSE	FALSE	FALSE	FALSE	FALSE	FALSE	FALSE	FALSE	FALSE
NM_000162	GCK	7	0.3354134	0.005831541	0.1008352	0.111709075031968	0.124208381655990	7.8528576963879	0.342197760219960	7.07788033579595	0.0605185530719154	0.831750816488011	5.66556177924997	6.85359699148398	1	1	1.01079590536902e-07	1	1	0.00186572083439287	1	1	4.05011562034379e-09	TRUE	FALSE	FALSE	FALSE	FALSE	FALSE	FALSE	FALSE	FALSE	FALSE	FALSE	FALSE	FALSE	FALSE	FALSE
NM_000163	GHR	7	0.54914	0.09299607	0.1083985	2.77395328474995	0.310783907964037	11.7205416413899	2.39635548404397	17.8097226575700	5.2896772594579	0.0170850847059683	20.0876217437281	2.31240204397591	1	1	1	1	1	0.0296245153180485	1	1	1	FALSE	FALSE	FALSE	FALSE	FALSE	FALSE	FALSE	FALSE	FALSE	FALSE	FALSE	FALSE	FALSE	FALSE	FALSE
NM_000164	GIPR	7	0.2708314	0.20328844	0.08664941	1.10622888379612	0.00796731385202065	24.7702519701741	0.391795636840016	0.417017020241985	22.2776884037901	2.67454187601197	0.311173885942026	0.41797412405208	1	0.00934765616573839	0.000869429447435126	1	1	1	1	1	0.867476061002625	FALSE	TRUE	FALSE	FALSE	FALSE	TRUE	FALSE	FALSE	FALSE	FALSE	FALSE	FALSE	FALSE	FALSE	FALSE
NM_000165	GJA1	7	0.84788203	0.3891841	0.06083427	2.42011571954998	0.418724617194016	16.9317848216859	4.63523534616400	0.527800239309954	19.773157497086	0.469533733442006	1.81732397868200	0.472661954551995	0.0408000557677592	1.20979537642227e-14	1.31759306362218e-11	3.51300173394493e-05	1.78568705101364e-30	1.77220153722488e-17	0.000104051231274917	4.29234078066319e-36	3.09861694298909e-25	FALSE	TRUE	FALSE	FALSE	FALSE	FALSE	FALSE	FALSE	TRUE	FALSE	FALSE	FALSE	FALSE	FALSE	FALSE
NM_000168	GLI3	7	0.05649405	0.04595539	0.06434785	4.08832090360988	25.9910804566341	22.0548575147961	11.4524804103639	38.141406852288	13.6013864487441	3.10297784816589	10.6591532313261	3.71160105407216	8.02912087770373e-13	6.44355989028752e-05	1	1.78464239785458e-05	0.155399662875554	1	0.000953914487662636	0.000354401750522796	0.552548894119583	FALSE	FALSE	FALSE	FALSE	FALSE	FALSE	FALSE	FALSE	FALSE	FALSE	FALSE	FALSE	FALSE	FALSE	FALSE
NM_000169	GLA	7	0.04369223	0.01646002	0.07947735	6.94454546322004	0.729178923280017	8.95782842932408	20.9242641580261	40.318557150132	0.0279929473799712	8.76987292918398	42.556118549414	8.26112612882389	0.0261399616634624	0.0373575646810736	0.711088032855133	1	1	1	0.000639237887397883	1	1	FALSE	FALSE	FALSE	FALSE	FALSE	FALSE	FALSE	FALSE	FALSE	FALSE	FALSE	TRUE	FALSE	FALSE	FALSE
NM_000170	GLDC	7	0.4644114	0.5493243	0.04569324	0.792844905367929	3.18609650527401	6.14229770133602	3.40163344792995	3.47746833195401	0.648345931457925	1.03919490464205	0.00838347063586298	3.22531210236002	1	1	1	0.560929433988392	1	1	0.162281338094320	1	1	FALSE	FALSE	FALSE	FALSE	FALSE	FALSE	FALSE	FALSE	FALSE	FALSE	FALSE	FALSE	FALSE	FALSE	FALSE
NM_000171	GLRA1	7	0.009402978	0.001869802	0.01168104	0.00407068880986117	3.38217464503401	0.762515380544073	8.09339461869195	0.592657745024013	13.0328377186261	7.82315671951801	6.24815572182001	9.07242673761402	0.289984819434048	0.160542818650495	0.528809316383135	0.574108102139011	0.0768045109060497	0.169951843359803	1	0.0309922670365914	0.0154583112260553	FALSE	FALSE	FALSE	FALSE	FALSE	FALSE	FALSE	FALSE	FALSE	FALSE	FALSE	FALSE	FALSE	FALSE	FALSE
NM_000173	GP1BA	5	0.5043771	0.01079129	0.03248402	0.00328293270604263	35.578128374428	12.2406848843859	1.35434267473397	29.4618932518420	4.998628654502	1.48312810075208	3.23510588033400	2.74020529320796	1	1	1	1	1	0.655274742980393	1	1	0.386262399206202	FALSE	FALSE	FALSE	FALSE	FALSE	FALSE	FALSE	FALSE	FALSE	FALSE	FALSE	FALSE	FALSE	FALSE	FALSE
NM_000174	GP9	6	0.09594394	0.04228265	0.0679384	3.86403957642187	0.000132907189936304	0.192975477765913	4.84607555204207	0.275267794354022	0.0151548563060260	0.0779080797140068	0.287361040623978	0.100369999300028	1	1	1	1	1	1	1	1	1	TRUE	TRUE	FALSE	FALSE	FALSE	FALSE	FALSE	FALSE	FALSE	FALSE	FALSE	FALSE	FALSE	FALSE	FALSE
NM_000175	GPI	7	0.02917464	0.04432935	0.01816143	2.01316900482459	4.67499072278997	8.12562377267807	2.36737312865660	20.5145243957260	22.22439315669	7.52111501723618	10.8485151370160	8.79505125069397	0.093247806443438	2.01043098996874e-05	0.0714291886371667	1.68601123875975e-05	9.86926725297188e-13	0.0793458842098112	7.3969350482616e-08	2.59760283879710e-12	0.486297364473346	FALSE	FALSE	FALSE	FALSE	FALSE	FALSE	FALSE	FALSE	FALSE	FALSE	FALSE	FALSE	FALSE	FALSE	FALSE
NM_000177	GSN	7	0.3932979	0.3224727	0.03989477	1.22424731208798	0.0168840970640076	1.72410474475589	18.610367781504	3.40115837179405	1.70636391174992	13.922713475176	3.82675040132801	5.26543238947852e-05	0.0346573213774680	1.53741617254089e-10	0.000353772130257114	0.00140989436572151	1.81682612210528e-16	6.02382685310095e-05	1.61036917344161e-08	4.72112062982697e-41	2.84699925009853e-10	FALSE	TRUE	TRUE	FALSE	FALSE	FALSE	FALSE	FALSE	FALSE	FALSE	FALSE	FALSE	FALSE	FALSE	FALSE
NM_000178	GSS	6	0.03575668	0.2029194	0.1171365	12.4594202036741	4.38458476528808	0.00371716303595804	36.1769025238581	2.05090902192399	2.67285521719793	21.7791875452961	10.2057402577900	2.85417323044999	0.0116952667538118	1	1	0.0311493518018812	1	1	3.24710280103358e-18	1	1	FALSE	FALSE	TRUE	FALSE	FALSE	FALSE	FALSE	FALSE	FALSE	FALSE	FALSE	FALSE	FALSE	FALSE	FALSE
NM_000179	MSH6	7	0.0955533	0.03315725	0.03106782	0.0547367805900194	0.0758176612539501	5.18770288967403	1.30253292572002	10.089232622434	0.990396087952035	1.85183661150603	11.2647035924859	9.24256699050807	1	1	1	1	1	1	1	1	1	TRUE	FALSE	FALSE	FALSE	FALSE	FALSE	FALSE	FALSE	FALSE	FALSE	FALSE	FALSE	FALSE	FALSE	FALSE
NM_000180	GUCY2D	6	0.008163234	0.006829588	0.004607338	3.64576529028602	3.18855163207400	0.491041286162044	1.37814645716207	0.550859651140001	0.138195055482129	0.632532840387967	1.19670687186203	0.109824988984201	1	0.311029774501500	0.136440731662323	1	0.817050397178522	0.087310358671161	1	0.594218811672871	0.117377298492616	FALSE	FALSE	FALSE	FALSE	FALSE	FALSE	FALSE	FALSE	FALSE	FALSE	FALSE	FALSE	FALSE	FALSE	FALSE
NM_000181	GUSB	6	0.06569434	0.0266229	0.1248372	0.491332598119925	4.64052105822998	0.609023907333949	25.3945077651420	31.2686178300160	11.372108815812	22.71412462179	38.347062272612	8.05757787694779	1	1	1	1	1	1	1	1	1	FALSE	FALSE	FALSE	FALSE	FALSE	FALSE	FALSE	FALSE	FALSE	FALSE	FALSE	FALSE	FALSE	FALSE	FALSE
NM_000182	HADHA	7	0.02623583	0.05582448	0.01828408	0.470747377408088	4.64207871529402	25.8218380728720	13.8719518239041	1.14938381986599	5.78213332329597	10.8684140345640	1.39487112705797	15.0959169368500	1	0.00662920826914474	4.34283355001005e-06	1	2.05319286636994e-10	3.62487282486150e-10	1	1.82491991268602e-09	3.71881811197084e-07	FALSE	TRUE	FALSE	FALSE	FALSE	FALSE	FALSE	FALSE	FALSE	FALSE	FALSE	FALSE	FALSE	FALSE	FALSE
NM_000183	HADHB	7	0.04683128	0.1084842	0.10875	0.328141952673832	0.0744099873099913	1.88913261273615	0.0754668314300488	5.07186221145002	2.53361632982796	0.709696749723889	6.10705255726612	7.57987114011803	0.753571278240468	0.315800651308936	0.702101388151925	0.852314851778028	0.0863232205968485	0.310884553478674	1	0.974816801491722	0.400318021453811	TRUE	FALSE	FALSE	FALSE	FALSE	FALSE	FALSE	FALSE	FALSE	FALSE	FALSE	FALSE	FALSE	FALSE	FALSE
NM_000184	HBG2	7	2.1097855	0.08408368	0.6758649	0.821171657344166	3.98007411485207	0.0302735813020263	0.141592547338178	0.633011695997993	0.906873539500111	1.60034216573808	1.63024881178808	1.25180441857810	1	1	1	1	1	1	1	1	0.901403626191558	FALSE	TRUE	FALSE	FALSE	FALSE	FALSE	FALSE	FALSE	FALSE	FALSE	FALSE	FALSE	FALSE	FALSE	FALSE
NM_000185	SERPIND1	7	0.07803624	0.115228	1.2524389	1.44833516159002	1.84385082742574	2.47590115461981	0.225561560996027	2.60409044297922	2.06370693534996	0.555979632562014	0.0784115650853803	7.736764913662	1	1	1	1	1	1	1	1	0.566414308668619	TRUE	TRUE	FALSE	FALSE	FALSE	FALSE	FALSE	FALSE	FALSE	FALSE	FALSE	FALSE	FALSE	FALSE	FALSE
NM_000186	CFH	7	0.08354552	0.4474422	0.2853552	0.456379220361896	1.25039649661585	11.3433498035561	2.49529892557393	0.325962614002037	14.7733079956081	4.70572177859799	2.71506637132188	0.640039857206148	1	1	1	1	1	1	1	1	1	TRUE	FALSE	FALSE	FALSE	FALSE	TRUE	FALSE	FALSE	FALSE	FALSE	FALSE	FALSE	FALSE	FALSE	FALSE
NM_000187	HGD	7	0.04892251	2.9747696	0.05034075	0.375621371393208	0.146178178088007	0.821723139441929	4.58422820857081	0.187224051626004	6.0316391415181	2.58675777414061	0.00257144432396217	2.81490216030011	1	1	1	1	1	1	1	1	1	TRUE	FALSE	FALSE	FALSE	FALSE	FALSE	FALSE	FALSE	FALSE	FALSE	FALSE	FALSE	FALSE	FALSE	FALSE
NM_000189	HK2	7	0.2604644	0.6347359	0.4907604	15.1290332870140	1.56331398264206	19.5793369425678	2.30502420009998	0.31137615945795	3.63685669093593	8.50846600155796	0.507504499586048	27.1640586448659	0.937014891927336	2.76011258600476e-07	3.91012682943126e-05	1	1	1	1	1.69902740661649e-09	1.50223605639124e-07	FALSE	FALSE	FALSE	FALSE	FALSE	FALSE	FALSE	FALSE	FALSE	FALSE	FALSE	FALSE	FALSE	FALSE	FALSE
NM_000190	HMBS	5	0.08040488	0.09633304	0.2626412	0.141568175066141	1.48346663067582	0.0189215716000035	8.73256555442413	0.463657062127822	0.160804857230005	7.175094251254	3.39817908737382	0.0697081480320776	1	1	1	1	1	0.701263853963143	1	1	1	FALSE	TRUE	TRUE	FALSE	FALSE	FALSE	FALSE	FALSE	FALSE	FALSE	FALSE	FALSE	FALSE	FALSE	FALSE
NM_000191	HMGCL	7	0.09931252	0.2780044	0.1064992	15.16153543546	0.00447926144204303	24.311745792902	10.1646930060119	0.984015290224079	27.587075412044	1.33159009880796	1.11529110332799	0.794902272794161	1	1	1	1	1	1	1	1	1	FALSE	TRUE	FALSE	TRUE	FALSE	FALSE	FALSE	FALSE	TRUE	FALSE	FALSE	FALSE	FALSE	FALSE	FALSE
NM_000192	TBX5	7	0.03118058	0.06305447	0.1597121	6.96356703554807	0.0308037725880013	11.9674426233798	3.60028400084002	3.07575494981802	6.50624675904987	0.801169840437979	2.55073611115404	1.65154166992988	1	4.08023025932108e-73	2.77617160888105e-101	1	1.05520332104411e-93	5.57579534730278e-138	1	2.64978808963625e-87	7.56976198706711e-117	FALSE	FALSE	FALSE	FALSE	FALSE	FALSE	FALSE	FALSE	TRUE	FALSE	FALSE	FALSE	FALSE	FALSE	FALSE
NM_000193	SHH	6	0.09126253	0.03164078	0.0428557	2.89454278353605	1.02663880591001	0.837389248370073	10.0651561119100	2.70976897600201	0.0272102897540663	3.23756896207988	0.454174442720046	1.15461920649000	1	1	0.562381590630581	1	1	0.603967900539923	1	0.875665366332044	0.187885259816472	FALSE	TRUE	FALSE	FALSE	FALSE	FALSE	FALSE	FALSE	FALSE	FALSE	FALSE	FALSE	FALSE	FALSE	FALSE
NM_000194	HPRT1	6	0.2240461	0.1005111	0.08178492	0.134084997562809	1.45072944463402	11.2012454005601	9.0132349259244	11.4720166950100	26.1915786256361	10.5501559351324	6.40497245337002	10.3076878118541	1	1	1	0.482853402353271	1	1	1	1	1	FALSE	FALSE	FALSE	FALSE	FALSE	FALSE	FALSE	FALSE	FALSE	FALSE	FALSE	FALSE	FALSE	FALSE	FALSE
NM_000195	HPS1	6	0.05804246	0.02593252	0.02607248	1.93366455256796	1.73441359784204	3.58643477053988	13.0968032505898	3.758030916954	30.8948211321081	19.14137548083	8.97810811812803	37.2681173503779	0.965114842038565	1	1	1	1	1	0.0903453235903921	1	1	FALSE	FALSE	FALSE	FALSE	FALSE	FALSE	FALSE	FALSE	FALSE	FALSE	FALSE	FALSE	FALSE	FALSE	FALSE
NM_000196	HSD11B2	7	0.0906177	1.7418603	0.1662665	4.31847732300002	0.155058799888138	0.283671181940008	6.16003782674807	6.39787507797405	0.134135101440279	0.245694514062052	7.97007494478612	0.7959035674603	4.10938039030712e-10	1	1	1.33373280233468e-10	1	1	2.22962370063636e-25	1	1	FALSE	FALSE	TRUE	FALSE	FALSE	FALSE	FALSE	FALSE	FALSE	FALSE	FALSE	FALSE	FALSE	FALSE	FALSE
NM_000197	HSD17B3	7	0.147138	0.3058363	0.1734334	13.5314976369239	1.07261108829402	4.95646277657397	25.7213947616599	22.37849789185	30.6583229437761	7.46230329824402	18.1903913158601	22.058620127342	1	1	0.736380895332123	1	1	1	1	1	0.870554493049509	FALSE	FALSE	FALSE	FALSE	FALSE	FALSE	FALSE	FALSE	FALSE	FALSE	FALSE	FALSE	FALSE	FALSE	FALSE
NM_000198	HSD3B2	7	0.9365985	1.0623622	0.03849993	8.14235842133598	12.1650874736	0.066153142687881	24.4199250449440	1.05716055816993	2.29797150629406	11.4230952845580	16.56371652113	3.06089100188206	0.803173886171882	1	1	0.279598460244323	1	1	1	1	1	FALSE	FALSE	FALSE	FALSE	FALSE	FALSE	FALSE	FALSE	FALSE	FALSE	FALSE	FALSE	FALSE	FALSE	FALSE
NM_000199	SGSH	7	0.1257261	0.05966123	0.1127415	1.08904070506787	1.32753695600400	0.302473048450111	19.2384843453619	10.0893610813939	9.62483217561407	14.8299261129318	15.1180776458618	11.9861637615541	0.227024865575428	1	1	0.0090975700978114	1	1	0.000259040425545812	1	1	FALSE	FALSE	FALSE	FALSE	FALSE	FALSE	FALSE	FALSE	FALSE	FALSE	FALSE	FALSE	FALSE	FALSE	FALSE
NM_000200	HTN3	7	0.006541087	0.007198317	1.570048e-09	7.7080997383	4.54866321634609	2.67359656297799	0.0527442700358733	6.35694659148999	0.00584372292610169	8.699090056572	0.222837415704021	2.43005202932000	1	0.931026779409287	0.459992085721966	1	1	0.466584244971247	1	0.93230176562602	0.899293469975873	FALSE	FALSE	FALSE	FALSE	FALSE	FALSE	FALSE	FALSE	FALSE	FALSE	FALSE	FALSE	TRUE	FALSE	FALSE
NM_000201	ICAM1	7	1.1539062	0.3394282	0.3255436	2.30113525987213	12.1612988162640	0.621467056764004	8.88690034785009	0.887218283847915	1.24418199950992	3.04704762520214	16.195206624212	3.38826765288991	1	1	0.000435076514677585	1	0.946880627829206	0.408356611755398	1	0.429040155493794	0.000617805334850079	FALSE	FALSE	FALSE	FALSE	FALSE	FALSE	FALSE	FALSE	FALSE	FALSE	FALSE	FALSE	FALSE	TRUE	FALSE
NM_000202	IDS	5	0.08176727	0.0507435	0.08470353	6.96702463830599	0.788534413230082	0.262366902410008	12.4256943043060	32.73932410723	20.1721602830361	24.273262894918	29.796979475646	22.2164298394561	0.0916484134658328	0.00132514846529481	0.133680795225704	1	0.100846629981067	0.0152955372148586	1	0.0723427107843686	0.0120263300415436	FALSE	FALSE	FALSE	FALSE	FALSE	FALSE	FALSE	FALSE	FALSE	FALSE	FALSE	FALSE	FALSE	FALSE	FALSE
NM_000203	IDUA	4	0.05698289	0.01239415	1.548422e-09	0.0182534789680062	4.61590015746744	0.777504897233939	5.70136272094197	18.9762118145854	1.61534408994999	6.22248857348598	9.20538137270456	0.152066680881944	1	0.108344935501049	0.00073640957090466	1	0.0331770940144791	0.000968219459744244	1	0.387905964383396	0.0125828262914801	FALSE	FALSE	TRUE	FALSE	FALSE	FALSE	FALSE	FALSE	FALSE	FALSE	FALSE	FALSE	FALSE	FALSE	FALSE
NM_000206	IL2RG	7	0.61908192	0.6458956	0.1086593	1.76861609649998	5.82953286080999	2.785593003548	0.416606262708001	0.358374852413988	24.3048040139599	3.65317390315599	3.68425855189599	17.4350229323579	1	1	1	0.910562313355825	1	1	0.983946273416834	1	1	FALSE	FALSE	FALSE	FALSE	FALSE	FALSE	FALSE	FALSE	FALSE	FALSE	FALSE	FALSE	FALSE	FALSE	FALSE
NM_000207	INS	5	5.933103e-10	0.001462837	0.01450898	3.00673021991201	0.731760279287386	0.00048857691399462	0.119324871574008	1.07228520650020	8.74807852458594	4.31685053985598	0.0341925642503895	8.6511813415159	1	1	1	1	1	1	1	1	1	FALSE	FALSE	FALSE	FALSE	FALSE	FALSE	FALSE	FALSE	FALSE	FALSE	FALSE	FALSE	FALSE	FALSE	FALSE
NM_000208	INSR	6	0.4034983	0.9107632	0.563168	22.74108224855	14.357704787354	9.87903733223402	7.66038716907406	7.449942587338	6.54950686647999	10.0347746693681	2.52936155256998	0.654406697786044	1	0.319281125036780	0.318446278885747	1	1	1	0.702611469456972	0.254088556356632	0.768831220561484	FALSE	FALSE	FALSE	FALSE	FALSE	FALSE	FALSE	FALSE	FALSE	FALSE	FALSE	FALSE	FALSE	FALSE	FALSE
NM_000209	IPF1	7	0.004356592	0.001458459	0.01475521	0.677180025830012	1.198143153806	1.69241057034196	0.0649395039060892	5.96091851415198	0.00144078981793427	0.326851290288005	2.14827842138399	1.60006069757401	1	1	1	1	1	1	1	1	1	FALSE	FALSE	FALSE	FALSE	FALSE	FALSE	FALSE	FALSE	FALSE	FALSE	FALSE	FALSE	FALSE	FALSE	FALSE
NM_000210	ITGA6	7	0.1731726	0.08203624	0.1717559	3.17223387447802	1.44252623845591	3.18586515887205	5.27862396585806	19.490373555828	12.7397074506521	0.371547773206203	14.3553266764700	5.10518991212189	1.07185164359395e-10	8.92491709933253e-06	1	1.86202190522077e-05	0.085699253927842	1	0.273951870149276	1	1	TRUE	FALSE	FALSE	FALSE	FALSE	FALSE	FALSE	FALSE	FALSE	FALSE	FALSE	FALSE	FALSE	FALSE	FALSE
NM_000211	ITGB2	7	0.5045958	0.8046672	0.4811299	1.10558098217393	0.290448049065844	1.81761500943207	0.641676368587923	0.0205118846499772	11.6306050479661	0.0672147816999313	0.157588489327964	5.95315104382007	1	1	0.879070737042846	1	1	1	1	1	1	FALSE	FALSE	FALSE	FALSE	FALSE	FALSE	FALSE	FALSE	FALSE	FALSE	FALSE	FALSE	FALSE	FALSE	FALSE
NM_000212	ITGB3	7	0.3066309	0.1466061	0.127628	4.32706300579605	1.81592819434798	2.51769934490812	3.68529778180005	2.04108375370197	0.50059742789017	12.4508792156620	0.0076997706119073	4.85128310723007	7.9002432717617e-06	0.0696463145134582	1	0.00100032182663191	1	1	1.29427524130549e-13	4.24836004104091e-05	1	FALSE	TRUE	TRUE	FALSE	FALSE	FALSE	FALSE	FALSE	FALSE	FALSE	FALSE	FALSE	FALSE	FALSE	FALSE
NM_000213	ITGB4	7	0.2647886	0.701267	0.2387401	4.83296299747599	0.0151228552820157	0.121938955071982	1.95130274519602	5.00127213195606	0.470078150098061	0.822999772359935	4.55977897806599	1.05055854422403	0.00529329527757073	0.000832833332046722	1	1.06318075832655e-05	5.28380624766999e-07	1	6.42011032082487e-10	3.96875832740377e-07	1	TRUE	FALSE	TRUE	FALSE	FALSE	FALSE	FALSE	FALSE	FALSE	FALSE	FALSE	FALSE	FALSE	FALSE	FALSE
NM_000214	JAG1	7	0.1624086	0.1622829	0.1435476	13.7839002495820	8.37375298836002	4.59013304492214	0.00337955945803969	4.21164855185793	6.42925639887403	14.030701229152	1.13947063553803	0.239262901730172	2.02168971284021e-06	0.00165139520781944	1	6.52362742500157e-09	5.33299092785550e-07	1	0.00293284361729748	0.262593099588092	1	FALSE	FALSE	FALSE	FALSE	FALSE	FALSE	FALSE	FALSE	FALSE	TRUE	FALSE	FALSE	FALSE	FALSE	FALSE
NM_000215	JAK3	6	0.03773369	0.03774222	0.02136186	1.32821233215407	1.36432685272399	5.60716062458005	0.224980183687990	1.02093697907401	1.46130358846403	0.479659160880033	4.35131034900400	1.62585900044019	0.614926645463888	0.00098251117064435	0.00359654513015056	0.673841279701552	0.0996598366014004	0.23167712556348	1	0.0100569018194600	0.00410178345844892	FALSE	TRUE	FALSE	FALSE	FALSE	FALSE	FALSE	FALSE	FALSE	FALSE	FALSE	FALSE	FALSE	FALSE	FALSE
NM_000216	KAL1	7	0.1093951	0.3874031	0.2046743	31.373767490142	0.993033113811975	6.52028377341003	9.62898579012199	6.71282748272597	5.16289120529018	18.2723115934700	3.10576977701203	16.7597865965661	0.940056364016727	0.0227224118221422	0.0948248419780049	4.58534737306930e-09	9.63086717911972e-25	0.00818349137783563	3.68385676596691e-06	0.0150217611669303	1	FALSE	FALSE	FALSE	FALSE	FALSE	FALSE	FALSE	FALSE	FALSE	FALSE	FALSE	FALSE	FALSE	FALSE	FALSE
NM_000217	KCNA1	7	0.006768646	0.001527323	4.01739e-09	4.0429946218519	5.58854000654605	0.0111754468759955	1.78452137993986	6.96339074217599	3.04540178711613	0.544473676923872	18.3420395052041	2.68859517835608	0.323651119259722	0.000434892097168295	0.00432420709329524	0.458874921545301	0.0030176890951246	0.0164560211944647	1	0.00926773587436937	0.00452349654027521	FALSE	FALSE	FALSE	FALSE	FALSE	FALSE	FALSE	FALSE	FALSE	FALSE	FALSE	FALSE	FALSE	FALSE	FALSE
NM_000218	KCNQ1	6	0.07483806	0.0722399	0.1293148	10.2973117586878	5.44769204869806	0.394701747148019	2.85383972001	28.3109063485061	2.35112413733191	17.7834968539339	36.3477482944780	4.3578466838419	2.42618550786771e-16	1.51874193804146e-10	1	7.38926878498202e-20	5.63678885245983e-16	0.826233580658188	1.26112989731763e-35	1.94595062191579e-11	1	FALSE	FALSE	TRUE	FALSE	FALSE	FALSE	FALSE	FALSE	FALSE	FALSE	FALSE	FALSE	FALSE	FALSE	FALSE
NM_000219	KCNE1	7	0.03848284	0.7444362	0.2381929	27.0772429378540	0.214319856941984	29.5702096864338	20.5600077883701	0.0263725862939737	19.9409946716939	2.69489266867799	0.090894797459896	5.76826477639383	0.000727380786990585	0.111987600870629	1	7.27558270049483e-10	1.09536740464015e-35	0.0329289870766132	9.4484041642918e-08	3.65187366922747e-21	0.336258716096389	FALSE	FALSE	FALSE	FALSE	FALSE	FALSE	FALSE	FALSE	FALSE	FALSE	FALSE	FALSE	FALSE	FALSE	FALSE
NM_000222	KIT	7	0.9616769	0.2548267	0.5541713	0.0019498011459973	0.00283948955996038	1.00302676936008	0.0554941353659615	0.233211919289943	0.100687645719972	0.0781804634619903	0.286910344824037	1.69569883201802	6.48258759809592e-06	1	1	4.42884842271812e-06	0.808334313994301	1	7.0265069731639e-05	1	1	FALSE	TRUE	FALSE	FALSE	FALSE	FALSE	FALSE	FALSE	FALSE	FALSE	FALSE	FALSE	FALSE	FALSE	FALSE
NM_000223	KRT12	7	0.01221548	0.01602059	0.00204276	21.7801341783861	33.5009187916201	8.00659087698386	40.4113480206381	43.872167315894	30.20740680983	18.4508952159081	10.4338473326420	17.3081966179520	0.356888703273911	0.0953832734393324	0.43064362279166	0.0268757995912549	0.710468754402969	1	0.177165988342434	1	1	FALSE	FALSE	FALSE	FALSE	FALSE	FALSE	FALSE	FALSE	FALSE	FALSE	FALSE	FALSE	FALSE	FALSE	FALSE
NM_000224	KRT18	7	0.04561516	0.009146005	0.01052579	1.265762776158	2.75535729085101	0.046243108607996	3.89864282260203	31.1525442379716	0.00530938742394937	8.27660702730395	36.524615940155	0.0202339316440430	1	1	1	1	1	1	0.369468378137309	1	1	FALSE	FALSE	FALSE	FALSE	FALSE	FALSE	FALSE	FALSE	FALSE	FALSE	FALSE	FALSE	FALSE	FALSE	FALSE
NM_000226	KRT9	7	0.003936856	0.002135475	0.005118062	1.24635890131208	4.89518749792398	0.0363450637660208	2.80135874626012	10.6269063135879	0.851388644228109	0.348194044169986	1.75726263547199	0.541419944740028	1	1	1	1	1	1	1	1	1	FALSE	FALSE	FALSE	FALSE	FALSE	FALSE	FALSE	FALSE	FALSE	FALSE	FALSE	FALSE	FALSE	FALSE	FALSE
NM_000229	LCAT	4	0.4501433	0.14121695	0.1989396	7.9093150106306	4.35459824769181	0.0292489433020364	5.40717162266480	7.4252220134762	4.96326818616603	0.404679423165007	0.64537659767521	4.35232148526802	1	1	6.1312878060334e-06	1	1	0.00206149651109774	1	1	7.92540574061582e-06	FALSE	FALSE	TRUE	FALSE	FALSE	FALSE	FALSE	FALSE	FALSE	FALSE	FALSE	FALSE	FALSE	FALSE	FALSE
NM_000231	SGCG	6	0.03470911	0.379122	0.1162089	15.330489740988	0.951243946057957	1.58315615761990	0.764359212502086	0.998578382399955	0.798382149386043	11.4920687983260	3.61903166479397	0.145263826331984	0.0357567069790390	3.35526066730362e-109	1.21286457421673e-48	0.164897742734463	1.74000120100379e-101	4.77876095247195e-48	0.465765830164182	3.74410776678775e-115	2.03108679027436e-59	FALSE	TRUE	TRUE	FALSE	FALSE	FALSE	FALSE	FALSE	FALSE	FALSE	FALSE	FALSE	TRUE	FALSE	FALSE
NM_000232	SGCB	7	0.3119807	0.05608859	0.115097	9.14287369979206	22.3057405706240	0.955671668440118	1.87698034979405	18.8239504362259	1.44560596346400	15.0895099512620	0.738127483866037	4.35690546256205	0.00046203113528314	0.000180737379659936	0.741814319458384	6.00858647194345e-05	7.06071296121632e-11	0.00193143243610545	1	0.00150801008234614	1.49866035021535e-05	FALSE	FALSE	TRUE	FALSE	TRUE	FALSE	FALSE	FALSE	FALSE	TRUE	FALSE	FALSE	FALSE	FALSE	FALSE
NM_000233	LHCGR	6	0.004379751	0.02548862	0.003434333	1.29525375345202	3.27658047913803	2.22362129802809	7.37320318002594	2.57281793256402	0.158471210407924	3.01197790795993	0.0533226983779969	3.45482841441208	0.0488157485103783	0.322441722648006	1	0.572009053051084	0.861927417103998	1	0.949904233486392	0.74795658486748	0.876826654401194	FALSE	FALSE	FALSE	FALSE	FALSE	FALSE	FALSE	FALSE	FALSE	FALSE	FALSE	FALSE	FALSE	FALSE	FALSE
NM_000234	LIG1	7	0.2410398	0.1331117	0.1452202	3.49557232430607	8.17582359415394	12.4465368674159	6.67801933572196	8.649714504332	0.0867818787278338	14.8820508988920	21.973556938118	11.1834466412699	1	1	1	1	1	1	1	1	0.526118160878972	FALSE	FALSE	FALSE	FALSE	FALSE	FALSE	FALSE	FALSE	FALSE	FALSE	FALSE	FALSE	FALSE	FALSE	TRUE
NM_000235	LIPA	7	0.2497519	0.09760706	0.1198379	1.15617554336791	2.97068859999013	0.419613644933861	1.44233459835800	4.10095919111018	8.75114836037801	0.0175635347820844	11.2621018432421	6.12258930549183	1	1	1	1	1	1	1	1	1	TRUE	FALSE	FALSE	FALSE	FALSE	FALSE	FALSE	FALSE	FALSE	FALSE	FALSE	FALSE	FALSE	FALSE	FALSE
NM_000236	LIPC	7	0.5323493	0.314407	0.1025872	10.70432868385	6.37999673401202	12.7667860136839	7.46046629393402	14.8804613036920	0.294999635381828	0.603292044155978	3.74995047380594	15.1142739682139	1	1	1	1	1	1	1	1	1	FALSE	FALSE	FALSE	FALSE	FALSE	FALSE	FALSE	FALSE	FALSE	FALSE	FALSE	TRUE	FALSE	FALSE	FALSE
NM_000237	LPL	7	0.4039978	0.6402632	0.08009525	22.9315204899320	0.00781911267381474	9.75113616693807	33.26904880981	6.59979513128201	2.40238154260010	7.29855458060194	6.25548995211193	3.56203306061411	8.47003016188196e-17	2.07108947434551e-84	1.08461805272800e-09	0.000993185792010462	7.70188706864405e-27	4.45749402927825e-06	0.000283928781874512	1.26640787170271e-17	0.016971106176689	FALSE	FALSE	FALSE	FALSE	FALSE	FALSE	FALSE	FALSE	FALSE	FALSE	FALSE	FALSE	FALSE	FALSE	FALSE
NM_000238	KCNH2	6	0.2842393	0.2246066	0.25574	4.47785940030190	0.482561160911928	4.78449030331205	6.7175740014136e-05	0.265983827775926	0.575866153234074	4.50679944478202	0.0329759048959204	7.73226193221205	0.939197162849417	2.31131534990212e-11	1.59538610974466e-13	1	1.83193395489104e-11	4.74568883263235e-19	0.826560978608092	6.30315066026964e-10	1.97622928148985e-10	FALSE	TRUE	FALSE	FALSE	FALSE	FALSE	FALSE	FALSE	FALSE	FALSE	FALSE	FALSE	FALSE	FALSE	FALSE
NM_000239	LYZ	7	0.8851633	0.71864	0.7111786	13.7901039563640	8.254864151304	7.76129717886602	12.4229650672121	25.403295240802	8.40237493575	29.9874835132962	35.9738413813282	21.3371751729042	1	1	0.9248071252768	1	1	0.855781648990771	1	1	1	FALSE	FALSE	FALSE	FALSE	FALSE	FALSE	FALSE	FALSE	FALSE	FALSE	FALSE	FALSE	FALSE	FALSE	FALSE
NM_000240	MAOA	7	0.166477	0.3847922	0.1518566	3.07254246654202	4.86854459823394	1.36771757276210	5.9004945766701	8.73045481136796	8.76614525673403	13.4745081841561	0.947054432893992	13.8208517400819	1	1	1	1	1	0.34024800363313	1	1	1	FALSE	FALSE	FALSE	FALSE	FALSE	FALSE	FALSE	FALSE	FALSE	FALSE	FALSE	FALSE	FALSE	FALSE	FALSE
NM_000242	MBL2	7	0.3413563	0.007784541	0.0223297	1.01351114232398	2.19214916687793	0.0155159364840074	3.01556137461398	12.6917322297360	2.44016751987579	6.64592210387605	6.19523151982798	2.09275777068979	1	1	1	1	1	1	1	1	1	FALSE	FALSE	FALSE	FALSE	FALSE	FALSE	FALSE	FALSE	FALSE	FALSE	FALSE	FALSE	FALSE	FALSE	FALSE
NM_000243	MEFV	5	0.2268754	0.2539437	0.1231043	2.22973637053201	0.200796465357939	3.66548574032799	13.132273284112	6.44158453526597	2.5357784417381	6.70226538454995	4.75219114540198	10.1231915259821	1	1	0.11466241362973	1	1	0.881673175532078	1	1	0.654348344859876	FALSE	FALSE	FALSE	FALSE	FALSE	FALSE	FALSE	FALSE	FALSE	FALSE	FALSE	FALSE	FALSE	FALSE	FALSE
NM_000245	MET	7	0.236043	0.07488358	0.1451024	0.660162543484034	2.65446057439408	5.86765638892393	0.193645907296059	0.127491921448041	5.85592293539594	1.52463416068804	3.77748887319399	16.8284319597201	1	1	1	1	1	1	1	1	1	TRUE	TRUE	FALSE	FALSE	FALSE	FALSE	FALSE	FALSE	FALSE	FALSE	FALSE	FALSE	FALSE	FALSE	FALSE
NM_000246	CIITA	7	0.04426155	0.1222471	0.0995153	1.13335702416998	0.704740592054009	0.100526845915965	12.7200057720140	7.02349056934202	41.0374456335339	17.3182784327100	3.88041300165003	41.8572964599421	1	1	1	0.504027453574641	1	1	1	0.00128042004580254	0.00319721678591342	FALSE	FALSE	FALSE	FALSE	FALSE	FALSE	FALSE	FALSE	FALSE	FALSE	FALSE	FALSE	FALSE	FALSE	FALSE
NM_000247	MICA	5	0.09179516	0.1874987	0.1238909	4.39741075932011	0.348320290376023	9.65603177500384	16.7337811829182	1.65240490845804	10.5802542293500	7.25427507595214	0.513483334543935	0.0470023532018331	1	0.295309855391920	0.0310029261217893	1	0.940111892591423	0.631250481958424	0.762747615455697	0.117773452722365	0.386237696626871	FALSE	TRUE	FALSE	FALSE	FALSE	TRUE	FALSE	FALSE	FALSE	FALSE	FALSE	FALSE	FALSE	FALSE	FALSE
NM_000250	MPO	7	1.2458677	1.0791549	0.05266732	3.43204450901999	1.28138385634202	30.7696160687899	0.54154351410807	0.337688673551952	11.7148525326841	6.06821042092815	2.78756358533803	42.5274846720099	1	1	1	1	1	0.476729224205217	1	1	1	FALSE	FALSE	FALSE	FALSE	FALSE	FALSE	FALSE	FALSE	FALSE	FALSE	FALSE	FALSE	FALSE	FALSE	FALSE
NM_000251	MSH2	7	0.2193632	0.07264775	0.0838815	5.392333088442	0.526790551572049	13.6896464111060	4.67273440264398	11.353197612376	1.86345458265998	0.0388968059860417	8.27817883587204	7.77540737811796	0.00464258894851959	0.140257785029881	1	0.388521365696442	0.0692595218179453	0.377929143994578	0.0044066946695994	0.84253859701869	1	FALSE	FALSE	FALSE	FALSE	FALSE	FALSE	FALSE	FALSE	FALSE	FALSE	FALSE	FALSE	FALSE	FALSE	TRUE
NM_000252	MTM1	6	0.112215	0.06150868	0.08396656	1.49047296791196	0.0992780169979142	2.66758307451187	0.0087474538159995	4.07712375166193	4.55059120669398	1.71210592299792	5.20523965544589	0.329006088119968	1	1	1	1	1	1	1	1	1	TRUE	FALSE	TRUE	FALSE	FALSE	FALSE	FALSE	FALSE	FALSE	FALSE	FALSE	FALSE	FALSE	FALSE	FALSE
NM_000253	MTTP	7	0.1682786	1.0914002	0.08068951	6.37700179704393	0.0254020715581191	6.43213773582988	5.68277416447199	2.31666103773205	18.7892021505679	0.0327451672719690	2.77411485617199	7.07114735423397	1	1	1	1	1	1	1	1	1	FALSE	FALSE	FALSE	FALSE	FALSE	FALSE	FALSE	FALSE	FALSE	FALSE	FALSE	FALSE	FALSE	FALSE	FALSE
NM_000254	MTR	7	0.05165764	0.075723	0.2185662	22.81054025252	8.63122723501988	10.5057745564882	25.8218307743800	2.49895697866987	11.7619646365802	0.624376991273948	2.61534678720795	0.086968549986068	0.000309341128487055	1	1	0.0278137733514998	1	1	0.474781990614198	1	1	FALSE	FALSE	FALSE	FALSE	FALSE	FALSE	TRUE	FALSE	TRUE	FALSE	FALSE	FALSE	FALSE	FALSE	FALSE
NM_000255	MUT	7	0.09577762	0.1196682	0.05919729	0.773829065635994	0.735153646459935	0.851667734590023	0.0103806310820005	1.60490118949792	12.8165409697519	0.956526240083974	0.183198197341994	8.84546544655598	1	1	1	1	1	1	1	1	1	TRUE	TRUE	FALSE	FALSE	FALSE	FALSE	FALSE	FALSE	FALSE	FALSE	FALSE	FALSE	FALSE	FALSE	FALSE
NM_000256	MYBPC3	7	0.09377854	0.06091921	0.3203665	0.198439869295953	0.209092593045966	1.62153744765601	2.72559514134991	5.23493006543799	6.82919246766187	4.16312593514203	7.005242924394	12.24350120392	1	2.80440965325593e-102	1.26692439927471e-147	1	2.98464236440007e-113	3.03177769213108e-167	1	4.26656017244666e-87	5.36665164857039e-107	FALSE	FALSE	FALSE	FALSE	FALSE	FALSE	FALSE	FALSE	FALSE	FALSE	FALSE	FALSE	FALSE	FALSE	FALSE
NM_000257	MYH7	7	0.00528966	0.0416558	0.03204173	3.51069505002602	16.2651478011139	0.41443648174004	9.76998022009207	7.05462843855594	0.000621980374035047	18.584205741736	4.22244330377396	0.446626562767960	1	0	0	0.0374083083476795	0	0	1	0	0	FALSE	FALSE	TRUE	FALSE	FALSE	FALSE	FALSE	FALSE	FALSE	FALSE	FALSE	FALSE	FALSE	FALSE	FALSE
NM_000258	MYL3	6	0.06458961	0.6212398	0.01246205	4.37172669703796	0.0940956474959194	1.63177392818000	0.664316558435985	0.0303119026280001	2.09832178722797	1.85688000652397	0.0176733290459197	0.0334104178519965	4.55225998587559e-10	0	1.80931285368268e-41	4.48297449121276e-07	0	8.06124802756076e-46	8.8085424639176e-09	0	4.7162391887330e-45	TRUE	FALSE	TRUE	FALSE	FALSE	FALSE	FALSE	FALSE	FALSE	FALSE	FALSE	FALSE	FALSE	FALSE	FALSE
NM_000259	MYO5A	7	0.32820455	0.2145635	0.1198291	0.0222310662340419	0.102287951786025	2.65053650813798	9.5872541741080	2.11151598636002	5.80974109926001	8.966070235438	3.03232444762602	12.7950129241001	0.0190095987414019	0.662963911405242	1	0.0514468769015415	1	1	0.809375750625125	1	1	FALSE	TRUE	FALSE	FALSE	FALSE	FALSE	FALSE	FALSE	FALSE	FALSE	FALSE	FALSE	FALSE	FALSE	FALSE
NM_000260	MYO7A	7	0.1044995	0.1266878	0.1429036	12.7284509618239	15.7828715971980	24.3477918097622	22.6967171148360	0.72937237780593	10.7791031363281	5.10767297113603	19.3446009530339	8.61647319469216	1	1	1	1	1	1	0.116690139045638	1	1	FALSE	FALSE	FALSE	FALSE	FALSE	FALSE	FALSE	FALSE	FALSE	FALSE	TRUE	FALSE	FALSE	FALSE	FALSE
NM_000261	MYOC	7	0.2111922	1.7628987	0.4277571	12.2202371273499	0.630449677310025	20.0054014884420	0.0264594420139019	0.349518729153942	0.785802758520049	12.913239325434	0.0427658512239759	23.493085941014	0.448167255426851	4.73681639945091e-08	0.0384322823164574	0.947854236391631	2.74734921946959e-17	5.82795514842024e-06	0.170756114071906	1.81197268043185e-06	0.326897160858298	FALSE	FALSE	FALSE	FALSE	FALSE	FALSE	FALSE	FALSE	FALSE	FALSE	FALSE	FALSE	TRUE	FALSE	FALSE
NM_000262	NAGA	7	0.1376657	0.144245	0.08955449	14.0564183206000	8.00274001674802	18.9579679262758	5.32698165417196	25.3579950910939	4.82789112807586	4.01346048658195	12.6162702342319	9.0012923328818	1	1	1	1	1	1	1	1	0.578509067881459	FALSE	FALSE	FALSE	FALSE	FALSE	FALSE	FALSE	FALSE	FALSE	FALSE	FALSE	FALSE	FALSE	FALSE	FALSE
NM_000263	NAGLU	7	0.2221975	0.09440007	0.1097127	2.50481876914	2.69803435406197	0.0176648818978720	10.933369434822	8.21214921037404	2.39344830848199	4.41435841600003	2.16202206243599	2.77968178094989	1	1	1	1	1	1	1	1	1	FALSE	FALSE	TRUE	FALSE	FALSE	FALSE	FALSE	FALSE	FALSE	FALSE	FALSE	FALSE	FALSE	FALSE	FALSE
NM_000264	PTCH	7	0.1578056	0.08166943	0.2100649	6.13844639962394	14.8634426282758	0.0154853391120469	16.9901100493821	15.8500044793300	6.38510847877592	5.75078937967214	0.0539971994760435	5.90369122839593	0.0384559230000001	1.45371821314075e-06	0.00305342410705303	0.00618487981439812	0.00151545116503399	0.489644214512482	0.437498780745602	0.000478868758840312	0.007380062577185	FALSE	FALSE	FALSE	FALSE	FALSE	FALSE	FALSE	TRUE	FALSE	FALSE	FALSE	FALSE	FALSE	FALSE	FALSE
NM_000265	NCF1	5	0.65654	0.6398868	0.4394058	0.117687278373978	0.618477454235972	1.80243631582789	3.57449776946601	6.07754127300598	9.62668923542401	2.51985406211008	3.27447974817403	4.24040893403389	1	1	0.372498081588426	1	1	0.555552865670221	1	1	0.515895528775496	FALSE	FALSE	FALSE	FALSE	FALSE	FALSE	FALSE	FALSE	FALSE	FALSE	FALSE	FALSE	FALSE	FALSE	FALSE
NM_000266	NDP	7	0.006228383	0.482495	0.01778093	0.432925004460003	1.79409846956401	0.876271323319997	1.31921743055807	1.05149938200998	4.03266691307999	0.253093935868037	0.11043965440399	7.73105128995007	0.413054346274563	1	1	0.032622451988138	1	1	0.09858429024957	1	1	FALSE	FALSE	FALSE	FALSE	FALSE	FALSE	FALSE	FALSE	FALSE	FALSE	FALSE	FALSE	FALSE	FALSE	FALSE
NM_000270	NP	7	0.1170366	0.3146512	0.2447457	10.7261711119140	2.98182882259198	3.17381088881007	23.47039688366	13.7063896458681	21.3668647166519	7.67614801802597	6.21833720533186	13.692513130394	0.271948187372133	1	1	0.560858600119997	1	1	0.242814432050143	1	1	FALSE	FALSE	FALSE	FALSE	FALSE	FALSE	FALSE	FALSE	FALSE	FALSE	FALSE	FALSE	FALSE	FALSE	FALSE
NM_000271	NPC1	7	0.04385901	0.05906145	0.06830666	10.411203752966	0.376521932966057	8.66091596983608	9.49817319482997	17.8239035904001	16.5461926557961	0.0466375449680072	20.33909382256	29.243204285272	0.693538740876727	1	1	1	1	1	0.0474971870586405	0.297481593567865	1	FALSE	FALSE	FALSE	FALSE	FALSE	FALSE	TRUE	FALSE	FALSE	FALSE	FALSE	FALSE	FALSE	FALSE	FALSE
NM_000272	NPHP1	7	0.007557818	0.003199237	0.008353822	0.385684408050111	2.64884584784204	0.435025054461903	0.799366143101906	0.303001203547979	1.58427304390989	0.0772283893759322	1.22655459105806	0.37700717915186	0.419406394599206	0.420638176633675	0.90544157012827	0.339524854781562	0.384930535554281	0.958006725734697	0.595467340095348	0.319662440213297	0.620817806458065	FALSE	FALSE	FALSE	FALSE	FALSE	FALSE	FALSE	FALSE	FALSE	FALSE	FALSE	FALSE	FALSE	FALSE	FALSE
NM_000273	GPR143	7	0.2271789	0.08084547	0.007916304	21.2179590021040	21.711368103684	8.04583974367006	11.2343867111581	30.7621272926422	2.10640501678813	34.846253784998	48.058737586118	2.49761278033407	0.217544671006699	1	1	1	1	1	0.98478379381021	0.0658528611143113	0.050015509555937	FALSE	FALSE	FALSE	FALSE	FALSE	FALSE	FALSE	FALSE	FALSE	FALSE	FALSE	FALSE	FALSE	FALSE	FALSE
NM_000274	OAT	7	0.5075851	0.06624421	0.03093301	0.463905815904013	0.000101133859971014	7.7980219625158	5.22300257013603	22.0183605732880	8.12688261843778	2.90589310657811	21.9790008054420	0.0063030200119556	1	1	1	1	1	1	1	1	1	FALSE	FALSE	FALSE	FALSE	FALSE	FALSE	FALSE	FALSE	TRUE	FALSE	FALSE	FALSE	FALSE	FALSE	FALSE
NM_000275	OCA2	7	0.1720969	0.1439072	0.09178851	4.05097756809209	7.8202829299239	15.7924931731761	9.02374838346213	9.543081379	1.37108139751399	1.58677536730011	0.172853389902002	10.659855309646	0.000226896880008872	1	1	1.81910638774126e-05	1	1	0.000396550491565007	1	1	FALSE	FALSE	FALSE	FALSE	FALSE	FALSE	FALSE	TRUE	FALSE	FALSE	FALSE	FALSE	FALSE	FALSE	TRUE
NM_000276	OCRL	7	0.08346595	0.03790675	0.03716885	0.482131725412046	4.08199432001197	6.48564382475001	0.042170450332037	1.80173610550401	2.32600946512002	0.241886157024055	0.566045077551962	13.1715244065881	0.618003030446079	0.0731796261089682	0.241784733295737	0.328397446668031	0.00568831390401384	0.118066147713490	0.359926635977909	0.37277032195133	1	TRUE	TRUE	FALSE	FALSE	FALSE	FALSE	FALSE	FALSE	FALSE	FALSE	FALSE	FALSE	FALSE	FALSE	FALSE
NM_000277	PAH	7	0.02392259	4.7025683	0.03125396	0.318854527920053	0.187862093482181	4.74237407716987	0.108370792764049	0.0985765986661136	0.781252599085974	0.0562623132319686	0.552388478936109	1.90635974274187	1	1	1	1	1	1	1	1	1	TRUE	FALSE	FALSE	FALSE	FALSE	FALSE	FALSE	FALSE	FALSE	FALSE	FALSE	FALSE	FALSE	FALSE	FALSE
NM_000280	PAX6	7	0.01312231	0.01660811	0.01369855	4.47853041293411	12.457404895928	6.78528806500799	2.76572350351421	19.3436124131861	0.300175515699948	0.263596912350067	2.44461358535807	9.11580824983207	0.908287656359835	0.809265246792894	0.942887358702345	0.00636012949287865	1	1	0.00128953017405905	0.322791227459833	1	FALSE	FALSE	FALSE	FALSE	FALSE	FALSE	FALSE	FALSE	FALSE	FALSE	FALSE	FALSE	FALSE	FALSE	FALSE
NM_000281	PCBD1	7	0.0532969	0.1752108	0.04089329	3.18956193302597	9.34947709074004	9.6851687064459	0.394646569719953	2.87846758948604	18.3340178717920	1.46258430214402	2.76513844171404	3.6639263587399	1	1	1	1	1	1	1	1	1	TRUE	FALSE	FALSE	FALSE	FALSE	FALSE	FALSE	FALSE	FALSE	FALSE	FALSE	FALSE	FALSE	FALSE	FALSE
NM_000282	PCCA	7	0.1069846	0.3055319	0.120127	2.76175533795197	1.54265753198410	0.0976418140060105	7.90677291458996	0.359295362447938	0.678059976690065	1.91195016709605	0.438850579562086	0.266543985050021	0.162386063177416	1	1	1	1	1	1	1	1	FALSE	TRUE	TRUE	FALSE	FALSE	FALSE	FALSE	FALSE	FALSE	FALSE	FALSE	FALSE	FALSE	FALSE	FALSE
NM_000283	PDE6B	6	0.02028183	0.08081585	0.07037467	6.39117957767189	1.80286662461606	13.3117259432101	11.2204355913259	10.9015558940521	9.82412467963809	22.9152269227179	5.30095703959205	27.7974540021901	0.0222075086331310	0.87824147782244	1	0.782871815047103	0.0895312010248486	0.231516769015784	0.250778851608009	1	1	FALSE	FALSE	FALSE	FALSE	FALSE	FALSE	FALSE	FALSE	FALSE	FALSE	FALSE	FALSE	FALSE	FALSE	FALSE
NM_000284	PDHA1	7	0.04912339	0.174419	0.07875285	27.13458995595	12.411363112652	5.55094285908399	9.42374797571392	4.62643171194406	5.25327807991994	38.186864091806	21.868409400822	15.8428479343099	0.645539117787495	0.00126487167965812	0.0514197080591542	0.648447594431983	2.98547273832434e-09	5.54545872692909e-05	0.504462353437234	0.00202649913166002	0.129931911232731	FALSE	FALSE	FALSE	FALSE	FALSE	FALSE	FALSE	FALSE	FALSE	FALSE	FALSE	FALSE	FALSE	FALSE	FALSE
NM_000285	PEPD	7	0.2073125	0.6925678	0.08013034	0.0136302680599556	0.248153478999939	1.50583460760595	0.225720474085961	0.106980002482032	2.26867111663398	0.129005647604004	0.0296641922240042	6.55723862132595	0.477313216527593	1	1	0.802752425503144	1	1	0.587501757379188	1	1	TRUE	FALSE	FALSE	FALSE	FALSE	FALSE	FALSE	FALSE	FALSE	FALSE	FALSE	FALSE	FALSE	FALSE	FALSE
NM_000286	PEX12	7	0.13797272	0.03566024	0.1001844	0.918641738253996	4.98668261729802	7.0452306723721	7.43928865554199	20.4458392883840	27.0610384645940	3.82021598762401	29.34338734966	15.5866408079919	0.92368691779707	1	1	1	1	1	0.899886277680683	1	1	FALSE	FALSE	FALSE	FALSE	FALSE	FALSE	FALSE	FALSE	FALSE	FALSE	FALSE	FALSE	FALSE	FALSE	FALSE
NM_000287	PEX6	7	0.1773535	0.04406221	0.1809135	20.5938772263780	4.22720514043198	0.000540364924063397	4.48000574006602	37.4806496088460	3.8742690673821	28.902568839326	43.2232603096541	3.796403213036	1	1	0.474058213748202	0.146930058847736	0.00386561484495453	0.0819675723230597	1	1	1	FALSE	FALSE	TRUE	FALSE	FALSE	FALSE	FALSE	FALSE	FALSE	FALSE	FALSE	FALSE	FALSE	FALSE	FALSE
NM_000288	PEX7	7	0.08112663	0.1716608	0.1294991	6.54183375187608	0.0992785703159598	13.6993428971680	0.19327715489203	1.86235048188803	3.72732861403802	4.87149992244599	1.14024491598798	5.30247904570206	0.93520012439841	1	1	1	1	1	0.477809388316947	1	1	FALSE	TRUE	FALSE	FALSE	FALSE	FALSE	FALSE	FALSE	FALSE	FALSE	FALSE	FALSE	FALSE	FALSE	FALSE
NM_000289	PFKM	7	0.0573084	0.02652586	0.04687501	0.639377108184021	0.975564385560006	14.5240147418040	32.9177519984120	2.13616139379599	25.449037137486	35.3842412090360	0.251021076929987	6.25460905446403	5.06188082802517e-30	3.56540892837002e-92	4.3049361864362e-21	2.2563329033899e-25	1.26172582801335e-117	3.95906037329323e-41	1.47654418036567e-71	7.55579874485584e-229	5.98844586165612e-55	FALSE	TRUE	FALSE	FALSE	FALSE	FALSE	FALSE	FALSE	FALSE	FALSE	FALSE	FALSE	FALSE	FALSE	FALSE
NM_000291	PGK1	7	0.04997874	0.1253525	0.09579453	19.7094101400698	13.2722469175080	5.03280923166017	49.674917928196	39.41515473047	41.9070474725302	34.7540625746299	25.5081426986201	35.2595853358941	1	1	1	1	0.846700983025434	0.465445044570883	1	1	1	FALSE	FALSE	FALSE	FALSE	FALSE	FALSE	FALSE	FALSE	FALSE	FALSE	FALSE	FALSE	FALSE	FALSE	FALSE
NM_000292	PHKA2	7	0.05379257	0.03854199	0.07508442	0.298145742797942	13.8184527149299	0.311633993419946	13.628876440942	6.35471850128783	6.43840126342798	11.275818614934	25.0166498245298	8.72025264966783	1	1	0.667198081052042	1	1	1	1	1	0.965799683553757	FALSE	FALSE	FALSE	FALSE	FALSE	FALSE	FALSE	FALSE	FALSE	FALSE	FALSE	FALSE	FALSE	FALSE	FALSE
NM_000293	PHKB	7	0.068032	0.05152326	0.04812397	1.48081135329403	21.8791248958942	0.00705448995404367	11.6403207566241	13.9264327848541	1.51378169479995	6.47871666432798	3.34489680203001	1.71414125666615	1	1	1	1	1	0.324847955504834	1	1	1	FALSE	FALSE	TRUE	FALSE	FALSE	FALSE	FALSE	FALSE	FALSE	FALSE	FALSE	FALSE	FALSE	FALSE	FALSE
NM_000294	PHKG2	7	0.218945	0.02045858	0.06813257	0.995973483448097	26.062965762316	0.00131955665392525	19.6521488927241	51.7225254925461	21.9193835356380	15.487616871118	32.71908338219	21.7764575645579	1	1	0.615715504358249	1	1	1	1	1	1	FALSE	FALSE	FALSE	FALSE	FALSE	FALSE	FALSE	FALSE	FALSE	FALSE	FALSE	FALSE	FALSE	FALSE	FALSE
NM_000297	PKD2	7	0.09587264	0.06606288	0.06819734	5.65635607916795	0.782293103433972	6.10605077666196	20.727478916774	3.51244372084602	0.555715746456031	9.98181457821397	6.77553180341397	3.42170815092197	0.000951056615669667	1	1	2.73856524536542e-09	0.972670698807307	1	4.22894426542783e-12	4.88921596182294e-05	1	FALSE	FALSE	FALSE	FALSE	FALSE	FALSE	FALSE	FALSE	FALSE	FALSE	FALSE	FALSE	FALSE	FALSE	FALSE
NM_000299	PKP1	6	0.03725676	0.1472855	0.01644539	4.48603887066804	7.95964254312207	7.03143924533993	1.29525445494198	14.458580757532	6.280317757494	1.15228740261398	2.22953951265004	0.0336152615197989	1.51786947669094e-07	0.129187215476459	1	0.154170191580775	1	1	0.534399816821437	1	1	FALSE	FALSE	FALSE	FALSE	FALSE	FALSE	FALSE	FALSE	FALSE	FALSE	FALSE	FALSE	FALSE	FALSE	FALSE
NM_000300	PLA2G2A	7	1.7053838	2.7451223	1.6919865	0.00351483689996712	0.262559254010057	4.61469288836383	7.98232501773998	0.133615209889967	1.45658994057590	7.741693152484	0.0219095078659848	1.09299765470587	1	0.681012495362071	1.29401959555940e-05	1	1	0.00181842340721379	1	1	0.000148653310836334	FALSE	FALSE	FALSE	FALSE	FALSE	FALSE	FALSE	FALSE	FALSE	FALSE	FALSE	FALSE	FALSE	FALSE	FALSE
NM_000301	PLG	7	0.02995522	4.7968843	0.03223125	6.27841185036198	0.056260184112034	0.538227665093927	2.11459579060204	0.106213792314065	0.367810601973815	12.5388612714320	0.00792065709401868	1.74218072235385	1	1	1	1	1	1	1	1	1	FALSE	FALSE	FALSE	FALSE	FALSE	FALSE	FALSE	FALSE	FALSE	FALSE	FALSE	FALSE	FALSE	FALSE	FALSE
NM_000302	PLOD1	7	0.06461268	0.0504494	0.05549588	8.49329187725198	2.04472899924599	0.99028814049393	2.35915110761198	0.178074240939964	7.21261887228991	2.685540194488	3.27678502093192	11.4292875431960	1	1	9.46667475424533e-05	1	0.208586656347906	2.31679737265754e-05	1	0.00654755612533539	6.70421584307519e-09	FALSE	TRUE	FALSE	FALSE	FALSE	FALSE	FALSE	FALSE	FALSE	FALSE	FALSE	FALSE	FALSE	FALSE	FALSE
NM_000303	PMM2	3	0.2179516	0.09343193	0.110148	0.118272133023993	9.16296079034396	6.92211300926806	5.59254075640604	40.44494099885	7.17383669722597	4.33733979859596	30.0930069229760	19.5091111381840	1	1	0.883389299935131	1	1	1	0.520199310454616	1	1	FALSE	FALSE	FALSE	FALSE	FALSE	FALSE	FALSE	FALSE	FALSE	FALSE	FALSE	FALSE	FALSE	FALSE	FALSE
NM_000304	PMP22	7	0.3634745	0.5454652	0.05037092	2.34812528256998	0.0116897252319177	12.2662725022819	9.07421597738403	7.31476245609792	15.1566673619660	3.13069170412405	7.75037962822398	0.450920635303987	0.0929994470906686	5.37378851072251e-12	0.000397825867942931	0.00332693051119365	4.24688260461247e-12	0.0494619290399966	0.145468117412286	7.08280713981983e-18	1.57945211283260e-07	FALSE	FALSE	FALSE	FALSE	FALSE	TRUE	FALSE	FALSE	FALSE	FALSE	FALSE	FALSE	FALSE	FALSE	FALSE
NM_000305	PON2	7	0.08732512	0.04109862	0.04652874	12.3351440960300	0.947745465395997	8.07912747521004	0.0700487628479323	24.098841696770	38.8176339255181	13.4650810057240	20.23081758565	29.0206951881421	1	1	1	1	1	1	1	1	1	FALSE	FALSE	FALSE	FALSE	FALSE	FALSE	FALSE	FALSE	FALSE	TRUE	FALSE	FALSE	FALSE	FALSE	FALSE
NM_000306	POU1F1	7	0.002916426	0.01615049	0.07285862	0.794229380177967	0.0227848779339865	1.15563172812995	9.37218963954592	17.1398555189580	3.99925165869399	13.4657225127939	17.780347378618	1.00575241262595	0.79345422189658	0.425908855028787	0.617453100987194	0.717732035377791	0.0929931052708273	0.215061723032532	0.117071270529513	0.146686602751947	0.78122111113689	FALSE	FALSE	FALSE	FALSE	FALSE	FALSE	FALSE	FALSE	FALSE	FALSE	FALSE	FALSE	FALSE	FALSE	FALSE
NM_000308	PPGB	7	0.05028173	0.06869862	0.05651875	1.65066241388399	1.78768305985807	4.73895044857397	15.7938706488000	1.40796892586400	4.48514986728196	10.2052494563180	5.67861164149599	0.00505692037802419	4.59137465481873e-08	1	1	0.00043907811332986	0.549908159276032	1	0.0023272983237295	1	1	FALSE	TRUE	TRUE	FALSE	FALSE	FALSE	FALSE	FALSE	FALSE	FALSE	FALSE	FALSE	FALSE	FALSE	FALSE
NM_000309	PPOX	7	0.2031634	0.02785145	0.09159205	0.0511242831059917	6.72701941669004	15.9003131174959	10.3847638759240	33.6193153544079	37.139972223986	11.3423562515300	23.796305554550	19.9552488190959	1	1	1	0.704821808196896	0.796792156394065	1	1	0.705199914545006	0.199765091852527	FALSE	FALSE	FALSE	FALSE	FALSE	FALSE	FALSE	FALSE	FALSE	FALSE	FALSE	FALSE	FALSE	FALSE	FALSE
NM_000310	PPT1	7	0.1584703	0.02937601	0.02470106	7.732856921186	4.10328319713403	4.58077688466597	5.76550690885995	7.85348499903193e-05	0.953169817662	0.248430537583999	4.13389858102403	8.46156525576794	3.1988094161746e-07	0.0492804543939577	1	0.227212530007518	1	1	0.00895113109868607	1	1	FALSE	TRUE	FALSE	FALSE	FALSE	FALSE	FALSE	FALSE	FALSE	FALSE	FALSE	FALSE	FALSE	FALSE	FALSE
NM_000311	PRNP	7	0.1060066	0.08926883	0.1039493	18.7670969854100	12.0338977030760	0.388793056054055	10.42409098138	22.6409946993979	15.0644306428640	32.3825786255181	5.63277708202804	17.6990218016999	0.0168203308907671	0.948060654937397	1	0.000193239051107420	0.000759697172724519	1	1	0.525240220542138	2.25445678764607e-06	FALSE	FALSE	FALSE	FALSE	FALSE	FALSE	FALSE	FALSE	FALSE	FALSE	FALSE	FALSE	FALSE	FALSE	FALSE
NM_000312	PROC	7	0.1131766	0.5855341	0.001202388	11.4598467344599	4.73176266873202	5.37245479052217	13.7173862711002	9.19812371784997	0.064451672036057	0.267377275160015	1.2484847315759	4.39666636562606	1	1	1	1	1	1	1	1	1	FALSE	FALSE	FALSE	TRUE	FALSE	FALSE	FALSE	FALSE	FALSE	FALSE	FALSE	FALSE	FALSE	FALSE	FALSE
NM_000313	PROS1	7	0.05697081	0.126543	0.2179471	8.46556140459143e-05	0.930905098666017	8.75195370086408	6.27381588805406	12.7642001700560	27.0984535994801	6.23769404761015	8.60703573114006	13.8706812655159	1	1	1	1	1	1	1	1	1	FALSE	FALSE	FALSE	FALSE	FALSE	FALSE	FALSE	FALSE	FALSE	FALSE	FALSE	FALSE	FALSE	FALSE	FALSE
NM_000314	PTEN	7	0.05315536	0.03168665	0.02334871	0.192171037433923	0.244050462919972	18.023004974816	2.53698337036201	11.0797355978819	12.8453699361439	1.40799022652197	8.97835895714195	1.41769611216193	0.387360629853556	1	1	0.399910680148237	1	1	1	1	1	TRUE	FALSE	FALSE	FALSE	FALSE	TRUE	FALSE	FALSE	FALSE	FALSE	FALSE	FALSE	FALSE	FALSE	FALSE
NM_000315	PTH	7	0.001987615	0.004431126	0.005548967	1.04406509945204	1.83824634274595	4.90099594172807	0.0475096167680249	2.79216962612998	2.67587847764412	1.51732829929597	0.115453521901941	0.416808096490058	1	0.0246278876821437	0.00705389090452061	1	0.00288532944793423	0.000861283971033182	1	0.00264147093744636	0.0028020477609824	FALSE	FALSE	FALSE	FALSE	FALSE	FALSE	FALSE	FALSE	FALSE	FALSE	FALSE	FALSE	FALSE	FALSE	FALSE
NM_000316	PTHR1	7	0.3882086	1.1999261	0.2021413	1.99527867448796	0.0458599665039401	0.0253519249019973	3.31457183272801	1.93843590636197	4.68371202629396	0.205621992149872	1.42173733190396	4.12516246585005	0.0115183401074377	1	1	0.000287211845113455	1	1	1.64863230863345e-07	1	1	TRUE	FALSE	TRUE	FALSE	FALSE	FALSE	FALSE	FALSE	FALSE	FALSE	FALSE	FALSE	FALSE	FALSE	FALSE
NM_000317	PTS	7	0.1049899	0.1055364	0.1254495	8.15924778068393	10.7400125644560	16.034001436504	11.6781449270520	12.6676013865761	25.7373146576761	24.6865111529199	0.204183792830008	5.230637271668	1	1	1	1	1	1	1	1	1	FALSE	FALSE	FALSE	FALSE	TRUE	FALSE	FALSE	FALSE	FALSE	FALSE	FALSE	FALSE	FALSE	FALSE	FALSE
NM_000318	PXMP3	6	0.02171258	0.06347573	0.08263965	0.471908527191999	14.7954255811620	0.428236958636035	3.19560803239199	15.8255008630560	0.921151836633953	1.32587477642005	0.0586732045519511	2.48572710167991	0.604705525173518	1	1	1	1	1	1	1	1	TRUE	FALSE	TRUE	FALSE	TRUE	FALSE	FALSE	FALSE	FALSE	FALSE	FALSE	FALSE	FALSE	FALSE	FALSE
NM_000319	PEX5	7	0.05344494	0.1443111	0.04912352	0.0434872153259676	5.83158819879395	13.7712176790640	11.5908649915240	0.0152555155320897	29.5817157328440	12.4835747050299	6.30700308200812	11.7848571226218	1	1	1	1	1	1	1	1	1	FALSE	FALSE	FALSE	FALSE	FALSE	FALSE	FALSE	FALSE	FALSE	FALSE	FALSE	FALSE	FALSE	FALSE	FALSE
NM_000320	QDPR	7	0.1087382	0.5562977	0.06365219	1.65742698362408	0.842584670923998	19.4406847095020	3.53795290318203	4.04854490735784	16.4033194537142	8.51407923380805	7.54271638018395	0.52246406905806	1	1	1	1	1	1	1	1	1	FALSE	FALSE	FALSE	FALSE	FALSE	FALSE	FALSE	FALSE	TRUE	FALSE	FALSE	FALSE	FALSE	FALSE	FALSE
NM_000321	RB1	7	0.1330583	0.04695327	0.06038736	1.45909116945006	2.53542626159810	3.33442729576814	21.9052984589820	20.8240365976342	0.103346620784123	16.9327974305340	27.087640167774	4.42001123524619	0.0807085808596865	0.965143594412831	1	0.959562252992212	1	1	1	1	1	FALSE	FALSE	TRUE	FALSE	FALSE	FALSE	FALSE	FALSE	FALSE	FALSE	FALSE	FALSE	FALSE	FALSE	FALSE
NM_000322	RDS	7	0.0202995	0.02137148	0.04204206	9.41656667027803	29.299472733162	28.3108076885619	17.5140358316301	30.6559487961080	26.788502933862	3.24209215568408	0.158044670488039	0.177903680293866	0.00222931952683595	0.000264357969730491	0.314614799518152	0.585449926100491	0.682739606501328	1	0.220135811578931	0.178329340383618	0.846938179937403	FALSE	FALSE	FALSE	FALSE	TRUE	TRUE	FALSE	FALSE	FALSE	FALSE	FALSE	FALSE	FALSE	FALSE	FALSE
NM_000324	RHAG	7	1.9519939	0.237243	0.121033	5.22258814187603	24.3646799953119	4.01127233748412	0.00510885816595419	0.0562983968939079	9.93226201264815	5.48779031672996	23.472981800644	2.14583914349214	1	0.64136006903279	0.00539061957926388	1	1	1	1	1	0.638979279214488	FALSE	FALSE	FALSE	FALSE	FALSE	FALSE	FALSE	FALSE	FALSE	FALSE	FALSE	FALSE	FALSE	TRUE	FALSE
NM_000325	PITX2	7	0.0148231	0.1595571	0.6105632	3.84534575998214	0.0368240682560099	0.00981010956002137	1.33316200101399	10.200334927374	2.05785035277995	8.429071570308	9.39432359753403	2.32594974042013	0.000551196308855913	0.656265127774429	1	0.0103807341411440	1	1	0.59625161717559	0.0393317291919493	0.142006827474875	FALSE	FALSE	FALSE	FALSE	FALSE	FALSE	FALSE	FALSE	FALSE	FALSE	FALSE	FALSE	FALSE	FALSE	FALSE
NM_000326	RLBP1	7	0.001818262	0.0003205575	0.005147508	7.33971151303399	0.000151368608413804	0.094632629084117	2.86079963499401	1.02874773073481	0.233601222302013	15.2289898712020	1.00462348419060	0.620319245522069	0.144046922891001	0.00377662789401476	0.0459183496392121	0.659704538743622	0.0234891820947996	0.0538608262114392	0.0686835728217194	0.000429863910601523	0.0167403511059114	FALSE	FALSE	FALSE	FALSE	FALSE	FALSE	FALSE	FALSE	FALSE	FALSE	FALSE	FALSE	FALSE	FALSE	FALSE
NM_000327	ROM1	6	0.03832835	0.04375644	0.05709817	3.31149412131197	9.85470139578592	5.5077194785481	34.788499549458	14.6152660280239	17.7657381478600	28.5783152084661	28.6789408649199	27.6329853341881	1	0.511781207780894	0.09136865075398	0.0880166982816274	0.00184713874234339	0.146159627512291	0.136127709803554	0.0248797579435589	0.434959376208467	FALSE	FALSE	FALSE	FALSE	FALSE	FALSE	FALSE	FALSE	FALSE	FALSE	FALSE	FALSE	FALSE	FALSE	FALSE
NM_000329	RPE65	7	0.01230199	0.06928266	0.007779243	2.06070012018404	0.343264696003985	4.45359409038792	0.00882520235995798	0.0745282169780239	2.34375274938611	1.81708635993198	0.0991865332659927	0.413273333574125	0.847931173976132	0.608406776625774	0.844850376705873	0.844273097730817	0.0622277034539687	0.179763521091036	1	0.274700257670138	0.36050119281782	FALSE	FALSE	FALSE	FALSE	FALSE	FALSE	FALSE	FALSE	FALSE	FALSE	FALSE	FALSE	FALSE	FALSE	FALSE
NM_000330	RS1	7	0.01373575	0.009953852	0.0126929	1.39948088959795	0.0492173628979344	0.681232616249872	11.8315858265341	34.1747143182060	8.83488885224392	6.66315117901195	33.45432618628	12.5732073149759	0.0223592825862091	1	1	0.0595551670735567	1	1	1.52979819835091e-05	1	1	FALSE	FALSE	FALSE	FALSE	FALSE	FALSE	FALSE	FALSE	FALSE	FALSE	FALSE	FALSE	FALSE	FALSE	FALSE
NM_000331	SAA1	7	2.2877898	0.01470151	0.2107029	1.81418964632394	6.28842480353796	2.11934171656003	13.6131602068861	0.830818215429986	0.65534137626014	7.81537528237209	3.00169132577594	0.458263926840118	1	1	0.0778607307788237	1	1	0.983722577466294	1	1	0.351188467531075	FALSE	FALSE	FALSE	FALSE	FALSE	FALSE	FALSE	FALSE	FALSE	FALSE	FALSE	FALSE	FALSE	FALSE	FALSE
NM_000332	ATXN1	7	0.07524646	0.02923712	0.05509475	1.79322500029605	7.40086644684004	12.0963452530860	0.223312742702092	5.79092903176206	7.025134762574	3.12707204183403	0.164606551372003	1.40920822920202	0.647508331413267	1	1	0.990562127827348	1	1	1	1	1	TRUE	FALSE	FALSE	FALSE	FALSE	TRUE	FALSE	FALSE	FALSE	FALSE	FALSE	FALSE	FALSE	FALSE	FALSE
NM_000333	ATXN7	7	0.2148877	0.0902439	0.1021351	0.0035021498979404	3.96546426084001	0.883057036971877	2.660542757234	25.633964111944	11.0211040440240	2.48970949385603	17.4176608316100	15.0830732013919	0.871342835431892	1	1	1	1	1	1	1	1	TRUE	FALSE	FALSE	FALSE	FALSE	FALSE	FALSE	FALSE	FALSE	FALSE	FALSE	FALSE	FALSE	FALSE	FALSE
NM_000334	SCN4A	7	0.02906312	0.04449083	0.1186906	0.420803595505959	2.36145822344804	5.99833011504211	3.47506212981011	18.6089705738141	10.1974304417281	1.61681845422413	11.8926431180060	1.01616503290211	1	1	1	1	1	1	1	1	1	FALSE	FALSE	FALSE	FALSE	FALSE	FALSE	FALSE	FALSE	FALSE	FALSE	FALSE	FALSE	FALSE	FALSE	FALSE
NM_000336	SCNN1B	7	0.01077411	0.1773244	0.05066225	2.92274154031384	13.1759091176181	2.66712466437207	2.06154384792399	11.3354233415500	13.0144052540061	0.088668859192012	0.186028333563968	5.9218692140621	1.74378858478927e-43	1	1	2.03875817605608e-25	0.459025139665418	1	5.88676513872167e-27	0.0292181131060383	1	FALSE	FALSE	FALSE	FALSE	TRUE	FALSE	FALSE	FALSE	FALSE	FALSE	FALSE	FALSE	FALSE	FALSE	FALSE
NM_000337	SGCD	7	0.05804203	0.08239107	0.2543001	24.0894981580859	17.3508770960000	12.0547089544380	23.6488480438099	6.41768038843401	7.94099017206213	0.0135445389760207	5.81352188376201	0.93585510385401	1	3.09357518524942e-07	3.70857242918028e-11	1	5.80900700952613e-06	1.60604710676764e-08	0.962389385552223	5.91646536213462e-08	2.59384494641149e-07	FALSE	FALSE	FALSE	TRUE	FALSE	TRUE	FALSE	FALSE	FALSE	FALSE	FALSE	FALSE	FALSE	FALSE	FALSE
NM_000338	SLC12A1	7	0.01110067	3.5406689	0.006994674	5.91731185153594	0.00888608093600851	0.625568354055986	15.7217135904759	0.978171195438051	2.48462525261789	4.56279282351989	0.806724405074021	5.21653508686586	2.46055198161576e-17	1	1	8.89816556388604e-19	1	1	1.17550957691756e-24	1	1	FALSE	FALSE	FALSE	FALSE	FALSE	FALSE	FALSE	FALSE	FALSE	FALSE	FALSE	FALSE	FALSE	FALSE	FALSE
NM_000339	SLC12A3	7	0.009117987	2.4200642	0.006633691	0.261073362089974	0.823427840899967	0.0752406950059594	0.418864454439927	0.666039715395982	0.0106633493560366	0.0189913333239247	2.80337650576007	0.0293041472418736	1.08374244453629e-15	1	1	8.52324647952476e-12	1	1	1.74424918147374e-19	1	1	FALSE	FALSE	FALSE	FALSE	FALSE	FALSE	FALSE	FALSE	FALSE	FALSE	FALSE	FALSE	FALSE	FALSE	FALSE
NM_000340	SLC2A2	7	0.2267853	1.8332788	0.01676738	1.36937217754416	0.072830887291957	1.93536008458409	17.2514637009481	5.54805930095404	0.269067622154125	12.2036716834962	4.56270791832594	0.79794059746996	1	1	1	1	1	1	1	1	1	FALSE	FALSE	FALSE	FALSE	FALSE	FALSE	FALSE	FALSE	FALSE	FALSE	FALSE	FALSE	FALSE	FALSE	FALSE
NM_000341	SLC3A1	7	0.362815	0.6682332	0.1870669	8.49030746389394	1.47377156804987	0.756850966122101	5.29858787771195	0.00363363325595856	3.48713175094008	0.645333005287966	1.3389146613099	1.13271882436402	0.000390690883812761	1	1	8.9919071091466e-13	0.816212120907238	1	6.24262804661362e-08	0.855157343016857	1	FALSE	FALSE	TRUE	FALSE	FALSE	FALSE	FALSE	FALSE	FALSE	FALSE	FALSE	FALSE	FALSE	FALSE	FALSE
NM_000343	SLC5A1	7	0.1501928	0.7493267	0.06000173	2.40268060973995	4.37531728139004	16.2235124120641	29.2962344489940	8.22113281651605	82.4690832699041	23.5582841159541	17.563355807712	86.6418564371102	1	4.47405306971522e-36	8.7399915115552e-17	1	1.64057674404857e-63	5.50402309123533e-37	4.00462159927174e-12	1	1	FALSE	FALSE	FALSE	FALSE	FALSE	FALSE	FALSE	FALSE	FALSE	FALSE	FALSE	FALSE	FALSE	FALSE	FALSE
NM_000344	SMN1	7	0.01836772	0.03016132	0.09704582	13.017988354412	2.77725499661199	0.0580709349979998	3.19409334342799	14.2171734160301	0.260953736424085	5.30026390646799	6.91195525302805	0.559675473144011	1	1	0.0160867722248766	1	1	0.157182684526956	1	1	0.4852209923854	FALSE	FALSE	TRUE	FALSE	FALSE	FALSE	FALSE	FALSE	FALSE	FALSE	FALSE	FALSE	FALSE	FALSE	FALSE
NM_000345	SNCA	6	1.0334622	0.4475525	0.3460887	0.000243312636030169	14.1864720418600	8.72493180565402	0.0173434312559948	10.5585605183201	1.13414002460991	0.0216915147780128	0.717307959235995	4.518630664694	0.0081322797786178	0.405674986197986	1	1	1	1	0.94205006059563	0.947311701631638	1	FALSE	FALSE	FALSE	FALSE	FALSE	FALSE	FALSE	FALSE	FALSE	FALSE	FALSE	FALSE	FALSE	FALSE	FALSE
NM_000346	SOX9	7	0.2817382	0.3786834	0.2413112	0.642504222014168	10.0562595074518	6.63123164819194	0.908013879074133	0.976360455448003	4.79318086452986	2.90170508816618	5.99158722025595	0.235118818241972	0.195306090314645	3.95057352603043e-05	0.0320914476885789	0.000155635884157631	0.166307958385532	1	0.00509670847306007	0.00154657585295988	1	TRUE	FALSE	FALSE	FALSE	FALSE	FALSE	FALSE	FALSE	FALSE	FALSE	FALSE	FALSE	FALSE	FALSE	FALSE
NM_000348	SRD5A2	7	0.5673606	0.09788658	0.004302945	2.16261908583397	10.331039734206	1.07265717614405	27.0760961429260	1.47353456896803	29.1666563843501	21.4310937002278	5.33567765465	25.079755090404	1	1	1	1	1	1	1	1	1	FALSE	FALSE	FALSE	FALSE	FALSE	FALSE	FALSE	FALSE	FALSE	FALSE	FALSE	FALSE	FALSE	FALSE	FALSE
NM_000349	STAR	5	0.0758891	0.1193379	0.08186481	1.07178410922393	0.246220367232127	0.379703382188154	0.685867139990023	0.926560909952059	0.322832069614151	3.27278592545599	0.225560681246179	0.00236653662000208	1	1	1	1	1	1	1	1	1	TRUE	TRUE	TRUE	FALSE	FALSE	FALSE	FALSE	FALSE	FALSE	FALSE	FALSE	FALSE	FALSE	FALSE	FALSE
NM_000350	ABCA4	7	0.08413638	0.08616084	0.02248076	5.19235966520205	0.0128218805000415	0.0143144467999718	29.0796638093759	10.2700579723780	0.00935440410808042	36.8105883376938	10.748723602062	0.0467733318860155	1	1	1	1	1	1	1	1	1	FALSE	FALSE	FALSE	FALSE	FALSE	FALSE	FALSE	FALSE	FALSE	FALSE	FALSE	FALSE	FALSE	FALSE	FALSE
NM_000351	STS	6	0.1412493	0.2139917	0.07937866	0.547825280062057	0.0139553985700331	9.11024489675196	1.73952397647201	6.21107232190195	34.8076926080018	3.93871376518598	5.75841895681197	23.0028676307359	1	1	1	1	1	1	0.830558921211783	1	1	TRUE	FALSE	FALSE	FALSE	FALSE	FALSE	FALSE	FALSE	FALSE	FALSE	FALSE	FALSE	FALSE	FALSE	FALSE
NM_000352	ABCC8	7	0.056007	0.154997	0.3283331	1.52284302493399	1.85227158348596	14.7555397395320	17.255968995486	5.17738836674596	0.551740453453931	11.8233553969601	10.8068107470440	17.8830126847620	0.000279942168299827	1.35633684160691e-05	0.211619571129876	0.0592685213214732	1.28963060019592e-16	4.04526324926762e-11	0.00578615808273042	0.130366411574781	1	FALSE	FALSE	FALSE	FALSE	FALSE	FALSE	FALSE	FALSE	FALSE	FALSE	FALSE	FALSE	FALSE	FALSE	FALSE
NM_000353	TAT	7	0.06950064	0.06119988	0.6172329	0.488946361168018	0.0485166774980144	0.0630533154001114	3.53517428317798	18.9671373346060	1.56949553997811	6.05641518348	18.0632813749260	2.20673331183002	1	1	0.172482408822199	1	1	0.289608998596267	1	1	0.403225404014471	FALSE	FALSE	FALSE	FALSE	FALSE	FALSE	FALSE	FALSE	FALSE	FALSE	FALSE	FALSE	FALSE	FALSE	FALSE
NM_000354	SERPINA7	7	0.2788965	0.08806267	0.0005576301	7.1958708264799	4.40183989038405	0.0668151177580967	4.84426390002	0.042741213244085	0.125931520522045	17.0680853630979	5.14621821403205	0.00929120154000884	1	1	1	1	1	1	1	1	1	FALSE	FALSE	FALSE	FALSE	FALSE	FALSE	FALSE	FALSE	FALSE	FALSE	FALSE	FALSE	FALSE	FALSE	FALSE
NM_000355	TCN2	7	0.4705322	0.1926206	0.3653417	17.9937112517321	9.13564462296006	14.4486794922461	13.7839468646260	28.2140467236001	1.47395077143801	0.987734344230034	14.859768666764	19.5782228111061	8.63224217296866e-08	0.671525289633739	1	0.0425286548633805	1	1	6.75152796560806e-10	1	1	FALSE	FALSE	FALSE	FALSE	FALSE	FALSE	FALSE	FALSE	FALSE	FALSE	FALSE	FALSE	FALSE	FALSE	FALSE
NM_000358	TGFBI	7	0.1390063	0.7712803	0.2218769	0.0604640656980564	2.11156213722404	0.0109288328919774	14.86250197478	4.17019642156208	0.631438092292001	13.819786735948	10.029800410936	0.803106483837837	1	1	0.167661290444753	1	1	0.999688156183262	1	1	0.00139794485897001	FALSE	FALSE	TRUE	FALSE	FALSE	FALSE	FALSE	FALSE	FALSE	FALSE	FALSE	FALSE	FALSE	FALSE	FALSE
NM_000359	TGM1	7	0.02914438	0.07501569	0.1654705	2.82912951070398	4.01515934101201	3.29226230305790	0.000186884378081231	12.3611702061640	0.234538232708019	2.78798003346014	21.147112541552	1.89397488902182	0.885002301623842	1	1	1	1	0.150569817359262	0.00258167953057748	1	1	FALSE	FALSE	FALSE	FALSE	FALSE	FALSE	FALSE	FALSE	FALSE	FALSE	FALSE	FALSE	FALSE	FALSE	FALSE
NM_000361	THBD	7	0.2927725	0.1714649	0.07212284	8.21178598948609	0.425112032755806	11.4904878169721	7.5770746555661	1.43630860260396	0.566338273285965	0.0243220144780025	0.318065447293975	8.2667978035879	1	0.679494242017493	0.0326165100137923	0.646796098980556	0.189606057274837	0.533758589910106	0.999797845295695	0.00632549266296064	0.0067467112597127	FALSE	TRUE	FALSE	FALSE	FALSE	FALSE	FALSE	FALSE	FALSE	FALSE	FALSE	TRUE	FALSE	FALSE	FALSE
NM_000362	TIMP3	7	0.2854257	0.101533	0.06636212	0.096366657843987	0.170688984545905	0.247994248127952	5.5986795202939	4.81862155085196	10.3683896804361	4.46597185624591	6.38005043717385	12.5043924772780	0.000159586211808360	0.00142517579831982	1	1.54483260200046e-05	0.000145090890315195	1	1.18293212874088e-06	8.64644662284378e-05	1	FALSE	FALSE	FALSE	FALSE	FALSE	FALSE	FALSE	FALSE	FALSE	FALSE	FALSE	FALSE	FALSE	FALSE	FALSE
NM_000363	TNNI3	7	0.03631875	0.011688	0.0682435	4.12181323194000	3.53454474785804	3.37244673688986	2.02282758888987	0.425187740079991	2.88648036709185	0.460639399415868	5.91413148094807	0.0242616062460002	1	4.76618150454748e-257	0	1	1.10278124128884e-265	0	1	1.57381203495177e-269	0	FALSE	FALSE	TRUE	FALSE	FALSE	FALSE	FALSE	FALSE	FALSE	FALSE	FALSE	FALSE	FALSE	FALSE	FALSE
NM_000364	TNNT2	7	0.3066569	1.061501	0.1291517	3.95732040487928e-05	0.242376502664001	15.5990499378299	5.14553541198597	0.557791267826133	8.44385636793186	5.16869980726187	1.49097425046807	2.60573603403191	8.70367912783577e-11	1.27377004389055e-53	0.000100701211304428	2.19028555977378e-12	6.87135225137516e-75	7.25476649152638e-08	1.16689042397257e-05	9.7180559591523e-54	1.60377780470657e-09	FALSE	FALSE	FALSE	FALSE	FALSE	FALSE	FALSE	FALSE	FALSE	FALSE	FALSE	FALSE	FALSE	FALSE	FALSE
NM_000365	TPI1	7	0.04738984	0.03998361	0.02541583	3.34695396571679	0.395969722367909	7.89809599963598	15.6266666645894	22.9123548739000	4.63077915729605	7.55352050176239	20.42141870227	17.6529282339520	0.00857412477543722	1	1	0.000345085132545858	0.023760423152742	1	0.112045450975178	0.170090274338085	1	FALSE	FALSE	FALSE	FALSE	FALSE	FALSE	FALSE	FALSE	FALSE	FALSE	FALSE	FALSE	FALSE	FALSE	FALSE
NM_000367	TPMT	7	0.2020541	0.4056569	0.1113341	39.1374232866781	28.3940691512360	26.0112375318179	19.0241300260961	1.34410449863390	19.4399315975700	19.8366733290841	24.1457955040198	2.68103126717801	1	1	1	1	1	0.841225610210734	0.214665391635327	1	1	FALSE	FALSE	FALSE	FALSE	FALSE	FALSE	FALSE	FALSE	FALSE	FALSE	FALSE	FALSE	FALSE	FALSE	FALSE
NM_000368	TSC1	7	0.08887005	0.03277372	0.05988951	0.126333923271886	6.90515761305005	6.40889116044991	0.68703169419382	7.50946468918801	3.30036684743391	0.229494222933909	0.0221272180940559	0.732267883541908	0.0075220581617218	0.00469547354212114	0.942887358702345	0.116036895563128	0.133071260018220	1	0.0674358609437139	0.0195902421249376	0.736848506042249	TRUE	FALSE	FALSE	FALSE	FALSE	FALSE	FALSE	FALSE	FALSE	FALSE	FALSE	FALSE	FALSE	FALSE	FALSE
NM_000369	TSHR	7	0.4684648	0.04801345	0.05341988	25.2832440115440	24.8468039732	0.0842311878539022	27.1273269932919	13.5770020175960	0.201393202771897	0.260776069801977	6.51536239937798	0.0253855623138861	1	1	1	1	1	0.126977236282953	0.996276976857794	0.922259302896761	0.95899822212054	FALSE	FALSE	FALSE	FALSE	FALSE	FALSE	FALSE	FALSE	FALSE	FALSE	FALSE	FALSE	FALSE	FALSE	FALSE
NM_000370	TTPA	7	0.3154156	0.3283279	0.03519591	1.04944021530997	7.1346088563098	1.46494603225392	16.013405124648	17.0070244968658	0.00191497103196525	11.618478981348	4.8420987992979	1.36593577725989	1	1	0.290424472731621	1	1	1	1	1	1	FALSE	FALSE	FALSE	FALSE	FALSE	FALSE	FALSE	FALSE	FALSE	FALSE	FALSE	FALSE	FALSE	FALSE	FALSE
NM_000371	TTR	7	0.04273832	1.2392868	0.3314683	1.81189500253993	10.5364131165381	0.313397922602007	2.09501809107803	4.93936167028801	18.0177471820480	0.0119806537979912	1.85957789233817	15.6743731656600	1	1	1	1	1	1	1	1	1	TRUE	FALSE	FALSE	FALSE	FALSE	FALSE	FALSE	FALSE	FALSE	FALSE	FALSE	FALSE	FALSE	FALSE	FALSE
NM_000372	TYR	7	0.01450067	0.08244853	0.007721687	0.318641569944020	14.142035435578	1.19547743716998	2.15274535364199	20.1785095598862	0.000576267237875072	0.866240979240047	1.96817830100417	1.14532950641001	0.0085300979239575	0.275404603734393	1	4.74904052362154e-09	0.177079132338066	1	3.41868571811948e-11	0.540877058580125	1	FALSE	FALSE	FALSE	FALSE	FALSE	FALSE	FALSE	TRUE	FALSE	FALSE	FALSE	FALSE	FALSE	FALSE	FALSE
NM_000373	UMPS	7	0.1017948	0.01561064	0.08009508	0.301643673668195	2.65044393793801	0.102812424589956	3.23364686474019	11.1259379440399	6.83658975604794	1.68527479197019	4.29372605975993	8.14111141697185	1	1	1	1	1	1	1	1	1	TRUE	FALSE	FALSE	FALSE	FALSE	FALSE	FALSE	FALSE	FALSE	FALSE	FALSE	FALSE	FALSE	FALSE	FALSE
NM_000374	UROD	7	0.04705552	0.04868147	0.0638625	9.993117395186	10.9765365171221	0.00925233576799656	16.0315475675640	7.30813081350209	0.810879144623982	1.89571486694990	0.7590849342821	0.651345966469989	1	1	1	1	1	1	1	1	1	FALSE	FALSE	TRUE	TRUE	TRUE	FALSE	FALSE	FALSE	FALSE	FALSE	FALSE	FALSE	FALSE	FALSE	FALSE
NM_000375	UROS	7	0.09904823	0.1253367	0.0831025	0.521645326091971	1.29432368477205	9.76588388531786	0.99390236697593	4.16340748148605	1.00195869571803	2.79658712083597	8.62544662434004	5.651104349344	1	0.894879600952	0.572199644023456	1	0.00431335788846584	0.000256051226764522	0.91777790191761	0.97942494715343	1	TRUE	FALSE	FALSE	FALSE	FALSE	FALSE	FALSE	FALSE	FALSE	FALSE	FALSE	FALSE	FALSE	FALSE	FALSE
NM_000379	XDH	7	0.3672329	0.2222395	1.093133e-09	6.20229900353809	6.62668418345402	0.178612262272054	0.586970425324012	0.903365071214012	1.79309524602991	9.32102891496606	10.577367437968	3.10007621659202	1	1	1	1	1	1	1	1	0.55310457505573	FALSE	FALSE	FALSE	FALSE	FALSE	FALSE	FALSE	FALSE	FALSE	FALSE	FALSE	FALSE	FALSE	TRUE	FALSE
NM_000380	XPA	7	0.07887768	0.05726291	0.08067491	24.2972592804600	16.325127072462	30.8921334958300	34.294461991796	8.88392485786801	24.4125057905380	7.13462078678003	2.82763111377392	3.09374365319400	0.220538621807569	1	1	1	0.546573661490147	0.346615629764983	1	1	0.476907748989450	FALSE	FALSE	FALSE	FALSE	FALSE	FALSE	FALSE	FALSE	FALSE	FALSE	FALSE	FALSE	FALSE	FALSE	FALSE
NM_000381	MID1	7	0.1755203	0.1444092	0.208716	6.21739218829197	0.30790598840008	10.0298061877540	0.940102962232004	0.212383386956049	7.42649771071001	2.80348588561998	0.0090323106080632	22.535808942396	1	1	1	0.208611708022191	1	1	1	0.252317801131039	0.249848149777845	FALSE	TRUE	FALSE	FALSE	FALSE	FALSE	FALSE	FALSE	FALSE	FALSE	FALSE	FALSE	FALSE	FALSE	FALSE
NM_000383	AIRE	6	0.01539884	0.009678547	0.02514241	0.398997993496096	0.365801111288079	1.294055170614	14.2239635584460	2.60026653315799	3.33420291829384	11.4027008679282	4.61061826918205	7.73428572323587	0.468750613411782	1	1	0.828530554030591	1	1	1	1	1	FALSE	FALSE	FALSE	FALSE	FALSE	FALSE	FALSE	FALSE	FALSE	FALSE	FALSE	FALSE	FALSE	FALSE	FALSE
NM_000384	APOB	7	0.02256681	0.5048345	0.2964091	2.49982547833997	2.43752264319801	3.09213747897593	9.33434644362	3.92575095826794	30.8125455918	3.10458855732600	0.227639266081951	24.3759833476220	1	1	6.81103000180509e-18	1	1	4.63821649629625e-09	1	1	0.693835734036117	FALSE	FALSE	FALSE	FALSE	FALSE	FALSE	FALSE	FALSE	FALSE	FALSE	FALSE	FALSE	FALSE	FALSE	FALSE
NM_000386	BLMH	7	0.09013658	0.02958225	0.01420427	15.743151508582	4.99875672414998	17.3405431886779	39.1893310370060	20.8778070301059	37.6837198019318	23.047002460148	10.7503097998899	18.9987429130219	3.70316965544664e-06	0.532922250756777	1	0.076408340757127	1	1	1	1	1	FALSE	FALSE	FALSE	FALSE	FALSE	FALSE	FALSE	FALSE	FALSE	FALSE	FALSE	FALSE	FALSE	FALSE	FALSE
NM_000387	SLC25A20	7	0.1793443	0.199306	0.2848186	7.95351180403395	6.24949121902409	0.00610196944194286	0.531521311753977	4.81102318880994	0.828153639807852	11.025632536398	16.0499771227360	0.69604024989394	1	1	0.0171793263718451	1	1	1.45806499665702e-05	1	1	0.111500623288834	FALSE	FALSE	TRUE	FALSE	FALSE	FALSE	FALSE	FALSE	FALSE	TRUE	FALSE	FALSE	FALSE	FALSE	FALSE
NM_000388	CASR	7	0.04623863	1.4264147	0.003771125	7.038898131682	0.0946593110400045	0.563975623340184	19.2355786308960	0.0936937616681917	4.31507514722216	6.91345645883598	0.373791102948189	1.92230106824604	0.00028167414842394	0.123085974927783	1	8.41205671845758e-05	0.000856175888540369	1	8.34094470346776e-08	1.01131401247161e-07	1	FALSE	FALSE	FALSE	FALSE	FALSE	FALSE	FALSE	FALSE	FALSE	FALSE	FALSE	FALSE	FALSE	FALSE	FALSE
NM_000390	CHM	6	0.07091389	0.01188599	0.06616858	5.95401798395397	22.25808904885	0.0134576637437931	12.025495665498	23.7956145051980	21.249865585414	22.92164773918	44.0033399939521	20.7861844322299	0.453004819304899	1	1	0.715008783850314	1	1	0.96126863409493	1	1	FALSE	FALSE	FALSE	FALSE	FALSE	FALSE	FALSE	FALSE	FALSE	FALSE	FALSE	FALSE	FALSE	FALSE	FALSE
NM_000391	TPP1	7	0.047593	0.04288605	0.07340362	11.9685957436481	0.0439920639339562	1.48814575208985	23.0745018379801	5.09364134918997	2.14704055016591	6.10115898609808	5.89039867573592	0.0693872740018833	0.00524159538245405	1	1	0.595836989065205	1	1	0.629279580894262	1	1	FALSE	FALSE	TRUE	FALSE	FALSE	FALSE	FALSE	FALSE	FALSE	FALSE	FALSE	FALSE	FALSE	FALSE	FALSE
NM_000392	ABCC2	7	0.0818889	1.3591363	0.269029	1.19152360857197	0.0295467837919432	11.0176589673920	1.65702278518796	0.00282469096794102	0.368971107478046	0.042968908009982	0.0506044029899613	8.453608658544	1	1	1	1	1	1	1	1	1	TRUE	FALSE	FALSE	FALSE	FALSE	FALSE	FALSE	FALSE	FALSE	FALSE	FALSE	FALSE	FALSE	FALSE	TRUE
NM_000393	COL5A2	7	0.1687842	0.3892259	0.2019934	16.8442031100919	0.173643991619997	9.9726513096839	1.82235083975002	0.119127015238064	0.0203932014619568	10.9860502936320	0.00518195563802237	9.37256188163997	1	0.758252053851242	0.0428058678219253	0.169301613459168	0.265987266199661	1	1	0.282846162832238	0.101149637052859	FALSE	TRUE	FALSE	FALSE	FALSE	FALSE	FALSE	FALSE	FALSE	TRUE	FALSE	TRUE	FALSE	FALSE	FALSE
NM_000395	CSF2RB	7	0.0143311	0.04510556	0.01127	23.0383551301761	11.2505148764799	32.4504753739402	3.83178932500414	0.0959922728359288	8.65034519847995	14.12140152089	12.609069241086	19.6752640485201	0.467192654894091	1	1	0.764410799688047	1	1	1	1	1	FALSE	FALSE	FALSE	FALSE	FALSE	FALSE	FALSE	FALSE	FALSE	FALSE	FALSE	FALSE	FALSE	TRUE	FALSE
NM_000396	CTSK	7	0.1805428	0.989065	0.4398896	4.00098040958403	0.507217942081979	2.09188005413603	6.40822074610799	2.08654380898804	1.77269066865802	15.2337177440900	4.30311411184994	6.72287552007208	0.55953872080043	0.47906805155877	1	0.480224279717792	0.571717116180596	1	0.437677828768744	0.79080609886884	1	FALSE	FALSE	FALSE	FALSE	FALSE	FALSE	FALSE	FALSE	FALSE	FALSE	FALSE	FALSE	FALSE	FALSE	FALSE
NM_000397	CYBB	7	0.7236295	0.6460165	0.3281593	10.8813611606701	3.13902164096794	0.0736445540439945	1.93610351134805	0.81063886932202	0.0208866673340253	5.12730976627608	6.36395618249799	0.172415722644018	1	1	1	1	1	1	1	1	0.95899822212054	FALSE	FALSE	FALSE	FALSE	FALSE	FALSE	FALSE	FALSE	FALSE	FALSE	FALSE	FALSE	FALSE	FALSE	FALSE
NM_000399	EGR2	7	0.5052109	0.5701542	0.8960686	7.5693769326781	0.0520639080820047	0.0738179797699559	13.0335697633682	6.72656208766409	3.53219762666595	1.62684595391215	5.84313738582807	4.45314331899181	1	1	1	0.656434510062207	0.783676692972178	1	1	1	1	FALSE	FALSE	FALSE	FALSE	FALSE	FALSE	FALSE	FALSE	FALSE	FALSE	FALSE	FALSE	FALSE	FALSE	FALSE
NM_000400	ERCC2	7	0.1076277	0.02849465	0.2079931	5.22930069029201	12.330166900496	10.2909685886959	0.0040633613019736	2.87942632524005	0.745651913598067	4.99506828558003	5.05004599187805	6.70383000072798	1	1	1	1	0.800958113916279	0.200864233967201	1	1	1	FALSE	FALSE	FALSE	FALSE	FALSE	FALSE	FALSE	FALSE	FALSE	FALSE	FALSE	FALSE	FALSE	FALSE	TRUE
NM_000401	EXT2	7	0.03673974	0.04691519	0.003157244	15.5095104262641	0.930669820099979	39.152627042482	3.55996746960409	1.90763924838393	39.851400082556	7.080301617862	0.193005598017976	0.0545016461060186	1	4.21206620736427e-05	1.59187037302807e-07	0.38262576994697	0.00289424111393089	0.0394589546513309	1	0.145445317363264	0.0265593232061245	FALSE	TRUE	FALSE	FALSE	FALSE	TRUE	FALSE	FALSE	FALSE	FALSE	FALSE	FALSE	FALSE	FALSE	FALSE
NM_000402	G6PD	5	0.4132039	0.09216637	0.2576596	3.91456842999003	13.8082079147380	0.350745318125973	3.77453316531808	13.5778170965179	0.0429007308598557	0.0017505539560716	0.00290642031995958	0.149787582873842	0.0113479213445743	0.007839830163013	0.688237617254578	0.00792820437073189	0.651418042091044	1	0.00770641912748737	0.470344404165863	1	FALSE	FALSE	TRUE	FALSE	FALSE	FALSE	FALSE	TRUE	FALSE	FALSE	FALSE	FALSE	FALSE	FALSE	FALSE
NM_000403	GALE	7	0.09553921	0.2208999	0.2308916	20.5037996930961	0.0614443438259968	3.88166017728508e-06	0.442886902150008	12.8625205464880	5.49089901266007	17.788849950368	13.9161601210380	5.48351885121406	1	1	1	1	1	1	0.7662318849452	1	1	FALSE	FALSE	FALSE	FALSE	FALSE	FALSE	FALSE	FALSE	FALSE	TRUE	FALSE	FALSE	FALSE	FALSE	FALSE
NM_000405	GM2A	7	0.5765353	0.09454644	0.3325464	0.0175854203739618	0.731721442492017	0.23357313134602	1.24459074451192	2.92476603241789	3.17150647477388	0.97789574478179	5.93613272807988	1.80146777044797	1	1	0.299028803187077	1	1	0.0613251314629638	1	1	0.071875400343467	FALSE	FALSE	FALSE	FALSE	FALSE	FALSE	FALSE	FALSE	FALSE	FALSE	FALSE	FALSE	FALSE	FALSE	FALSE
NM_000406	GNRHR	7	0.006511165	0.009628224	0.007601271	0.0228704604600125	0.341408151047972	0.00129518802191342	1.18295427646206	2.29772644513997	0.209425202685907	1.51771731111398	4.14662930476601	0.177961732097856	0.991529831360587	0.354861353850464	0.372595306525497	0.956495413028758	0.36899561585354	0.457395848809535	1	0.15695579827905	0.108616996616269	FALSE	FALSE	FALSE	FALSE	FALSE	FALSE	FALSE	FALSE	FALSE	FALSE	FALSE	FALSE	FALSE	FALSE	FALSE
NM_000407	GP1BB	6	0.3085064	0.02875597	0.2294365	0.0523737176181385	3.61860627971191	2.36394758364008	5.63388197660606	6.22734491809388	9.55950636430612	6.51632203319605	0.497891229529841	16.3100160805182	0.212469288528914	9.70134136867913e-14	5.67617089249828e-15	0.661445471899332	2.75592323536712e-17	7.2632437832516e-24	0.00880381816110208	8.52936605451754e-13	6.0345581007515e-09	FALSE	FALSE	FALSE	FALSE	FALSE	FALSE	FALSE	FALSE	FALSE	FALSE	FALSE	FALSE	FALSE	FALSE	FALSE
NM_000408	GPD2	6	0.2446767	0.26077071	0.1581405	5.73184395710996	0.559834109006033	2.22081684079194	17.995653164622	0.163191459491998	31.14518217157	7.12879009729397	1.29560960968200	25.8526918160820	1.79385055123037e-05	0.378907078854250	1	0.135545330542962	1	1	0.896730284154019	0.0136257561399711	0.0426010453388161	FALSE	TRUE	FALSE	FALSE	FALSE	FALSE	FALSE	FALSE	FALSE	FALSE	FALSE	FALSE	FALSE	FALSE	FALSE
NM_000409	GUCA1A	7	0.01248862	0.001178366	0.005756591	0.0107702746020095	1.223044391646	0.0639055554959214	16.2528125506419	26.863356932962	10.6791861378761	16.7069443914879	31.105528753494	11.849815145516	1	1	0.718235767781715	1	1	0.635610108473021	1	1	0.656565982342815	FALSE	FALSE	FALSE	FALSE	FALSE	FALSE	FALSE	FALSE	FALSE	FALSE	FALSE	FALSE	FALSE	FALSE	FALSE
NM_000410	HFE	7	0.2029692	0.05999545	0.057683	3.40323335210201	17.4959666255882	11.1122428338160	4.59898903605585	7.214290695096	22.082187234746	12.426970792176	28.8709363438340	35.5684157770979	1	1	1	1	1	1	1	1	1	FALSE	FALSE	FALSE	FALSE	FALSE	FALSE	FALSE	FALSE	FALSE	FALSE	FALSE	FALSE	FALSE	FALSE	FALSE
NM_000411	HLCS	7	0.09211397	0.02411664	0.05494436	3.53067352007008	25.7189577077401	28.4561599574959	2.21104052057808	13.0928934817360	2.65435456737600	0.192560504407993	7.762845649062	22.1727582579119	1	1	1	1	1	1	1	1	1	TRUE	FALSE	FALSE	FALSE	FALSE	FALSE	FALSE	FALSE	FALSE	FALSE	FALSE	FALSE	FALSE	FALSE	FALSE
NM_000412	HRG	7	0.03062126	2.8933148	0.04642609	0.689627514820142	0.090519017187944	9.352659575894	0.169612301795961	0.187348966406034	0.056616289133899	1.50216212598572	0.0176069947340238	8.33944128005805	1	1	1	1	1	1	1	1	1	TRUE	FALSE	FALSE	FALSE	FALSE	FALSE	FALSE	FALSE	FALSE	FALSE	FALSE	FALSE	FALSE	FALSE	TRUE
NM_000413	HSD17B1	7	0.04767576	0.05130868	0.08744447	4.97953692401597	0.438140739594019	0.26257511429003	10.2390786100220	20.59468992749	1.17348348229007	20.3635223865560	17.8754668519319	0.340032808024034	1	1	1	0.298735854089507	0.862279131372815	1	0.48712762104435	1	1	FALSE	FALSE	TRUE	FALSE	FALSE	FALSE	FALSE	FALSE	FALSE	FALSE	FALSE	FALSE	FALSE	FALSE	FALSE
NM_000414	HSD17B4	7	0.01626599	0.03438627	0.03569092	0.27909504982518	4.32998632615795	3.87085553285601	7.81274189923534	16.6283977218581	12.9912726822321	5.71337303135398	25.3854221551541	4.521785307654	1	1	1	1	1	1	1	1	1	FALSE	FALSE	FALSE	FALSE	FALSE	FALSE	FALSE	FALSE	FALSE	FALSE	FALSE	FALSE	FALSE	FALSE	FALSE
NM_000415	IAPP	7	0.1182637	0.01046624	0.01354109	26.8270133032020	6.23940677054804	3.33349232788601	26.6401120642381	34.044618036006	0.145480638273966	0.00272242268010814	24.586498979928	4.66989983197595	1	1	4.42999185841772e-05	1	0.0082303523344291	2.42396533631477e-05	0.447461425638888	0.0757488707695004	0.237767549244660	FALSE	FALSE	FALSE	TRUE	FALSE	FALSE	FALSE	FALSE	FALSE	FALSE	FALSE	FALSE	FALSE	FALSE	FALSE
NM_000416	IFNGR1	7	0.1412398	0.0816286	0.06903995	5.5115425942181	3.19711357562596	6.53922060960599	0.115596264810165	0.615424024730146	24.8416965943302	6.82621555420019	5.99173140188805	13.4846883828661	1	1	0.114656363149583	1	1	1	1	1	1	FALSE	FALSE	FALSE	FALSE	FALSE	FALSE	FALSE	FALSE	FALSE	FALSE	FALSE	FALSE	FALSE	FALSE	FALSE
NM_000417	IL2RA	7	0.7661748	1.0297989	0.5853028	0.0300010134740205	3.86567801384194	1.07191601020600	0.00168436382796244	3.20376857674796	8.25120656201011	0.0458756010998513	11.2360585822339	12.6722829781500	0.539226618714816	0.513045660097158	1	0.0247831422122363	0.206002444580367	1	1	1	1	FALSE	FALSE	FALSE	FALSE	FALSE	FALSE	FALSE	FALSE	FALSE	FALSE	FALSE	FALSE	FALSE	FALSE	FALSE
NM_000418	IL4R	7	0.283336	0.299901	0.2859368	2.86566883764999	7.12475106956003	1.27065921039798	7.81975865427808	0.086911169449877	0.497568738978089	1.77162703713816	5.97013260211793	0.189804152650140	1	1	0.918698576047454	1	1	1	1	1	0.693297564908608	FALSE	FALSE	TRUE	FALSE	FALSE	FALSE	FALSE	FALSE	FALSE	FALSE	FALSE	FALSE	FALSE	FALSE	FALSE
NM_000419	ITGA2B	7	0.5627253	0.05625086	0.06352833	1.74717008349785	0.076667461555985	1.97333379755992	0.116069836279848	0.00373333595399572	9.47409849067185	0.998291749589953	0.114080627905992	15.7041696203999	1	0.790856995457014	0.594293327554966	1	1	1	1	0.267491855998766	0.00847665976922927	FALSE	TRUE	FALSE	FALSE	FALSE	FALSE	FALSE	FALSE	FALSE	FALSE	FALSE	FALSE	FALSE	FALSE	FALSE
NM_000420	KEL	4	0.8708004	0.04998212	0.1350277	8.08165001428608	12.8015555744420	2.96883525433395	0.00921520441806933	2.46766464647396	0.0048783246459152	7.69137246502203	19.62819428584	3.18670811015613	0.74669946580765	1	1	1	1	1	1	1	1	FALSE	FALSE	FALSE	FALSE	FALSE	FALSE	FALSE	FALSE	FALSE	FALSE	FALSE	FALSE	FALSE	FALSE	FALSE
NM_000421	KRT10	7	0.02522773	0.149723	0.02570429	0.0126015548460146	1.25803750260980	3.38632611270009	15.2692413812201	0.028907291413816	0.122141065869982	14.7808689053102	1.64350821821995	2.32409639104594	0.602277384695872	0.0271233607537294	0.255052583824035	1	0.184359450893328	0.193364752410045	1	0.957379821278308	0.364512397916855	FALSE	TRUE	TRUE	FALSE	FALSE	FALSE	FALSE	FALSE	FALSE	FALSE	FALSE	FALSE	FALSE	FALSE	FALSE
NM_000422	KRT17	7	0.03810231	0.6914954	0.01157274	1.18649962238806	1.16194639990795	1.13756931558601	7.20392991430003	5.67670602804583	0.0586204395060577	3.144839453038	2.08613076068605	1.68482968217995	0.117516431519443	1	1	0.484062536245567	1	1	1	1	1	FALSE	FALSE	FALSE	FALSE	FALSE	FALSE	FALSE	FALSE	FALSE	FALSE	FALSE	FALSE	FALSE	FALSE	FALSE
NM_000423	KRT2A	6	0.01745639	0.02512582	0.03852892	1.77860783615597	6.44428550673405	1.29556433621610	3.93770197355411	0.289886532768037	0.287885909840043	0.509043359850011	4.41770938482	2.69439496698192	0.0853882447343205	1	1	1	1	1	0.647709983957695	1	1	FALSE	FALSE	FALSE	FALSE	FALSE	FALSE	FALSE	FALSE	FALSE	FALSE	FALSE	FALSE	FALSE	FALSE	FALSE
NM_000424	KRT5	6	0.08202516	2.5381843	0.1033962	0.237724520981828	1.06988172586398	0.930383878315979	2.37534071529581	0.360141104853938	3.34732483147013	1.17461131272398	0.198497927443896	6.91852597505999	0.268749586635519	1	1	1	1	1	0.957837476726327	1	1	TRUE	FALSE	FALSE	FALSE	FALSE	FALSE	FALSE	FALSE	FALSE	FALSE	FALSE	FALSE	FALSE	FALSE	FALSE
NM_000425	L1CAM	7	0.06668546	0.4830477	0.1621739	3.30380486530612	0.746772874690009	1.28318155524812	3.07160482709605	0.674868104607981	6.36694551865207	0.00544525657005579	2.68799964700600	2.41271218005613	1.52365318872659e-07	0.000446143978108882	1	2.21734374685581e-12	2.86389561774130e-08	1	2.40417507053035e-07	8.85284388766033e-12	1	FALSE	FALSE	FALSE	FALSE	FALSE	FALSE	FALSE	FALSE	FALSE	FALSE	FALSE	FALSE	FALSE	FALSE	FALSE
NM_000426	LAMA2	7	0.2861411	0.4687002	0.06645077	6.48497303425404	0.155283316904047	1.82175165391595	2.86231814980999	0.602711199305986	7.73692975533595	1.03388176864598	0.149883549203992	2.73396950890003	0.512580404410802	6.04298387244931e-32	4.30041092476966e-19	0.0279016888801713	1.46155215786191e-44	9.94677500862408e-19	0.283815562368358	1.38170600729425e-33	1.54586979826607e-17	FALSE	FALSE	FALSE	FALSE	FALSE	FALSE	FALSE	FALSE	FALSE	FALSE	FALSE	FALSE	FALSE	FALSE	FALSE
NM_000427	LOR	7	0.0457471	0.03780326	0.1168618	0.00688557171406501	1.79931895510003	0.298748722079836	2.49598988179810	2.04623336631789	1.93907455012004	2.73924919939395	6.75973966904803	0.757331288819842	0.440242779571572	0.248402207204235	0.66937660772274	0.83310525262696	0.378728058299596	0.566490137476426	0.586812686629914	1	1	TRUE	FALSE	TRUE	FALSE	FALSE	FALSE	FALSE	FALSE	FALSE	FALSE	FALSE	FALSE	FALSE	FALSE	FALSE
NM_000428	LTBP2	7	0.03643539	0.1283841	0.5318006	0.572262598441966	0.0366241459679486	3.88924668236814	28.9163514566740	9.81096947223796	11.9886033955581	26.1830955469241	10.6196302871359	3.74959598181999	6.05709207828242e-10	9.60997809350753e-18	6.52094533356361e-05	1.20805475558464e-11	3.66974169731278e-11	0.0770509176117733	2.60774611873052e-13	1.08555697668197e-11	0.105856111506719	FALSE	FALSE	FALSE	FALSE	FALSE	FALSE	FALSE	FALSE	FALSE	FALSE	FALSE	FALSE	FALSE	FALSE	FALSE
NM_000429	MAT1A	7	0.06901435	0.1263664	0.02410517	2.07465997244617	13.814617944598	2.48081874719992	0.730742932526027	1.90064651967396	0.336249449625939	0.37759134965404	19.706321593216	4.38291215130585	1	1	1	1	1	1	1	1	1	TRUE	FALSE	FALSE	FALSE	FALSE	FALSE	FALSE	FALSE	FALSE	FALSE	FALSE	FALSE	FALSE	TRUE	FALSE
NM_000430	PAFAH1B1	7	0.03075734	0.04176498	0.05084666	3.13029784702803	3.07422987141604	2.92458063244999	13.9845392502361	11.4055546728659	6.45776597294207	6.15772277574797	4.02358778284997	0.96184542950391	0.0455800269050339	0.300482504668441	1	0.0621367875406059	0.376734892298469	1	0.0537878416996213	0.128970448279696	1	FALSE	FALSE	FALSE	FALSE	FALSE	FALSE	FALSE	FALSE	FALSE	FALSE	FALSE	FALSE	FALSE	FALSE	FALSE
NM_000431	MVK	7	0.1992492	0.10657	0.05196989	4.18288069769005	0.301940452103963	4.94655602496005	2.54463298408609	1.38285505489398	10.0574231540461	0.26406843380596	0.413426511565945	20.1938682340622	1	1	1	1	1	1	1	1	1	TRUE	TRUE	FALSE	FALSE	FALSE	FALSE	FALSE	FALSE	FALSE	FALSE	FALSE	FALSE	FALSE	FALSE	FALSE
NM_000432	MYL2	7	0.0118555	0.006852253	0.02727283	0.476526490858078	4.68993213990598	0.850905111776001	9.630320191	8.2463219228041	1.856448731	12.7573407128621	18.4061922192041	0.212903110698107	1	2.39745993063074e-291	0	1	9.43503916803487e-290	0	1	0	0	FALSE	FALSE	TRUE	FALSE	FALSE	FALSE	FALSE	FALSE	FALSE	FALSE	FALSE	FALSE	FALSE	FALSE	FALSE
NM_000433	NCF2	5	0.7602207	0.8082135	0.2974171	1.197967607642	0.0190144076519800	1.90212368487801	3.46514124750399	0.478771758094013	10.1801339426440	7.57376316173793	0.683267419430081	4.56168102000208	1	1	0.281256899619133	1	1	0.880647843457114	1	1	1	FALSE	FALSE	FALSE	FALSE	FALSE	FALSE	FALSE	FALSE	FALSE	FALSE	FALSE	FALSE	FALSE	FALSE	FALSE
NM_000434	NEU1	7	0.07031854	0.1137738	0.04906905	8.18886566232982	0.506698047126065	0.74415448396212	0.113951745531949	0.0299369117080914	1.89564781049216	6.81402060451387	0.293167468412094	0.289184419465983	0.277312501159832	1	1	1	1	1	0.341261667819818	1	1	FALSE	TRUE	TRUE	FALSE	FALSE	FALSE	FALSE	FALSE	FALSE	FALSE	FALSE	FALSE	FALSE	FALSE	FALSE
NM_000435	NOTCH3	7	0.1276771	0.1096018	0.1034898	6.9729754180521	0.00162683363214455	1.72425239076006	1.20649068269017	6.55285521990413	18.5888972279861	2.96439021143806	6.39460557435996	12.8931635490860	2.93730712347957e-15	2.99991548892153e-21	0.106341377489995	1.71392118509003e-23	7.74649309497834e-27	0.397358125690122	3.19859350637203e-12	6.61076123869694e-12	0.986870789691984	FALSE	FALSE	FALSE	FALSE	FALSE	FALSE	FALSE	FALSE	FALSE	FALSE	FALSE	FALSE	FALSE	FALSE	FALSE
NM_000436	OXCT1	7	0.2594464	0.1557603	0.2469099	11.2292914230720	20.165282308928	6.15412774069819	1.43211426590403	12.436168081794	16.4745599077462	6.21949056597202	3.14781817529615	5.27338472572001	5.46664563844109e-30	1.25079333631871e-26	0.9910801893313	2.5100752431544e-34	2.63444178427382e-22	1	8.40539594853257e-41	2.70599399899511e-44	0.165752075777793	FALSE	FALSE	FALSE	FALSE	FALSE	FALSE	FALSE	FALSE	FALSE	FALSE	FALSE	FALSE	TRUE	FALSE	FALSE
NM_000437	PAFAH2	5	0.1709747	0.1565049	0.1277921	1.51824541042402	0.230687989213948	0.315286161961922	19.8070130527520	28.726500266088	33.9796603730620	14.5890414146440	27.0398697033460	35.687507266128	1	1	1	1	1	1	1	1	1	FALSE	FALSE	FALSE	FALSE	FALSE	FALSE	FALSE	FALSE	FALSE	FALSE	FALSE	FALSE	FALSE	FALSE	FALSE
NM_000439	PCSK1	7	0.0101658	0.01756925	0.04041929	1.87420740955599	23.18051122214	7.87060185508403	5.29898373935805	10.2940182055561	2.92645072923597	1.09333006125007	35.7936770468541	1.68833511186608	1	0.249838494133159	0.236490278717513	0.000139329758827185	1	1	1	0.401555717813432	0.155991293610803	FALSE	FALSE	FALSE	FALSE	FALSE	FALSE	FALSE	FALSE	FALSE	FALSE	FALSE	FALSE	FALSE	FALSE	FALSE
NM_000440	PDE6A	7	1.534994e-09	0.04629092	0.01140205	3.91482371062398	0.00856947983800183	0.525148934140134	0.199516124362049	46.731286648732	0.0940932562580201	5.85586823075198	46.938798395168	1.04921710937401	1	0.93871499015119	0.0463708464803247	1	0.903036822088105	0.0726741376216752	7.03006817742518e-14	0.977382587072027	1	FALSE	FALSE	FALSE	FALSE	FALSE	FALSE	FALSE	FALSE	FALSE	FALSE	FALSE	FALSE	FALSE	FALSE	FALSE
NM_000441	SLC26A4	7	0.01172451	0.780824	0.009077502	4.09866570749796	0.157497580054041	1.02515249451585	8.28346296692996	0.000633047602150327	1.81673448478386	1.12517845666400	0.177954091810079	5.14510714010999	1.48905981390085e-12	0.0170324765010393	1	2.85634447466778e-12	0.000382901504632008	1	1.41642487028953e-14	0.00415131964389086	1	FALSE	FALSE	FALSE	FALSE	FALSE	FALSE	FALSE	FALSE	FALSE	FALSE	FALSE	FALSE	FALSE	FALSE	FALSE
NM_000442	PECAM1	7	0.293722	0.1029934	0.1275434	5.67696895999995	6.61265208225404	1.33243839854913e-05	0.0748696343039228	5.23570892225007	13.9156009147219	4.67060155340391	16.9459857638221	13.931126447824	0.000890674675352837	4.68437725362078e-08	0.0299748439452065	0.0128389794023409	0.00240510454427831	0.731789574153814	0.108968521303207	0.0213007663597498	0.610104139521241	FALSE	FALSE	FALSE	FALSE	FALSE	FALSE	FALSE	FALSE	FALSE	FALSE	FALSE	FALSE	FALSE	FALSE	FALSE
NM_000444	PHEX	7	0.06970396	0.02798516	0.104675	1.33121814365199	11.1009239100720	0.354580945841917	1.37983418691999	9.05673631183402	1.75228792161784	0.000486202150000281	0.22989296389801	3.47537120014999	0.000309341128487055	0.0024645715298257	0.755331012769525	0.430993918969823	0.0443341651742899	0.187008747056535	0.332593117324466	0.000756163173405784	0.00932792325091242	FALSE	FALSE	FALSE	FALSE	TRUE	FALSE	FALSE	FALSE	FALSE	FALSE	FALSE	FALSE	FALSE	FALSE	FALSE
NM_000446	PON1	7	0.2743828	0.008337405	0.007969067	5.7734773265181	0.173101299951895	0.88338796881203	30.7965970175142	3.70118643921182	0.00903883556406981	21.3820351854861	2.39704303433382	1.06523091856002	1	1	0.432954255746204	1	1	0.549550314460987	1	1	0.134853808062576	FALSE	FALSE	FALSE	FALSE	FALSE	FALSE	FALSE	FALSE	FALSE	FALSE	FALSE	FALSE	FALSE	FALSE	FALSE
NM_000447	PSEN2	7	0.1237435	0.0213836	0.02877447	0.797728574522125	0.688272182674154	9.6744045952321	30.9459772931862	36.2954797046320	44.3178326964819	27.8868413998462	33.7012996927201	34.51657657944	0.826636745321484	1	1	1	1	0.986230497044623	1	1	0.492059958123047	FALSE	FALSE	FALSE	FALSE	FALSE	FALSE	FALSE	FALSE	FALSE	FALSE	FALSE	FALSE	FALSE	FALSE	FALSE
NM_000448	RAG1	7	0.1033672	0.1013018	0.1406152	18.6972502472559	2.84137918324211	0.26271608328193	17.4922028915719	25.8284695176741	5.80503866393792	37.3442898004760	31.8303006475541	7.84480754416404	0.0434835261720192	1	1	1	1	1	0.523901844753029	1	1	FALSE	FALSE	FALSE	FALSE	FALSE	FALSE	FALSE	FALSE	FALSE	FALSE	FALSE	FALSE	FALSE	FALSE	FALSE
NM_000449	RFX5	7	0.04754087	0.04165358	0.04783901	17.9737363692341	7.80052095328392	5.41922848872809	3.01550103875798	2.39668267367188	1.720654900108	10.2539665102499	14.6364174932598	1.30255071611009	2.8902452323218e-05	1	1	0.00603815858942807	1	1	0.0235793888652329	1	1	FALSE	FALSE	TRUE	FALSE	FALSE	FALSE	FALSE	FALSE	FALSE	FALSE	FALSE	FALSE	FALSE	FALSE	FALSE
NM_000450	SELE	7	0.7936519	0.5920532	0.1686149	7.34196993540809	1.11879451468997	9.244352105502	1.12813991957614	4.23475413666199	11.7233742500962	3.38904214793001	1.19259644034798	0.338252653178188	1	1	1	0.964792949857299	1	1	1	1	1	FALSE	FALSE	FALSE	FALSE	FALSE	TRUE	FALSE	FALSE	FALSE	FALSE	FALSE	FALSE	FALSE	FALSE	FALSE
NM_000452	SLC10A2	7	0.0004317365	2.232836	0.03446751	4.74970350237618	1.35119581067215	0.00398972518405571	0.0397692694700709	0.919796203938176	12.4259988264421	3.99381987261199	4.13589512788212	12.70673182623	6.34975530994416e-07	1	1	0.000203166536939121	1	1	5.42078854282146e-10	0.478035122570639	1	FALSE	FALSE	FALSE	FALSE	FALSE	FALSE	FALSE	FALSE	FALSE	FALSE	FALSE	FALSE	FALSE	FALSE	FALSE
NM_000453	SLC5A5	3	0.01896857	0.00557578	0.01329209	4.08186313352599	0.00325152578602683	1.80495336187596	3.48531294541397	0.510417200018026	6.29737631801595	0.0306996242399578	0.593650474684011	1.66925495907594	1	1	1	1	1	1	1	1	1	FALSE	FALSE	FALSE	FALSE	FALSE	FALSE	FALSE	FALSE	FALSE	FALSE	FALSE	FALSE	FALSE	FALSE	FALSE
NM_000454	SOD1	7	0.03092579	0.08377069	0.03549601	4.00488499963103e-05	0.394489313850045	0.462327793277836	0.000104399329984517	0.0639165399379635	2.30880035706787	0.000273769315981554	0.142613915892071	4.50392762101387	1	1	1	1	1	1	1	1	1	TRUE	TRUE	TRUE	FALSE	FALSE	FALSE	FALSE	FALSE	FALSE	FALSE	FALSE	FALSE	FALSE	FALSE	FALSE
NM_000455	STK11	7	0.08362517	0.03232566	0.1510531	3.33341319230396	0.00646106365400101	0.263023527397991	0.616190235708018	16.56400777167	3.49399115487608	6.15077616021199	16.22629999787	1.98146555146013	1	1	0.984067209614323	1	0.844413349408364	0.707480428600042	1	1	1	FALSE	FALSE	TRUE	FALSE	FALSE	FALSE	FALSE	FALSE	FALSE	FALSE	FALSE	FALSE	FALSE	FALSE	FALSE
NM_000456	SUOX	7	0.1251359	0.1389414	0.0745304	0.762522313460067	9.9564189889819	28.3225091011318	2.94460849065206	4.52462862159393	26.0185880474160	0.801711327996031	19.4539752221759	48.9394895991638	1	1	1	0.169632794446172	0.255730810159322	1	1	1	1	TRUE	FALSE	FALSE	FALSE	FALSE	FALSE	FALSE	FALSE	FALSE	FALSE	FALSE	FALSE	FALSE	FALSE	FALSE
NM_000457	HNF4A	7	0.3443398	2.6453426	0.01567898	2.77117944812801	0.588862630761923	0.0136380246099179	0.000174778906057327	1.53071047467802	3.95459383300795	2.81054600439404	0.238772088085852	3.55563159057988	1	1	1	1	1	1	1	1	1	TRUE	FALSE	FALSE	FALSE	FALSE	FALSE	FALSE	FALSE	FALSE	FALSE	FALSE	FALSE	FALSE	FALSE	FALSE
NM_000459	TEK	6	0.665619	0.174388	0.1767384	0.00756060961191451	0.790216397892095	2.90422066346014	0.0472350475179155	1.22273754253604	1.11113190417996	0.0170268206740047	0.050955200364001	0.488398200304118	0.00811372767390998	0.0554339822800864	1	0.0416360154608523	0.382669252857332	1	0.0798325572496774	0.271493866431854	1	FALSE	TRUE	TRUE	FALSE	FALSE	FALSE	FALSE	FALSE	FALSE	FALSE	FALSE	FALSE	FALSE	FALSE	FALSE
NM_000460	THPO	3	0.1826631	0.06353779	0.02859336	0.559497494346033	1.73371388781941	2.34368543173798	0.920994392290027	10.8113994921806	3.75325225931601	2.76109631073001	16.5449101791236	0.201502453300009	1	1	1	1	1	1	1	1	0.964240221347015	TRUE	FALSE	FALSE	FALSE	FALSE	FALSE	FALSE	FALSE	FALSE	FALSE	FALSE	FALSE	FALSE	FALSE	FALSE
NM_000461	THRB	7	0.1876544	0.06920933	0.1096314	1.14805451269206	8.18190172932793	3.3879883410541	0.313318232574034	3.4261249046599	0.752814888759985	2.53889611625004	16.38385626968	6.55102762625597	1	1	1	1	1	1	1	1	1	TRUE	FALSE	FALSE	FALSE	FALSE	FALSE	FALSE	FALSE	FALSE	FALSE	FALSE	FALSE	FALSE	FALSE	FALSE
NM_000463	UGT1A1	7	0.116773	0.7093826	0.03803329	0.474338113594058	0.272893877832075	24.2122021451619	6.41109090704799	0.0700655590221686	2.91142907935387	3.86949064950795	0.612600441610084	16.8832550539460	1	1	1	1	1	1	1	1	1	FALSE	FALSE	FALSE	FALSE	FALSE	FALSE	FALSE	FALSE	FALSE	FALSE	FALSE	FALSE	FALSE	FALSE	FALSE
NM_000465	BARD1	7	0.1384795	0.1017584	0.1278263	4.19372414401619	7.14689822103401	0.468785790033962	1.81761144410007	1.06106106634206	2.97672080174993	9.59825532161403	11.4994542304000	1.18847209977412	0.583874497870598	0.636520387799798	1	0.462497273618691	1	1	0.427031632192653	0.861041139799296	1	FALSE	FALSE	TRUE	FALSE	FALSE	FALSE	FALSE	FALSE	FALSE	FALSE	FALSE	FALSE	FALSE	TRUE	FALSE
NM_000466	PEX1	7	0.04643633	0.04073133	0.06168725	1.69503028949794	3.05836374957596	17.211416131698	15.15061885406	5.93689569848198	20.952085363812	9.46502932955593	13.526581365546	0.825965403312011	0.39364717475182	1	1	1	1	1	1	1	1	FALSE	FALSE	FALSE	FALSE	FALSE	FALSE	FALSE	FALSE	TRUE	FALSE	FALSE	FALSE	FALSE	FALSE	FALSE
NM_000474	TWIST1	5	0.06404754	0.1476592	0.08884247	0.222141490395984	0.186699410630013	0.00271913282404057	0.264412427663956	4.22145719836999	9.99724239373995	0.00187421461600934	2.81823141499603	9.77486164828406	0.117439901378202	2.00182965293576e-09	0.000121436535656235	0.0310235295227741	1.82033589266532e-10	0.000390891017625407	0.000327405359396411	6.49702103275181e-05	0.893922183092859	TRUE	TRUE	FALSE	FALSE	FALSE	FALSE	FALSE	FALSE	FALSE	FALSE	FALSE	FALSE	FALSE	FALSE	FALSE
NM_000475	NR0B1	7	0.008965838	0.01620131	8.173073e-10	0.272177690133958	2.99860421774804	0.0138505064660421	0.763327895876046	2.66007170064802	0.0052751305579477	1.88920361323198	0.0126009824360835	0.0362204292139268	1	0.336679218847738	0.0925413803653202	0.958157306984458	0.272894986251525	0.321376164971335	1	0.492301748133146	0.267211053810275	FALSE	FALSE	FALSE	FALSE	FALSE	FALSE	FALSE	FALSE	FALSE	FALSE	FALSE	FALSE	FALSE	FALSE	FALSE
NM_000476	AK1	7	0.07076944	0.04237113	0.06347921	17.8807495103160	1.20117459887808	0.122480809829995	31.0606131732540	4.46660410266804	12.3174546709379	9.59473356832802	8.81638254131406	10.7991108502381	1	6.59207735229854e-16	5.33551926265652e-42	1	1.78805784806788e-29	3.32788101732704e-45	0.0402172236568753	1.58194074618741e-28	3.31923784419199e-23	FALSE	FALSE	FALSE	FALSE	FALSE	FALSE	FALSE	FALSE	FALSE	FALSE	FALSE	FALSE	FALSE	FALSE	FALSE
NM_000477	ALB	7	0.0690459	0.49727351	0.04362104	0.00685598817000255	2.46811613524599	0.161968197380020	1.39172633587197	0.111192376725995	0.745141443721877	1.58167518593399	3.483575169148	1.56319558818200	1	1	1	1	1	1	1	1	1	TRUE	FALSE	FALSE	FALSE	FALSE	FALSE	FALSE	FALSE	FALSE	FALSE	FALSE	FALSE	FALSE	FALSE	FALSE
NM_000481	AMT	6	0.1352524	0.131312	0.282989	20.5012312981460	9.21734950518805	3.68543719856393	3.803452606902	5.44837581917204	22.9088396773861	11.9534850935200	19.7729780099321	14.718631881384	1	1	1	1	1	1	1	1	1	FALSE	FALSE	FALSE	FALSE	FALSE	FALSE	FALSE	FALSE	FALSE	FALSE	FALSE	FALSE	FALSE	FALSE	FALSE
NM_000482	APOA4	7	0.7846273	0.001832398	0.006680589	2.57149462017992	0.358452439201983	0.696351938747966	0.266816223627984	0.0138339143399548	0.368739303864004	4.22256570750983	0.232459170263951	0.0532225386161826	1	1	1	1	1	0.883892918479325	1	1	0.988358751492737	FALSE	FALSE	FALSE	FALSE	FALSE	FALSE	FALSE	FALSE	FALSE	FALSE	FALSE	FALSE	FALSE	FALSE	FALSE
NM_000484	APP	7	0.12954444	0.08824116	0.1020615	0.905670910294205	1.75080800491605	2.69544100192604	2.9163526384714	1.67213858522803	7.46379650175811	0.652649456067202	0.00104047947803565	1.69598172808605	3.9686306537035e-10	0.080385484830777	1	1.21153031761502e-05	0.0241648298175593	1	0.000247962422048701	0.0101146854692137	1	TRUE	TRUE	FALSE	FALSE	FALSE	FALSE	FALSE	FALSE	FALSE	FALSE	FALSE	FALSE	FALSE	FALSE	FALSE
NM_000485	APRT	7	0.0948137	0.05788612	0.1611657	13.0101639145701	26.9071346321259	8.56416378665199	3.08992826424196	1.28597516233003	12.6077869980879	20.6578926298500	22.5947706862680	25.8998222559721	1	1	1	1	1	1	1	1	0.125209911148307	FALSE	FALSE	FALSE	FALSE	FALSE	FALSE	FALSE	FALSE	FALSE	FALSE	TRUE	FALSE	FALSE	FALSE	FALSE
NM_000486	AQP2	7	0.002139014	2.3649935	0.008220249	0.00951192002412427	0.0620388141139756	1.68439657833801	1.91755840659198	0.094041648944085	0.753368877137973	1.66953082264808	0.00333726463804851	0.198096718590023	1.22524632229230e-18	1	1	5.64503138721987e-20	1	1	7.36398663827127e-21	1	1	FALSE	FALSE	FALSE	FALSE	FALSE	FALSE	FALSE	FALSE	FALSE	FALSE	FALSE	FALSE	FALSE	FALSE	FALSE
NM_000487	ARSA	7	0.08795404	0.02626462	0.2149822	7.71286879229615	8.596017477592	1.18462945728584	7.99127738741413	6.96532865689198	0.0406797596499473	0.00464837727599843	20.805610244648	0.800150743797985	1	1	0.0509678886217788	1	1	0.0402463097661216	1	0.900031166577704	0.3859521335573	FALSE	FALSE	TRUE	FALSE	FALSE	FALSE	FALSE	FALSE	FALSE	FALSE	FALSE	FALSE	FALSE	FALSE	FALSE
NM_000488	SERPINC1	7	0.01010362	0.9003592	0.2551243	0.162633395433204	2.82255469270001	3.17236760985998	2.213326828225	23.121737568992	0.551450635839956	1.2313150395252	16.1303674652600	5.79698411199979	1	1	1	1	1	1	1	1	1	TRUE	FALSE	FALSE	FALSE	FALSE	FALSE	FALSE	FALSE	FALSE	FALSE	FALSE	FALSE	FALSE	FALSE	FALSE
NM_000490	AVP	7	0.01139904	0.01140314	0.002267232	0.160023294531925	0.477728097053955	0.711843331874206	7.58368524842592	35.34234238539	3.85136465956816	9.28569006066596	33.1903128453320	1.37255864586609	1	1	1	1	1	0.991334572620266	0.653679831582233	1	1	FALSE	FALSE	FALSE	FALSE	FALSE	FALSE	FALSE	FALSE	FALSE	FALSE	FALSE	FALSE	FALSE	FALSE	FALSE
NM_000491	C1QB	6	0.4075099	0.8681484	0.2782345	0.535083200447957	2.94499914523203	0.990627949114014	0.139419903144017	0.00922582635803337	3.91397714397203	1.19422451446997	2.65860789017211	1.13091236538207	1	1	0.158092975644281	1	1	1	1	1	0.8341707367607	FALSE	FALSE	TRUE	FALSE	FALSE	FALSE	FALSE	FALSE	FALSE	FALSE	FALSE	FALSE	FALSE	FALSE	FALSE
NM_000492	CFTR	7	1.0704256	1.1787516	0.1267534	6.56231432064192	0.437138539962007	0.221300916919972	4.68387020196587	0.00763733708799919	21.0227088224599	0.248995952009864	0.557685960464141	19.1033998340399	1	1	1	0.954548670935028	1	1	1	0.489338220604206	0.0936212202409749	FALSE	FALSE	FALSE	FALSE	FALSE	FALSE	FALSE	FALSE	FALSE	FALSE	FALSE	FALSE	FALSE	FALSE	FALSE
NM_000493	COL10A1	7	0.01853684	0.03986863	0.008252132	7.82137405484798	4.90860308996201	0.203321311525997	9.18198372442203	16.492067566898	6.06045011269589	22.334201133344	6.53737828021201	4.32387747991788	0.635729057605949	1	1	1	1	1	1	0.615509667604956	0.194362518532494	FALSE	FALSE	FALSE	FALSE	FALSE	FALSE	FALSE	FALSE	FALSE	FALSE	FALSE	FALSE	FALSE	FALSE	FALSE
NM_000494	COL17A1	7	0.01648753	1.1918767	0.08958534	1.97473715601996	0.67165933121214	3.54486825568597	1.07000343941195	0.0383834351180212	0.12720309783208	5.40767097338994	0.394088475662102	2.44976943126812	0.0293520321686301	0.00113613187675182	1	0.00395651581212151	0.149102380620947	1	0.0105491657629642	0.000587667079455671	1	FALSE	FALSE	FALSE	FALSE	FALSE	FALSE	FALSE	FALSE	FALSE	FALSE	FALSE	FALSE	FALSE	FALSE	FALSE
NM_000496	CRYBB2	5	0.1574214	0.04541758	0.1095154	1.16255976119396	3.50844011964	2.04292803907606	3.56002658300201	4.28633058039395	0.0978240644039943	0.767882954101992	12.244114441252	1.28830326387811	1	1	1	1	1	1	1	1	1	TRUE	FALSE	TRUE	FALSE	FALSE	FALSE	FALSE	FALSE	FALSE	FALSE	FALSE	FALSE	FALSE	FALSE	FALSE
NM_000497	CYP11B1	7	0.001109951	6.331928e-10	0.0251537	0.366519109023784	1.11446086925002	0.188056440284072	2.65134861703996	0.244695544844035	0.00676557106407927	4.73132645307783	0.31506199776004	0.265523986050084	0.992738299949567	0.358068808656514	0.346590849555917	0.811577586638275	0.212993940893052	0.312962968472014	1	0.600908635655842	0.389049159579969	FALSE	FALSE	FALSE	FALSE	FALSE	FALSE	FALSE	FALSE	FALSE	FALSE	FALSE	FALSE	FALSE	FALSE	FALSE
NM_000498	CYP11B2	4	0.01777949	0.004296596	0.01076381	2.75447768494405	1.33683317256998	1.21376925084201	4.82779760204721e-05	0.69888652926602	0.00215386639615645	2.77554732132603	0.109013654932028	1.11694878054413	1	1	0.688237617254578	1	1	0.86453825486699	1	1	0.543550056865153	FALSE	FALSE	FALSE	FALSE	FALSE	FALSE	FALSE	FALSE	FALSE	FALSE	FALSE	FALSE	FALSE	FALSE	FALSE
NM_000502	EPX	7	0.01412381	0.01150876	0.008961404	12.655732257688	0.64069894996203	2.1215730145841	10.5962245253281	16.994072297162	10.4950997071821	0.217161262188029	13.478617757238	4.27975887369212	1	1	1	1	1	1	1	1	1	FALSE	FALSE	FALSE	FALSE	FALSE	FALSE	TRUE	FALSE	FALSE	FALSE	FALSE	FALSE	FALSE	FALSE	FALSE
NM_000503	EYA1	7	0.01357907	0.04452148	0.2092258	0.000372218258007706	0.113106975283984	4.93739691886208	2.29937481091804	2.38434090798199	4.466203036754	2.35338936420203	1.51985479887998	0.0173016309299783	1	6.18954060163732e-05	2.58624475143645e-06	1	0.069844908630183	0.0194351760246876	1	0.138596073214128	0.0558238877615937	FALSE	FALSE	FALSE	FALSE	FALSE	FALSE	FALSE	FALSE	FALSE	FALSE	FALSE	FALSE	FALSE	FALSE	FALSE
NM_000504	F10	7	0.06371514	0.4732805	0.4075086	1.74791544679601	2.07427363258807	6.377372422088	14.383126468618	0.190422169541989	0.686555071152043	8.61524998218215	3.35531981669396	3.38068918477802	1	1	0.183303151250469	1	1	1.46096287544957e-06	1	1	0.103319433177779	FALSE	FALSE	FALSE	FALSE	FALSE	FALSE	FALSE	FALSE	FALSE	FALSE	FALSE	FALSE	FALSE	FALSE	FALSE
NM_000505	F12	7	0.3239374	0.06212173	0.004109912	7.22046200987006	5.17314889583997	0.578953629338002	0.227316946512019	14.5785127736659	14.9977358548820	5.37106447746601	4.56107092385798	11.4191682491239	1	1	1	1	1	1	1	1	1	FALSE	FALSE	FALSE	FALSE	FALSE	FALSE	FALSE	FALSE	FALSE	FALSE	FALSE	FALSE	FALSE	FALSE	FALSE
NM_000506	F2	5	0.0825563	0.1054447	0.01264894	2.06423511683192	0.799289827319967	14.9834567494800	5.00727541303195	7.827604863364	11.6801007174738	0.816214830188073	4.372441060494	0.520511721307912	1	1	0.110723961201403	1	1	0.00413931626229166	1	1	0.367183717989231	TRUE	FALSE	FALSE	FALSE	FALSE	FALSE	FALSE	FALSE	TRUE	FALSE	FALSE	FALSE	FALSE	FALSE	FALSE
NM_000507	FBP1	7	0.1345562	0.7303078	0.04538831	11.8276560735439	1.60571092195005	14.2733175463941	10.0373835547321	2.23480192423199	14.1626967503821	0.176943171143876	6.66156056467412	0.000638171312175473	1	1	1	1	1	1	0.193942558059749	1	1	FALSE	FALSE	FALSE	TRUE	FALSE	TRUE	FALSE	FALSE	FALSE	FALSE	FALSE	FALSE	FALSE	FALSE	FALSE
NM_000508	FGA	7	0.03825508	0.4248539	0.01402694	3.03833184052996	3.73184102392793	0.491354883689837	2.41420085341588	0.62934086485393	1.32321735737787	9.10210222920796	1.46529115338603	0.212925866863998	1	1	0.432834931347969	1	1	1	1	1	0.723778930728707	FALSE	FALSE	FALSE	FALSE	FALSE	FALSE	FALSE	FALSE	FALSE	FALSE	FALSE	FALSE	FALSE	FALSE	FALSE
NM_000510	FSHB	7	0.006761303	0.007274318	0.001396542	2.00939176307202	5.62256871707996	5.54032730831818	2.82634506031400	5.68902132242198	4.35166763766415	0.0809657059439814	0.000297749147989634	0.093769508828018	1	1	0.964172902583582	1	1	1	1	1	0.987339659947174	FALSE	FALSE	FALSE	FALSE	FALSE	FALSE	FALSE	FALSE	FALSE	FALSE	FALSE	FALSE	FALSE	FALSE	FALSE
NM_000511	FUT2	3	0.05937028	0.1219555	0.02316723	0.0322930433339934	0.0498494505740155	0.808685342237936	7.77442169046401	12.1754951209060	0.270141692783909	8.53085336488402	11.2001535145760	0.148304808311991	0.00433257376512932	0.00147056417481509	1	0.00151305577904505	0.000100092839607562	1	1.86289069126263e-05	0.0858644019766133	1	FALSE	FALSE	TRUE	FALSE	FALSE	FALSE	FALSE	FALSE	FALSE	FALSE	FALSE	FALSE	FALSE	FALSE	FALSE
NM_000512	GALNS	5	0.2303138	0.04234466	0.1033088	9.15077680384593	0.0330939923460392	9.88898052177797	0.957621710553894	11.1730249927900	9.36326247388592	5.21076607326791	10.3889791402880	0.0152642074219784	1	1	1	0.0134128675082138	1	1	0.0777552542439706	1	1	FALSE	FALSE	FALSE	FALSE	FALSE	TRUE	FALSE	FALSE	FALSE	FALSE	FALSE	FALSE	FALSE	FALSE	FALSE
NM_000513	OPN1MW	7	0.00666823	0.007595471	0.002777742	3.32186546335811	0.308789650908011	0.0531320736999987	12.093592912448	0.092481017866021	2.59831281340007	4.15473222044807	0.0640371186460698	3.32501864149003	0.305571939429407	0.157639143747639	0.669467620250468	0.863470011633297	0.437327566507567	0.5989445150854	1	0.486592351020327	0.272598752302897	FALSE	FALSE	FALSE	FALSE	FALSE	FALSE	FALSE	FALSE	FALSE	FALSE	FALSE	FALSE	FALSE	FALSE	FALSE
NM_000514	GDNF	7	0.04025213	0.005309174	0.005256227	0.860187096316167	0.0465025775420145	0.585003900445827	9.15029462423604	6.18841019436002	1.44084826598601	5.36483009843005	7.061659201812	0.200240288819941	1	1	1	1	1	1	1	1	1	FALSE	FALSE	FALSE	FALSE	FALSE	FALSE	FALSE	FALSE	FALSE	FALSE	FALSE	FALSE	FALSE	FALSE	FALSE
NM_000515	GH1	7	5.439788e-10	0.006445234	0.0105665	8.20726831542402	0.0954702793299873	2.10291939656599	4.37974164654202	14.0799262111520	2.32389145370985	0.612190220002049	12.727494786514	0.00634415981585335	1	0.211915381932092	0.0551646638681348	1	0.841135915461495	0.212601703435234	1	0.795032282047892	0.780271892177464	FALSE	FALSE	FALSE	FALSE	FALSE	FALSE	FALSE	FALSE	FALSE	FALSE	FALSE	FALSE	FALSE	FALSE	FALSE
NM_000518	HBB	7	3.0751322	2.1252447	2.6677074	0.594538577256117	1.74948402392806	0.775915104038177	0.365107497161944	2.27516115480807	4.11107707986412	1.82233227228812	6.95256360175404	7.45829594415204	0.893686842213932	1	1	1	1	1	0.595808713591395	0.671953324734909	1	FALSE	FALSE	FALSE	FALSE	FALSE	FALSE	FALSE	FALSE	FALSE	FALSE	FALSE	FALSE	FALSE	FALSE	FALSE
NM_000519	HBD	7	0.1851609	0.02092043	0.02160662	5.20213982936389	2.08156446833596	0.146275603209915	0.0276950618738283	6.48919659370199	6.62972723705388	5.82946311741784	12.8144770226659	5.11650095545201	1	1	1	1	1	1	1	1	1	FALSE	FALSE	FALSE	FALSE	FALSE	FALSE	FALSE	FALSE	FALSE	FALSE	FALSE	FALSE	FALSE	FALSE	FALSE
NM_000520	HEXA	7	0.05029455	0.02282834	0.03651266	3.02556721148608	0.00186546832992462	10.9509741267541	8.83628505626405	41.850587882098	10.6355805915580	16.5486423906141	41.962308608938	26.4646882602040	1.81176224791033e-07	1	1	4.88819534137543e-05	0.566401921458717	1	0.183954267216838	1	1	FALSE	FALSE	FALSE	FALSE	FALSE	FALSE	FALSE	FALSE	FALSE	FALSE	FALSE	FALSE	FALSE	FALSE	FALSE
NM_000521	HEXB	7	0.0466656	0.04277398	0.02618325	4.53417088402199	0.0963045990040428	0.466984712915973	13.1920778737680	13.9392812776561	25.952218997744	4.05436877296	12.610522364154	28.4179008050779	0.149424540489799	0.848021129899957	1	0.869813354910414	1	1	0.158739078063991	0.239999730231301	1	FALSE	FALSE	FALSE	FALSE	FALSE	FALSE	FALSE	FALSE	FALSE	FALSE	FALSE	FALSE	FALSE	FALSE	FALSE
NM_000522	HOXA13	7	0.01865785	0.3977976	0.02918254	0.915648088637909	2.56618588594404	0.172915593214157	0.957993436674087	2.12684695655594	0.488742667509996	0.000512747343918818	0.0250021444759341	1.21917517097017	0.182173649915998	0.323648756157144	1	1	0.132894487581713	0.365002731696592	0.972497560207349	0.333323183912142	0.672805305080368	FALSE	FALSE	FALSE	FALSE	FALSE	FALSE	FALSE	FALSE	FALSE	FALSE	FALSE	FALSE	FALSE	FALSE	FALSE
NM_000523	HOXD13	6	0.00464216	3.063623e-09	1.191573e-09	12.4755029770540	23.234903060394	7.743709378012	15.8033559832579	30.27644964309	17.0248972263360	0.5173299720459	2.60947912167796	2.36311295509995	1	0.215805113036960	0.0192351350579591	1	0.136649711086525	0.00367899343091974	1	0.25187631398551	0.00601510446846103	FALSE	FALSE	FALSE	TRUE	FALSE	FALSE	FALSE	FALSE	FALSE	FALSE	FALSE	FALSE	FALSE	FALSE	FALSE
NM_000524	HTR1A	7	3.67563e-10	0.06678609	0.007195067	2.10181725233997	2.44434040326018	3.40618846666007	23.3006849730380	0.000738182724035141	3.98057413610013	13.1623387565419	2.52187971028206	12.0955089583181	0.182282760353067	1	1	0.978399260040855	1	1	0.982537003841946	1	1	FALSE	FALSE	FALSE	FALSE	FALSE	FALSE	FALSE	FALSE	FALSE	FALSE	FALSE	FALSE	FALSE	FALSE	FALSE
NM_000525	KCNJ11	7	0.1419496	0.01717583	0.1467265	0.0639077427060784	3.99160770554397	1.40862926480213	8.08499085800008	5.79831046551396	0.577550245684051	7.05980466859592	0.24354638640591	3.54286826992211	1	0.00156255737483545	2.3389597409146e-06	1	9.591203582761e-05	2.04296921402803e-07	1	0.590261960561041	0.000989672810915375	FALSE	FALSE	TRUE	FALSE	FALSE	FALSE	FALSE	FALSE	FALSE	FALSE	FALSE	FALSE	FALSE	FALSE	FALSE
NM_000526	KRT14	7	0.03594048	0.09923551	0.01955701	0.0731553505420379	12.8685261021540	0.00846731853403071	4.96220074021790	16.74911287337	3.04778768400411	3.99775262115804	0.817372995397818	2.76444229966000	0.000419884558436359	1	1	0.530752563037293	1	1	0.365511139812605	1	1	FALSE	FALSE	FALSE	FALSE	TRUE	FALSE	FALSE	FALSE	FALSE	FALSE	FALSE	FALSE	FALSE	FALSE	FALSE
NM_000527	LDLR	6	0.3829263	0.1467536	0.18269	7.90030180673398	0.263993273412098	3.25612903398405	8.5978787997401	3.45319880821603	25.5328673194181	0.0287708202060912	5.25037825600202	18.1297342570861	1	1	1	1	1	1	1	1	1	FALSE	TRUE	FALSE	TRUE	FALSE	FALSE	FALSE	FALSE	FALSE	FALSE	FALSE	FALSE	FALSE	FALSE	FALSE
NM_000528	MAN2B1	7	0.1066531	0.2312168	0.1105284	0.140380730648019	0.99883247969592	5.50891770435396	0.56976418845403	0.245909768670003	8.39131054537393	1.24711313915401	2.15016306574989	0.519090720932127	1	1	1	1	1	1	1	1	1	TRUE	TRUE	FALSE	FALSE	FALSE	FALSE	FALSE	FALSE	FALSE	FALSE	FALSE	FALSE	FALSE	FALSE	FALSE
NM_000529	MC2R	6	0.003615729	0.003352422	0.03125053	0.0920931218020087	0.073103790246023	0.217477872737845	4.08794806427795	7.80021417542196	0.82516563334184	5.22236794548007	8.97835511773394	0.201119470661979	0.923163030189513	0.107285399336256	0.0996106837504055	0.9667333793693	0.0496450407821722	0.0456086176186034	1	0.126790614317553	0.125560063636826	FALSE	FALSE	FALSE	FALSE	FALSE	FALSE	FALSE	FALSE	FALSE	FALSE	FALSE	FALSE	FALSE	FALSE	FALSE
NM_000530	MPZ	7	0.09415672	0.02973643	0.1783446	8.63059459591204	0.983928539158114	2.47715199252207	22.1933342946641	29.5090480605641	24.7498803528820	8.35776904690806	25.913774541978	18.351600232794	0.194667650793639	0.0224001604732583	0.236069413212322	1	0.0837751397814347	0.0313510025287734	0.789787505374122	3.24288936769852e-05	4.93037713522365e-05	FALSE	FALSE	FALSE	FALSE	FALSE	FALSE	FALSE	FALSE	FALSE	FALSE	FALSE	FALSE	FALSE	FALSE	FALSE
NM_000531	OTC	6	0.1995998	0.01946574	0.0130687	6.21366027964802	3.60897013308806	0.335282802857819	1.22409557169999	0.118848024416025	0.371799889531985	10.8259368182761	2.53222298586604	0.000964223825803856	1	1	0.0939924052849553	1	1	0.440539718803801	1	1	0.177514082822962	FALSE	FALSE	FALSE	FALSE	FALSE	FALSE	FALSE	FALSE	FALSE	TRUE	FALSE	FALSE	FALSE	FALSE	FALSE
NM_000532	PCCB	7	0.04894979	0.1830638	0.03329479	8.27313834890401	1.01962220924179e-05	14.327687523622	17.0905195209	14.4665697356340	28.5797729392320	29.4924831174421	14.4801351436399	9.78336225652606	1	1	1	0.843098645774873	0.113426444427502	0.366868163406338	0.92656276346479	1	1	FALSE	FALSE	FALSE	FALSE	FALSE	FALSE	FALSE	FALSE	FALSE	FALSE	FALSE	FALSE	FALSE	FALSE	FALSE
NM_000533	PLP1	7	0.3826606	0.4872389	0.5238291	5.33739397754198	0.539008316972058	1.57715267597200	10.9923707281080	1.02372008347004	0.427867219456061	1.85322874904614	2.87703609151197	0.387347103880074	1	0.476704560456558	0.0105814648827553	1	0.152878212563635	0.037398221180943	0.139256421532399	0.00221038363015099	0.240274247313202	FALSE	FALSE	FALSE	FALSE	FALSE	FALSE	FALSE	FALSE	FALSE	FALSE	FALSE	FALSE	FALSE	FALSE	FALSE
NM_000534	PMS1	4	0.07685891	0.0397004	0.06798784	4.13696253844159	6.44459304138798	1.73283559919400	0.0374599315559863	3.08318907597396	1.34589464377598	4.8197466974826	14.1482722137980	0.0275275205200387	1	1	1	1	1	1	1	1	1	TRUE	FALSE	TRUE	FALSE	FALSE	FALSE	FALSE	FALSE	FALSE	FALSE	FALSE	FALSE	FALSE	FALSE	FALSE
NM_000536	RAG2	7	0.003433416	0.02173525	0.02567037	0.0273504274318839	0.00262120485399464	0.36589505029815	0.0107703844080334	5.05505809016	0.299963934410016	0.00379834758587094	4.867712084674	0.00334867424999175	0.302972063614157	0.194334103962475	0.667198081052042	0.33705805146761	0.115710310186684	0.476260166657669	0.0281128839333441	0.122380826546565	1	FALSE	FALSE	FALSE	FALSE	FALSE	FALSE	FALSE	FALSE	FALSE	FALSE	FALSE	FALSE	FALSE	FALSE	FALSE
NM_000537	REN	7	0.04069947	1.760592	0.01146453	1.55463742450206	11.7264383225581	0.0117166197201186	3.50495158428009	0.0210117496519615	0.130171055674055	8.3204517326941	11.1117025612441	0.0639330983840409	4.52098669264807e-09	1	1	0.398697151522301	1	1	1.06274353041923e-09	1	1	FALSE	FALSE	FALSE	FALSE	FALSE	FALSE	FALSE	FALSE	FALSE	FALSE	FALSE	FALSE	FALSE	FALSE	FALSE
NM_000538	RFXAP	5	0.07107734	0.04489903	0.01794208	0.00541593529601414	8.87626288184595	0.0100398282058904	10.5083175787980	0.063957690927964	12.6071984450380	10.823325549846	7.82571219667193	12.1531997377340	0.166965504996221	0.391070339057334	1	1	0.346957314008502	0.242744049952049	1	0.720954750449384	0.154653632119660	FALSE	FALSE	FALSE	FALSE	FALSE	FALSE	FALSE	FALSE	FALSE	FALSE	TRUE	FALSE	FALSE	FALSE	FALSE
NM_000539	RHO	7	1.953872e-10	0.0006721626	0.065346	1.30216091253396	0.000370643278017724	7.87836193590806	11.9760218699461	4.31432626838404	0.31288686236212	5.42234847117004	4.38485400153201	5.63325455091604	1	1	0.435148658149764	1	0.440294865214943	0.00394499409931256	1	1	0.381811427655659	FALSE	FALSE	FALSE	FALSE	FALSE	FALSE	FALSE	FALSE	FALSE	FALSE	FALSE	FALSE	FALSE	FALSE	FALSE
NM_000540	RYR1	5	0.0954123	0.10421422	0.1268402	0.747578777312015	0.133853129507997	39.639436126968	2.67254785491599	9.238997936332	2.4748578962799	5.64087682844399	10.7813177614040	35.0056104567799	0.00568953448908695	1.39620961952522e-05	0.0833255742588513	0.0173551973303391	4.47787376835583e-40	2.21809630104671e-28	0.195220621736334	7.81741276317476e-12	5.21947369025229e-08	FALSE	FALSE	FALSE	FALSE	FALSE	FALSE	FALSE	FALSE	FALSE	FALSE	FALSE	FALSE	FALSE	FALSE	FALSE
NM_000541	SAG	6	0.02065747	0.007102157	0.003358807	3.63080381202190	10.583702525364	0.158419606088046	10.5276905118659	13.6347959720120	9.3708523991154e-05	2.82622355248793	0.478851145481997	0.150839811289870	1	0.7963937667479	0.310107635221825	1	1	1	1	1	1	FALSE	FALSE	FALSE	FALSE	FALSE	FALSE	FALSE	TRUE	FALSE	FALSE	FALSE	FALSE	FALSE	FALSE	FALSE
NM_000543	SMPD1	7	0.1727181	0.1370267	0.1761023	6.18436116846806	4.13816360514795	4.1201396015822e-05	0.664125935020024	8.22228269421203	13.5014856964160	9.5130813629861	17.29596844658	13.474164991512	1	1	1	1	1	0.250151694048872	1	0.683962994715247	0.332826013006648	FALSE	FALSE	FALSE	FALSE	FALSE	FALSE	FALSE	FALSE	FALSE	FALSE	FALSE	FALSE	FALSE	FALSE	FALSE
NM_000544	TAP2	7	0.2097761	0.07939768	0.1086473	1.54279478005401	10.9511471268679	13.6073919498658	36.1167343260979	52.2846912840700	44.6278363822539	32.254810174104	43.874782278564	32.206612417142	1	0.501203113145614	0.410883196270651	1	1	0.896110881753196	1	0.463538886803736	0.193833057412369	FALSE	FALSE	FALSE	FALSE	FALSE	FALSE	FALSE	FALSE	FALSE	FALSE	FALSE	FALSE	FALSE	FALSE	FALSE
NM_000545	TCF1	7	0.2500937	0.5860089	0.01040638	2.27673233109795	0.00304602565597634	0.96601281036419	1.35657460601578	1.62138359041592	1.59795695139405	0.136736379307877	1.49224765096801	4.6934154147541	1	1	1	1	1	1	0.553354703156143	1	1	TRUE	FALSE	FALSE	FALSE	FALSE	FALSE	FALSE	FALSE	FALSE	FALSE	FALSE	FALSE	FALSE	FALSE	FALSE
NM_000546	TP53	6	0.1032608	0.1185019	0.1886421	0.178803587677976	0.34296527445008	0.0430902023140334	1.89412488366406	1.55695566773807	0.00419402260808965	3.09851974821186	0.464767174938061	0.0740905827601637	0.959734650671078	0.692821787993108	0.784491960130101	1	0.661611944819865	0.649793900836882	1	1	0.288088285533086	TRUE	TRUE	TRUE	FALSE	FALSE	FALSE	FALSE	FALSE	FALSE	FALSE	FALSE	FALSE	FALSE	FALSE	FALSE
NM_000547	TPO	4	0.01380756	0.007968817	0.03430893	0.267927984116000	0.0321309245460384	34.622934607494	0.128759981062103	0.0734388340740111	36.9562116486840	0.75933296086805	0.00844415799400622	0.572909144878054	1	7.27724203813037e-12	6.35807258390591e-18	1	0.0567273918575198	0.0114515856461863	1	0.266990112970997	0.037735200002	FALSE	FALSE	FALSE	FALSE	FALSE	TRUE	FALSE	FALSE	FALSE	FALSE	FALSE	FALSE	FALSE	FALSE	FALSE
NM_000548	TSC2	7	0.1353179	0.01818893	0.09998455	4.749606132076	0.434051460134015	0.0362930609460363	0.0261445832360323	10.4473943951441	2.83729727738000	5.34036903219203	7.63770524106201	3.43255974285398	1	0.452677981197415	0.0168062813890876	0.704801402253731	0.0206775912550108	0.0395320111625299	1	0.0811498195130614	0.0140385648862981	FALSE	FALSE	TRUE	FALSE	FALSE	FALSE	FALSE	FALSE	FALSE	FALSE	FALSE	FALSE	FALSE	FALSE	FALSE
NM_000549	TSHB	7	0.009375798	0.05611071	0.02053319	0.774129892932024	5.95717729553996	1.12070528723802	9.96445641741207	17.5441956334240	3.59125177451597	6.20677240194209	6.439252034032	0.802293721304068	0.00361315299770350	0.154114733849705	1	0.174421089864415	0.215467807968148	1	0.671126159700665	0.101166101696448	0.290099682512976	FALSE	FALSE	FALSE	FALSE	FALSE	FALSE	FALSE	FALSE	FALSE	FALSE	FALSE	FALSE	FALSE	FALSE	FALSE
NM_000550	TYRP1	7	0.02880554	1.5350698	0.5200878	0.0986243797160569	0.00282118988616276	11.4086864562701	1.75375988343205	15.0223461880801	31.4642548625141	2.60348314581802	14.7986102304901	42.7357588671759	2.25914787448829e-05	7.1537166677e-16	0.458766803355669	3.80430665181522e-05	2.97986753111701e-34	0.00152195939725583	1	1	0.83647977175414	FALSE	FALSE	FALSE	FALSE	FALSE	FALSE	FALSE	FALSE	FALSE	FALSE	FALSE	FALSE	FALSE	FALSE	FALSE
NM_000551	VHL	6	0.141646	0.05173675	0.06162635	1.82298368380998	0.266836924668041	0.104845773616034	2.4708472046359	10.9123722693880	5.79592023444002	7.37215870986392	13.1781017904459	4.58277539900587	1	1	1	1	1	1	1	1	1	FALSE	FALSE	FALSE	FALSE	FALSE	FALSE	FALSE	FALSE	FALSE	FALSE	FALSE	FALSE	FALSE	FALSE	FALSE
NM_000552	VWF	7	0.8222136	1.2621354	0.296519	0.864775706209912	10.4495680713401	2.39214043777793	3.75240546914802	0.282335899982172	5.49906158503995	1.17354190332196	12.7095407530401	12.0376911463961	0.508116508868819	7.72639478875648e-13	6.1758692742983e-07	0.000643585888227873	4.21183297928953e-13	0.0794523096654595	1	0.000569011225834873	2.28221245741890e-05	FALSE	FALSE	FALSE	FALSE	FALSE	FALSE	FALSE	FALSE	FALSE	FALSE	FALSE	FALSE	FALSE	FALSE	FALSE
NM_000553	WRN	7	0.08434021	0.02181427	0.07183497	5.68195539733603	9.46004323616597	0.60861457455394	34.4196561762599	53.70737132844	16.989048934812	25.851859777014	46.435755452856	20.2299997789200	1	1	1	1	1	1	1	1	1	FALSE	FALSE	FALSE	FALSE	FALSE	FALSE	FALSE	FALSE	FALSE	FALSE	FALSE	FALSE	FALSE	FALSE	FALSE
NM_000554	CRX	7	0.1309355	0.06457814	0.0638659	17.6848158324080	0.157269438853973	0.00435648119810139	8.83313162648005	0.765592600673926	0.527430399876039	3.88583675738596	0.235024931389944	0.437445597636042	1	1	1	1	1	1	1	1	1	FALSE	TRUE	TRUE	FALSE	FALSE	FALSE	FALSE	FALSE	FALSE	FALSE	FALSE	FALSE	FALSE	FALSE	FALSE
NM_000555	DCX	7	0.009288099	0.003255806	0.006559448	0.000570566110013715	10.0446744566199	0.0074322742698314	4.39628571688809	18.272366726112	1.02409778630999	4.31117773065	3.15314971469201	1.19976337124581	0.830808620192903	0.63139834779796	0.805084241763753	1	0.631355033661654	0.291779277982171	1	1	0.300003911984364	FALSE	FALSE	FALSE	FALSE	FALSE	FALSE	FALSE	FALSE	FALSE	FALSE	FALSE	FALSE	FALSE	FALSE	FALSE
NM_000557	GDF5	7	0.01331008	0.01607948	0.01005896	0.074289959133921	1.38229509039002	1.27220023884001	3.14131099137603	0.67032460735993	0.767472779343962	2.32144288212203	0.136808292195951	0.0674241879919464	1	1	1	1	1	1	1	1	1	FALSE	FALSE	FALSE	FALSE	FALSE	FALSE	FALSE	FALSE	FALSE	FALSE	FALSE	FALSE	FALSE	FALSE	FALSE
NM_000559	HBG1	7	2.2304356	0.06987077	0.553023	0.65813981627798	4.53303421362403	0.0588491511700795	0.237135607864047	0.623669313224013	0.194656556916016	1.63280400152803	2.04760102083401	0.463513007226084	1	1	0.629879794605771	1	1	0.297326191286235	1	1	0.225415690789698	FALSE	FALSE	FALSE	FALSE	FALSE	FALSE	FALSE	FALSE	FALSE	FALSE	FALSE	FALSE	FALSE	FALSE	FALSE
NM_000561	GSTM1	6	3.650323	1.181965	0.9593152	0.214209398384128	2.21224042492008	1.95928059150197	4.93590140473202	3.85700032446402	1.45718658730198	3.34917382171420	9.80962902709416	6.01746118275582	1	1	0.840400530213704	1	1	0.970199075445435	1	1	0.349347157001614	FALSE	FALSE	FALSE	FALSE	FALSE	FALSE	FALSE	FALSE	FALSE	FALSE	FALSE	FALSE	FALSE	FALSE	FALSE
NM_000562	C8A	7	0.06259593	0.7683429	0.007177075	0.0205564425759803	11.2632940195981	1.87579462741201	6.93208457196397	0.00413519441008248	11.3921099684180	7.50969041838607	10.9908991177301	5.32135209033595	1	1	0.0976511009196834	1	1	1	1	1	0.389681930066322	FALSE	FALSE	FALSE	FALSE	FALSE	FALSE	FALSE	FALSE	FALSE	FALSE	FALSE	FALSE	FALSE	FALSE	FALSE
NM_000564	IL5RA	7	0.01407085	0.002610447	0.002433935	4.76645196758386	1.33164172039596	0.923412519747899	0.135716423737904	16.8292194060560	1.60334021362382	3.48110789921589	11.5006476121280	0.099790229950031	0.679248083725172	0.000112386415273592	0.000204703014172898	1	0.000664569953606649	8.22064320750367e-06	1	2.06364950308127e-05	3.0629410301347e-08	FALSE	FALSE	FALSE	FALSE	FALSE	FALSE	FALSE	FALSE	FALSE	FALSE	FALSE	FALSE	FALSE	FALSE	FALSE
NM_000565	IL6R	6	0.1096928	0.1498131	0.05575787	1.28419725523997	7.12250618711403	9.6075758605839	27.4527990085641	28.8278976413879	20.7322878478319	23.2097742559700	17.641448956506	33.4454723560359	1	1	1	1	1	0.130042149765770	1	1	0.460893545777196	FALSE	FALSE	FALSE	FALSE	FALSE	FALSE	FALSE	FALSE	FALSE	FALSE	FALSE	FALSE	FALSE	FALSE	FALSE
NM_000566	FCGR1A	7	0.2920137	0.4520695	0.1690155	1.08354596972003	1.20023745750200	16.8209737346158	1.72728493407817	0.57572484835191	7.17631611874799	0.0835951027520423	0.121479534761988	4.59833932412994	1	0.000509248209339696	0.00110302893160400	1	1	1	1	0.617067225520137	0.373743981189973	TRUE	FALSE	FALSE	FALSE	FALSE	FALSE	FALSE	FALSE	FALSE	FALSE	FALSE	FALSE	FALSE	FALSE	FALSE
NM_000567	CRP	7	0.08087761	0.6454915	0.08582312	2.05159454048407	5.60892724640189	0.077971098381795	0.423950422893995	9.55351505524595	1.15828135965785	0.656157398762161	0.94260822350202	1.79603969211394	1	1	0.0405214748203928	1	1	1	1	1	1	TRUE	FALSE	FALSE	FALSE	FALSE	FALSE	FALSE	FALSE	FALSE	FALSE	FALSE	FALSE	FALSE	FALSE	FALSE
NM_000572	IL10	7	0.1756118	0.2704792	0.06413702	3.36187938660214	0.00128691235408951	0.451366689044107	2.32554081379612	1.53267322284387	8.11762955151607	0.119338578766019	1.45023624488795	5.411950068034	1	1	1	1	1	1	1	1	1	TRUE	TRUE	FALSE	FALSE	FALSE	FALSE	FALSE	FALSE	FALSE	FALSE	FALSE	FALSE	FALSE	FALSE	FALSE
NM_000574	DAF	7	0.1820028	0.1806078	0.154374	6.13816713006997	1.25424603278179	2.66830988971401	0.450998369502031	5.090768356632	3.93652852135415	8.85366765233596	9.6315082211238	10.5976692831900	1	1	0.882802830125959	1	1	0.652994071365919	1	1	0.617891292438039	FALSE	FALSE	FALSE	FALSE	FALSE	FALSE	FALSE	FALSE	FALSE	FALSE	FALSE	FALSE	FALSE	FALSE	FALSE
NM_000575	IL1A	7	0.2551862	0.1443689	0.02283211	2.56981989824999	2.42036487539804	0.050625562975938	2.22883798588998	0.0372958730920345	0.238929943271842	0.0147720845640151	1.90153209110400	0.505774543653843	0.934496308315403	0.0797210714993006	0.0569098244695474	1	0.65955440396534	0.412168820561883	1	0.78313529557667	0.110557587681634	FALSE	FALSE	FALSE	FALSE	FALSE	FALSE	FALSE	FALSE	FALSE	FALSE	FALSE	FALSE	FALSE	FALSE	FALSE
NM_000576	IL1B	7	0.5883351	0.5399772	0.08123416	1.95792290461191	0.00154175773582210	0.0476166474400088	0.322491518097877	0.041174952333904	1.17106773715795	0.737275677745856	0.0586132454980088	1.66164326706007	1	1	1	1	1	1	1	1	1	FALSE	FALSE	TRUE	FALSE	FALSE	FALSE	FALSE	FALSE	FALSE	FALSE	FALSE	FALSE	FALSE	FALSE	FALSE
NM_000578	SLC11A1	7	0.7550338	0.02073021	0.1677948	0.600857398452035	6.39328786461601	19.669661214494	1.81466421947607	0.254056015160018	14.7117372397240	0.356355419570036	8.45654576075799	1.35756387458400	1	0.85856404831575	8.91941082543658e-05	1	1	0.896110881753196	1	1	0.893526818970693	FALSE	FALSE	FALSE	FALSE	FALSE	TRUE	FALSE	FALSE	FALSE	FALSE	FALSE	FALSE	FALSE	FALSE	FALSE
NM_000579	CCR5	7	0.1805623	0.3674172	0.08715363	15.6484208206161	7.13348304154192	28.9579252561080	15.8540716543821	8.36260695351984	26.971874167534	0.00238536227016084	0.0917767885798639	0.309518374333948	1	1	1	1	1	1	1	1	1	FALSE	FALSE	FALSE	TRUE	FALSE	TRUE	FALSE	FALSE	FALSE	FALSE	FALSE	FALSE	FALSE	FALSE	FALSE
NM_000583	GC	7	0.04472471	1.1953365	0.04323479	0.0025834739479933	6.09884003384195	1.37763257841993	0.0198514411380302	8.17722387820004	0.0132719508198988	0.0367363588720195	0.271032215086052	1.13098795605993	1	1	1	1	1	1	1	1	1	TRUE	FALSE	FALSE	FALSE	FALSE	FALSE	FALSE	FALSE	FALSE	FALSE	FALSE	FALSE	FALSE	FALSE	FALSE
NM_000584	IL8	7	0.968227	0.7285774	0.07093352	1.27691294767806	0.114575008755992	15.3915313419400	5.55723032813398	3.26141547090606	6.15656549206415	1.86277698999800	2.26010722667604	4.24881840915805	1	1	1	1	1	1	1	1	1	FALSE	FALSE	FALSE	FALSE	FALSE	FALSE	FALSE	FALSE	FALSE	FALSE	FALSE	FALSE	FALSE	FALSE	FALSE
NM_000586	IL2	7	0.0076262	0.007360107	0.01831684	0.488809983706005	2.58135689296205	1.08899433357396	0.0847410496919565	6.92203018159205	0.686931173062021	0.96796927403193	1.41831452732004	0.0487593337700218	1	0.754842203280016	0.185610271546112	1	0.386629882750678	0.149683125336479	1	0.618235827974215	0.286191773463032	FALSE	FALSE	FALSE	FALSE	FALSE	FALSE	FALSE	FALSE	FALSE	FALSE	FALSE	FALSE	FALSE	FALSE	FALSE
NM_000587	C7	7	0.3378105	0.1380816	0.1786591	4.87525601476204	0.156313543477836	2.35025404847204	8.15476107693394	5.22055238603593	0.142099664574062	0.698455208615997	6.74030986248181	1.39955199023007	0.440795922630773	1	1	0.00238859312878282	1	1	0.0366273245374426	1	1	FALSE	FALSE	TRUE	FALSE	FALSE	FALSE	FALSE	FALSE	FALSE	FALSE	FALSE	FALSE	FALSE	FALSE	FALSE
NM_000588	IL3	7	0.009274169	0.00104005	0.01876025	0.241432616345946	0.686352642951988	0.0170022967540717	3.81718172901799	21.067948752264	2.22516026482617	2.28214711850796	17.3422984879360	2.59796290431609	1	1	1	1	1	1	1	1	1	FALSE	FALSE	FALSE	FALSE	FALSE	FALSE	FALSE	FALSE	FALSE	FALSE	FALSE	FALSE	FALSE	FALSE	FALSE
NM_000589	IL4	7	0.01316539	0.02756124	0.0806754	2.76519965838997	0.781794800521993	0.334312648818013	3.07043052132985	0.00875383506195249	0.73773746269012	0.00976133250196654	0.95009933391998	1.99189714822819	0.527300634285938	0.388492033996265	0.781699777935115	0.732823787754882	0.478213593242689	0.751876757823005	1	1	1	FALSE	FALSE	FALSE	FALSE	FALSE	FALSE	FALSE	FALSE	FALSE	FALSE	FALSE	FALSE	FALSE	FALSE	FALSE
NM_000590	IL9	5	0.0166291	0.02687516	0.01522403	1.33875901655006	2.71014951046993	0.866940602129944	3.63129044040602	3.51383801348391	1.44322522335392	0.645752276087933	0.0659412450798982	0.078234702383952	0.111963390004232	0.0278401486785467	0.395133962132698	0.158386894876925	0.0187286166019645	0.262922415770863	0.0971369236361615	0.0111576856893183	0.268764833494974	FALSE	FALSE	FALSE	FALSE	FALSE	FALSE	FALSE	FALSE	FALSE	FALSE	FALSE	FALSE	FALSE	FALSE	FALSE
NM_000591	CD14	7	0.209784	0.4864915	0.2981267	9.66655771011597	1.64273829460592	4.68729017578607	0.040661702576017	6.49346214097795	12.8498708352802	10.5193559255761	2.0778240776699	3.63630793076413	1	1	1	1	1	1	1	1	1	FALSE	FALSE	FALSE	FALSE	FALSE	FALSE	FALSE	FALSE	FALSE	TRUE	FALSE	FALSE	FALSE	FALSE	FALSE
NM_000593	TAP1	7	0.4498436	0.3193018	0.1349894	0.611934344202041	1.85321061269406	5.13756923669393	0.60011036563003	0.196501424254052	0.448864823209988	6.06433540042417e-05	3.10818865225804	7.76533784274193	1	1	1	1	1	1	1	1	1	FALSE	TRUE	FALSE	FALSE	FALSE	FALSE	FALSE	FALSE	FALSE	FALSE	FALSE	FALSE	FALSE	FALSE	FALSE
NM_000594	TNF	7	0.126083	0.04366337	0.01745959	0.0934377970420428	4.36961291728198	0.364893640138007	0.933451735478002	0.070933243660022	0.264245925731984	1.58071508683997	5.33395827075799	0.00827554370812322	1	1	0.96179481005054	1	1	1	1	1	0.994126092565709	FALSE	FALSE	FALSE	FALSE	FALSE	FALSE	FALSE	FALSE	FALSE	FALSE	FALSE	FALSE	FALSE	FALSE	FALSE
NM_000595	LTA	7	0.02287348	0.01293691	0.02547015	2.55134782615983	8.16627871945195	8.87183737958003	5.65863973006799	0.136646052048036	0.511404446437837	0.805945503421981	6.64483841061394	5.89600989736391	0.845352804742615	1	1	0.689930346465947	0.86433363547455	1	1	1	1	FALSE	FALSE	FALSE	FALSE	FALSE	FALSE	FALSE	FALSE	FALSE	FALSE	FALSE	FALSE	FALSE	FALSE	FALSE
NM_000596	IGFBP1	6	0.4897077	0.2456216	0.04400227	12.7345531156080	1.27021476409197	0.502245743728054	2.32975855825009	16.4842439809199	13.3410189782119	6.21643812647403	21.1441273525360	10.2278223667579	1	1	1	1	1	1	1	1	1	FALSE	FALSE	FALSE	FALSE	FALSE	FALSE	FALSE	FALSE	FALSE	FALSE	FALSE	FALSE	FALSE	FALSE	FALSE
NM_000597	IGFBP2	7	1.5444241	0.137377	0.5025388	10.6973651272381	0.0573100065300878	2.09294117972991	0.374021037730017	1.12880016965801	0.351034791807933	8.13661175710217	0.691423897942059	0.782362051581913	1	1	1	0.0513375680407405	0.381824464535492	1	1	1	1	FALSE	TRUE	FALSE	FALSE	FALSE	FALSE	FALSE	FALSE	FALSE	FALSE	FALSE	FALSE	FALSE	FALSE	FALSE
NM_000599	IGFBP5	7	0.5998636	0.2987974	0.2055344	0.0624969584059727	0.173131805988078	3.51392258001397	1.18767887429397	10.3234817338662	4.17336853622805	1.75643099504998	8.58032326212606	0.0387496339660629	4.05456200632196e-09	0.0107367804149048	1	8.28988689467468e-08	0.252681368354877	1	1.17196332429141e-05	0.0168412941131043	1	FALSE	FALSE	TRUE	FALSE	FALSE	FALSE	FALSE	FALSE	FALSE	FALSE	FALSE	FALSE	FALSE	FALSE	FALSE
NM_000600	IL6	7	2.8918642	0.8380699	0.3072709	7.07152632959992	3.17878111684399	7.53594373831788	5.38919065495611	7.56287020133004	15.3567531827459	0.189419446885950	1.38704458440600	3.15140982994808	1	1	1	0.76511938442139	0.797856042793493	1	1	1	1	FALSE	FALSE	FALSE	FALSE	FALSE	FALSE	FALSE	FALSE	FALSE	FALSE	FALSE	FALSE	FALSE	FALSE	FALSE
NM_000601	HGF	7	1.0150062	0.2512868	0.1038954	0.463890379940040	0.213432047172034	17.5020713974141	0.0730482434360056	9.89222399873205	22.6595577476000	0.171365983989972	11.8508332470660	1.55498918413195	1	1	1	1	1	1	1	1	1	FALSE	FALSE	FALSE	FALSE	FALSE	TRUE	FALSE	FALSE	FALSE	FALSE	FALSE	FALSE	FALSE	FALSE	FALSE
NM_000602	SERPINE1	7	3.9292627	1.2955303	1.6624935	4.52248910498008	4.94649057397805	6.83730833072991	5.61475404993007	0.299442977253875	13.3057798747759	0.0894418476920009	3.09086439619796	2.26406528142593	1	1	0.00152783293378583	1	1	1	1	1	1	FALSE	FALSE	FALSE	FALSE	FALSE	FALSE	FALSE	FALSE	FALSE	FALSE	FALSE	FALSE	FALSE	FALSE	FALSE
NM_000603	NOS3	7	0.2114145	0.03724289	0.1977611	3.10949283584	7.34616536759802	0.494056772158046	1.69940799801202	0.182852731722051	0.510870543112105	0.25476533855408	5.66132545645803	0.000146518636029214	1	0.559651642697936	0.0139980196549616	0.431365514288645	0.169655063176715	0.487121741339291	1	0.326420390452733	0.092568277458902	TRUE	FALSE	TRUE	FALSE	FALSE	FALSE	FALSE	FALSE	FALSE	FALSE	FALSE	FALSE	FALSE	FALSE	FALSE
NM_000605	IFNA2	7	0.0175642	0.009678303	0.00211721	0.239219933961976	2.21211373121389	0.126308223607793	1.03940060197601	6.7104334529779	3.72912097558992	2.19593527897803	1.59351659654794	5.03809229110993	1	2.55024785028294e-06	2.72404858008515e-06	0.582341598578286	9.89060506296728e-07	2.76978097137213e-05	0.756597298409414	2.826759647498e-07	3.904174295388e-06	FALSE	FALSE	FALSE	FALSE	FALSE	FALSE	FALSE	FALSE	FALSE	FALSE	FALSE	FALSE	FALSE	FALSE	FALSE
NM_000606	C8G	6	0.223896	0.2516742	0.01646231	1.82090887316406	0.374046902122018	1.55664320079995	3.28123073423205	10.565468887056	1.78594140711812	8.453367988688	8.00411123482797	0.00880055035213445	1	1	1	1	1	1	1	1	1	FALSE	FALSE	FALSE	FALSE	FALSE	FALSE	FALSE	FALSE	FALSE	FALSE	FALSE	FALSE	FALSE	FALSE	FALSE
NM_000607	ORM1	7	0.02326009	1.0928487	0.5000732	10.3908725050360	3.98967314856009	3.08278030318411	7.14647431863	1.18766744279014	0.0951979780400052	0.58446993529401	0.982765862717997	4.09135707090400	1	1	1	1	1	1	1	1	1	FALSE	FALSE	FALSE	TRUE	FALSE	FALSE	FALSE	FALSE	FALSE	FALSE	FALSE	FALSE	FALSE	FALSE	FALSE
NM_000608	ORM2	7	0.08424796	0.6228635	0.3587615	20.2053648982439	3.66960509093792	2.80880525270209	17.909435402162	1.05285441166598	0.0103761972679877	0.306871700189959	0.927263289873963	3.11965621918193	1	1	0.277203377699025	1	1	0.588447172297588	1	1	0.828001226154717	FALSE	FALSE	FALSE	TRUE	FALSE	FALSE	FALSE	FALSE	FALSE	FALSE	FALSE	FALSE	FALSE	FALSE	FALSE
NM_000609	CXCL12	7	0.3051915	0.2530763	0.3691142	0.263701160866049	0.00546376173201679	0.894098210010043	0.757277522709956	4.39158195771006	0.028622276221995	1.84805284973004	4.13519370102404	1.22677005073592	0.908596253580466	1	1	1	1	1	1	1	1	TRUE	TRUE	FALSE	FALSE	FALSE	FALSE	FALSE	FALSE	FALSE	FALSE	FALSE	FALSE	FALSE	FALSE	FALSE
NM_000610	CD44	6	0.3088725	0.3159935	0.1921928	2.30236550561801	2.99705149721194	0.610607214108086	3.17051103518008	19.5074835986700	18.3433054447621	9.05746753335609	26.3868335111280	15.0549128619480	0.68678866860515	1	1	0.608916275736149	1	1	1	1	1	FALSE	FALSE	FALSE	FALSE	FALSE	FALSE	FALSE	FALSE	FALSE	FALSE	FALSE	FALSE	FALSE	FALSE	FALSE
NM_000612	IGF2	3	0.08103463	0.91216	0.255765	0.714083490766399	0.638927972677948	8.50930196760999	1.84195957321782	5.58180977864799	2.80879444493598	4.456788352968	2.83138029462594	2.25666260141799	1	1	0.000404817521081953	1	1	3.53372187936613e-06	1	1	0.0675057427554374	TRUE	FALSE	FALSE	FALSE	FALSE	FALSE	FALSE	FALSE	FALSE	FALSE	FALSE	FALSE	FALSE	FALSE	FALSE
NM_000613	HPX	7	0.0210258	0.4745222	0.05238173	1.08675846952121	0.525028897946072	1.79662227435801	0.31350807549461	0.127049819104059	9.77613486441396	0.243939863807213	1.14446983349399	15.7406184514662	1	1	1	1	1	1	1	1	1	TRUE	FALSE	FALSE	FALSE	FALSE	FALSE	FALSE	FALSE	FALSE	FALSE	FALSE	FALSE	FALSE	FALSE	FALSE
NM_000616	CD4	7	0.9071941	0.6307529	0.3568785	0.00123357492611831	1.04967869692791	2.09990280614988	12.1484287717781	3.91604832900998	0.583388187211995	11.9992392832660	7.83209721576804	0.513644896223923	1	1	1	1	1	1	1	1	0.203792437433424	FALSE	FALSE	FALSE	FALSE	FALSE	FALSE	FALSE	FALSE	FALSE	FALSE	FALSE	FALSE	FALSE	FALSE	FALSE
NM_000617	SLC11A2	7	0.0922064	0.08555738	0.06654727	3.10979460939006	3.62250529650805	10.7476754596501	11.0206139109262	13.9496799147021	0.241706720197953	3.76735400140001	22.18442644578	12.8701380146060	1	1	1	1	1	1	1	1	1	FALSE	FALSE	FALSE	FALSE	FALSE	FALSE	FALSE	FALSE	FALSE	FALSE	FALSE	FALSE	FALSE	FALSE	TRUE
NM_000618	IGF1	7	0.3865396	0.4803146	0.203643	0.128439670226044	2.77846137968402	4.27665173244804	3.10170291434804	3.12977072640797	6.122853140286	2.06859888584404	0.0133379021480096	0.250075727052035	1	1	0.157487985272461	1	1	0.0912230490325278	1	1	0.137463489765427	TRUE	FALSE	FALSE	FALSE	FALSE	FALSE	FALSE	FALSE	FALSE	FALSE	FALSE	FALSE	FALSE	FALSE	FALSE
NM_000619	IFNG	7	0.3992344	0.05944797	0.00909186	1.0287772979259	0.882319076886006	0.0191281828701904	2.24959042979594	0.00209162438602561	0.613108614816156	0.267106748799961	0.801211388110005	0.418329787521998	1	1	0.336385975480783	1	1	0.583489433995137	1	1	0.20921571935541	FALSE	FALSE	FALSE	FALSE	FALSE	FALSE	FALSE	FALSE	FALSE	FALSE	FALSE	FALSE	FALSE	FALSE	FALSE
NM_000620	NOS1	7	0.02072068	0.1494827	0.01446477	0.321404568969911	11.2984912933260	0.0063282668620559	23.7677377091300	1.94635120403200	2.49646266182799	25.9401184468741	5.46550286661397	2.73201318339193	5.87570462030179e-07	1	1	0.0928106924550531	1	1	0.289589971502122	1	1	FALSE	FALSE	FALSE	FALSE	FALSE	FALSE	FALSE	FALSE	FALSE	FALSE	FALSE	FALSE	FALSE	FALSE	FALSE
NM_000621	HTR2A	7	0.00888756	0.04389402	0.004099591	2.40910976471400	0.00360682944801738	0.470863359053965	11.3438803679899	4.86636354573398	6.33917590368992	4.66040104545391	4.64968860261001	9.33610049043205	1	1	1	1	1	1	1	1	1	FALSE	FALSE	FALSE	FALSE	FALSE	FALSE	FALSE	FALSE	FALSE	FALSE	FALSE	FALSE	FALSE	FALSE	FALSE
NM_000623	BDKRB2	7	0.5734107	0.2758261	0.1180691	1.00901615942007	0.279220645797977	8.96610337762013	2.91588429030412	8.14353964817997	10.5602903172160	0.568637523266034	10.35367287032	24.5273237479159	0.315994132422386	1	1	0.0251962102878058	0.261000972292121	1	0.607151229658952	1	1	FALSE	FALSE	FALSE	FALSE	FALSE	FALSE	FALSE	FALSE	FALSE	FALSE	FALSE	FALSE	FALSE	FALSE	FALSE
NM_000624	SERPINA5	6	0.3500884	1.80337	0.7786608	1.46199650255005	1.19235754299211	7.53020787791002	1.80151262525806	0.129396395386038	6.00924285232986	5.78434948277607	0.553718847922028	18.7057037640780	1	1	1	1	1	1	1	1	1	TRUE	FALSE	FALSE	FALSE	FALSE	FALSE	FALSE	FALSE	FALSE	FALSE	FALSE	FALSE	FALSE	FALSE	FALSE
NM_000625	NOS2A	7	0.137516	0.02781839	0.1625772	1.27615325474198	3.20620391644798	6.55091042320805	0.649337976718016	10.92449145818	0.270402959095918	3.49628591830196	3.57960498151601	4.58488124488395	0.138834245322180	0.0075345003325061	0.0922971590136626	0.087568107068058	3.61319946915844e-08	2.52386927488029e-06	1	0.0103257238708985	0.000522661060606954	FALSE	FALSE	FALSE	FALSE	FALSE	FALSE	FALSE	FALSE	FALSE	FALSE	FALSE	FALSE	FALSE	FALSE	FALSE
NM_000629	IFNAR1	7	0.0981578	0.05264743	0.16124	20.0715478798600	24.970746927454	21.5587218644221	8.39540884340795	18.2390953308859	14.9342912168961	6.43222040086198	2.69551190276184	2.43716509082401	1	1	1	1	1	1	1	1	1	FALSE	FALSE	FALSE	FALSE	FALSE	FALSE	FALSE	FALSE	FALSE	FALSE	FALSE	FALSE	FALSE	FALSE	FALSE
NM_000632	ITGAM	7	0.4781846	0.3597786	0.0775529	0.834232339215987	0.832115999380221	12.0431984741379	6.72059649262815	1.85705733029999	4.54887674087581	10.5261250423960	0.224261376640243	3.10417228683991	0.836215168523095	1	1	0.851198933989067	1	1	1	1	1	FALSE	TRUE	FALSE	FALSE	FALSE	FALSE	FALSE	FALSE	FALSE	FALSE	FALSE	FALSE	FALSE	FALSE	FALSE
NM_000633	BCL2	7	0.233394	0.091986	0.1284575	0.249997218848080	4.78311326335597	11.0987643649039	13.6296152953261	2.57244637183999	9.62550551096797	15.7490178801580	0.450386844985815	25.4978479478259	1.60101940234269e-10	2.29749312375578e-07	1	3.81557036536393e-08	0.00240879152573400	1	0.210840157493046	0.000363601909285466	0.0212226640915608	FALSE	TRUE	FALSE	FALSE	FALSE	FALSE	FALSE	FALSE	FALSE	FALSE	FALSE	FALSE	FALSE	FALSE	FALSE
NM_000634	IL8RA	7	0.6434051	0.1070904	0.4798947	0.0596134817260463	0.664159885172012	1.10957759803614	5.88763729115203	3.398779165164	7.34686207734399	6.83675250692818	6.34670786228605	3.41708823757608	1	1	0.00204000102455732	1	1	0.0921029940876097	1	1	0.280421010162429	FALSE	FALSE	FALSE	FALSE	FALSE	FALSE	FALSE	FALSE	FALSE	FALSE	FALSE	FALSE	FALSE	FALSE	FALSE
NM_000635	RFX2	7	0.3240861	0.0974704	0.2755335	9.99705267146783	0.145338604192034	3.13644162359992	23.90958423446	11.7662913215701	6.15788371361009	8.94414290325585	10.1458154025340	13.8557169225580	1	1	0.94229861324681	1	0.173536139902055	0.0646735100569712	0.404950863717072	0.490224805861617	1	FALSE	FALSE	FALSE	FALSE	FALSE	FALSE	FALSE	FALSE	FALSE	FALSE	FALSE	FALSE	FALSE	FALSE	FALSE
NM_000637	GSR	5	0.08999002	0.2160034	0.1312	11.5595719138300	0.0492886464260209	0.0713869607279776	3.534359990452	9.36337288630807	2.0478513083699	19.8907384996020	10.300207609964	2.80196657275792	1	1	1	1	1	1	1	1	1	FALSE	FALSE	TRUE	FALSE	FALSE	FALSE	FALSE	FALSE	FALSE	FALSE	FALSE	FALSE	FALSE	FALSE	FALSE
NM_000638	VTN	7	0.07380008	0.1922901	0.2476325	6.01915583863615	7.614642607772	24.0438796162180	0.118264650852097	3.96230228633806	2.6823178638399	4.7332129177521	0.920261581892078	30.067354594142	1	1	2.56904152206811e-13	1	1	2.69173061433791e-55	1	1	5.8531210870218e-14	FALSE	FALSE	FALSE	FALSE	FALSE	FALSE	FALSE	FALSE	FALSE	FALSE	FALSE	FALSE	FALSE	FALSE	FALSE
NM_000639	FASLG	7	0.1382268	0.1104962	0.02453512	0.124385815385949	0.677767613682022	5.8773797833519	0.307849255072028	1.94998735001207	1.21342397423405	0.810735097520023	0.360632683221979	2.10949531462393	1	1	1	1	1	1	1	1	1	TRUE	TRUE	FALSE	FALSE	FALSE	FALSE	FALSE	FALSE	FALSE	FALSE	FALSE	FALSE	FALSE	FALSE	FALSE
NM_000640	IL13RA2	7	1.859549	1.020256	0.3003718	0.220138521370018	4.13717014906808	0.0381650821900621	1.35027539080204	6.36948851763805	19.1326101653381	0.502029222352007	0.365374860308066	19.9210307847359	0.766762952534935	1	1	1	1	1	1	1	0.506274316725604	FALSE	FALSE	FALSE	FALSE	FALSE	FALSE	FALSE	FALSE	FALSE	FALSE	FALSE	FALSE	FALSE	FALSE	FALSE
NM_000647	CCR2	7	0.9585231	0.3247216	0.1662581	1.80311024344201	1.60942038297208	7.20856233310997	1.05923608046987	0.0133447003261153	0.865353647179973	0.110256799353920	1.89373929855219	3.71486331589199	0.820813723034309	0.310583810998793	0.325009100443909	1	1	1	1	1	0.591773713967672	FALSE	TRUE	FALSE	FALSE	FALSE	FALSE	FALSE	FALSE	FALSE	FALSE	FALSE	FALSE	FALSE	FALSE	FALSE
NM_000651	CR1	7	0.1816678	0.06568759	0.007787359	2.16655112621800	22.419012189848	4.35563086824391	0.131528976936011	33.024244287476	3.18191493877589	3.23031550868598	7.46704228712201	0.116959524320009	0.000313356942541699	1	1	1	1	1	1	1	1	TRUE	FALSE	FALSE	FALSE	FALSE	FALSE	FALSE	FALSE	FALSE	FALSE	FALSE	FALSE	FALSE	FALSE	FALSE
NM_000655	SELL	7	0.5273452	0.8389604	0.5961397	1.42926877300602	0.230919040383924	0.125952490980126	10.9314098709301	13.4880889181700	5.56608861369818	16.0904690601340	15.5228612521739	4.27958765052222	1	1	1	1	1	1	1	1	0.957178364951304	FALSE	FALSE	FALSE	FALSE	FALSE	FALSE	FALSE	FALSE	FALSE	FALSE	FALSE	FALSE	FALSE	FALSE	FALSE
NM_000660	TGFB1	6	0.1024892	0.02138211	0.05120639	4.12370808256992	0.0284248499920068	1.81421112528005	11.1175590194719	9.31789477783013	0.10212252385395	2.81559040006596	10.059524839814	1.08855001026404	1	0.864480119714127	0.880891045699115	1	1	1	1	1	1	FALSE	FALSE	TRUE	FALSE	FALSE	FALSE	FALSE	FALSE	FALSE	FALSE	FALSE	FALSE	FALSE	FALSE	FALSE
NM_000662	NAT1	7	0.2724728	0.05676447	0.09494622	2.11389657960399	6.74282900124194	7.055433630072	11.0724453364501	37.7621384943839	15.673821973058	5.02952123131399	28.8452753591760	3.74182125387415	1	1	1	1	1	1	1	1	1	FALSE	FALSE	FALSE	FALSE	FALSE	FALSE	FALSE	FALSE	FALSE	FALSE	FALSE	FALSE	FALSE	FALSE	FALSE
NM_000663	ABAT	7	0.06129759	0.8121273	0.2175341	19.3096780223480	1.17959266918001	34.717555009056	9.93488672917988	0.173194046678191	9.4110703201079	4.35319932367179	0.465742529903991	22.7318790670461	1	1	1	1	1	1	1	1	1	FALSE	FALSE	FALSE	FALSE	FALSE	FALSE	FALSE	FALSE	FALSE	FALSE	FALSE	FALSE	FALSE	FALSE	FALSE
NM_000666	ACY1	5	0.07569143	1.1120521	0.1712883	4.613107257818	0.272051113745988	19.2371030054499	27.5711507510159	3.88698548301795	17.9777330283418	18.8415873061419	2.28014530464998	0.0937075864799226	1	1	1	0.399881369966949	1	1	7.94118213419677e-06	1	1	FALSE	FALSE	FALSE	FALSE	FALSE	FALSE	FALSE	FALSE	TRUE	FALSE	FALSE	FALSE	FALSE	FALSE	FALSE
NM_000667	ADH1A	7	0.1625241	0.2115904	0.6579837	1.83420243064006	7.18448241059605	0.145217656900059	9.62683597842602	2.73285017590001	11.7284365793121	4.18896847252995	1.49100463365608	10.1097982189601	1	1	1	1	1	1	1	1	1	FALSE	FALSE	FALSE	FALSE	FALSE	FALSE	FALSE	FALSE	FALSE	FALSE	FALSE	FALSE	FALSE	FALSE	FALSE
NM_000668	ADH1B	7	0.1603679	0.2576112	0.2824127	0.408110936103867	13.9582327206820	4.07755273863381	51.8757735352481	44.0354514672499	40.7097230487379	53.127860993468	53.7277800679899	34.7179273803079	1	1	0.393953689685933	1	1	1	1	1	0.166319062625711	FALSE	FALSE	FALSE	FALSE	FALSE	FALSE	FALSE	FALSE	FALSE	FALSE	FALSE	FALSE	FALSE	FALSE	FALSE
NM_000669	ADH1C	7	0.1942616	0.1444233	0.5878022	0.197281753329889	15.5168136025040	1.19526040513210	11.0770364464959	31.8137611352081	12.5127563320241	9.19725225550792	12.9910136514700	7.845004987018	1	1	0.431599709581507	1	1	1	0.732571660609248	1	1	FALSE	FALSE	FALSE	FALSE	FALSE	FALSE	FALSE	FALSE	FALSE	FALSE	FALSE	FALSE	FALSE	FALSE	FALSE
NM_000670	ADH4	7	0.4424859	0.2384948	0.08946192	6.03305536833795	0.480586773496043	1.97346172294806	0.434380410969879	2.42821422691804	2.11677776232591	3.65524142974391	0.815375947493976	0.00294103214991992	1	1	1	1	1	1	1	1	1	FALSE	TRUE	TRUE	FALSE	FALSE	FALSE	FALSE	FALSE	FALSE	FALSE	FALSE	FALSE	FALSE	FALSE	FALSE
NM_000671	ADH5	7	0.1926533	0.06633433	0.1792687	0.0076515495197782	2.41893735591998	0.00202602089211723	4.22135560018978	39.4069870143001	13.9348619490061	3.92208708803582	34.7715419101880	13.7432042118639	0.307513565642511	1	1	0.735910776706084	1	1	1	1	1	TRUE	FALSE	FALSE	FALSE	FALSE	FALSE	FALSE	FALSE	FALSE	FALSE	FALSE	FALSE	FALSE	FALSE	FALSE
NM_000672	ADH6	7	0.5682965	1.8680937	0.01887875	5.02260525398401	0.0821437736040025	2.70971337711603	0.286530459091864	17.5768721415179	2.17961819676407	3.19284615537595	16.3883033354919	0.033934424563995	1	1	1	1	1	1	1	1	0.40047751579988	FALSE	FALSE	FALSE	FALSE	FALSE	FALSE	FALSE	FALSE	FALSE	FALSE	FALSE	FALSE	FALSE	FALSE	FALSE
NM_000673	ADH7	7	0.1448756	0.0139625	0.02723668	0.675217595497998	0.206868419269995	0.460971028531958	6.55060063803808	59.8440982531458	37.545496613566	3.53106132020616	59.0818307114259	35.463656430466	1	1	0.808812144640084	1	1	0.689598381353751	0.0620382032461928	0.399140951016868	1	FALSE	FALSE	FALSE	FALSE	FALSE	FALSE	FALSE	FALSE	FALSE	FALSE	FALSE	FALSE	FALSE	FALSE	FALSE
NM_000674	ADORA1	7	0.02936892	0.1797561	0.1742839	2.06888796425005	2.27964123916797	2.11999140780404	35.2344292061960	3.88935082294597	3.13888954182812	39.487726949066	9.95159592478	0.122376132952013	6.387243878371e-05	1.83747674801059e-08	0.0854765034462546	0.00160822581213644	4.90721006632173e-07	0.0781830611337054	0.103202858007906	0.540877058580125	1	FALSE	FALSE	TRUE	FALSE	FALSE	FALSE	FALSE	FALSE	FALSE	FALSE	FALSE	FALSE	FALSE	FALSE	FALSE
NM_000675	ADORA2A	7	0.08348333	0.1218147	0.2110964	3.96900752707609	10.080202899072	0.0807663960281388	2.78111780320808	8.780887839912	8.32923119560292e-05	0.137737752698058	0.0960421493799686	0.0860189334159713	1	0.544790385658357	0.0262458356731434	1	1	1	1	1	0.80049993438281	TRUE	FALSE	TRUE	FALSE	FALSE	FALSE	FALSE	TRUE	FALSE	FALSE	FALSE	FALSE	FALSE	FALSE	FALSE
NM_000677	ADORA3	7	0.9267559	1.1470487	0.3129991	4.17343544169398	0.0289955194999720	16.6715216221842	0.00260687959598727	0.85481903206994	11.0062558497061	3.99908536205999	0.576347633003934	1.71090075277812	0.675455922538639	0.099354839324934	0.415163298345111	1	1	1	1	1	1	FALSE	FALSE	FALSE	FALSE	FALSE	FALSE	FALSE	FALSE	FALSE	FALSE	FALSE	FALSE	FALSE	FALSE	FALSE
NM_000678	ADRA1D	5	0.08153714	0.0457472	0.02521256	0.442139771382017	0.513755130357936	2.33826669142400	4.36358233502597	3.12796044992592	1.53496904647591	2.24637901339202	1.21522231943993	6.84149629506396	1	1	1	1	1	1	1	1	0.373743981189973	TRUE	TRUE	FALSE	FALSE	FALSE	FALSE	FALSE	FALSE	FALSE	FALSE	FALSE	FALSE	FALSE	FALSE	FALSE
NM_000679	ADRA1B	6	0.1130641	0.2629173	0.3251264	0.436180876966091	0.254383098445942	0.817482558563825	0.709329493058021	0.208143710771992	1.28099125964582	0.0345588850220793	0.00236122194996824	0.0563338778858906	1	1	0.765473591093894	1	1	0.522063609853241	1	1	0.385603362948973	TRUE	TRUE	FALSE	FALSE	FALSE	FALSE	FALSE	FALSE	FALSE	FALSE	FALSE	FALSE	FALSE	FALSE	FALSE
NM_000681	ADRA2A	6	0.2801281	1.1329683	0.4119857	0.142021421083996	7.44907125122006	3.64953812732006	4.73257048468406	0.156883113962067	11.6091453004601	3.44489143887404	5.89288920546005	3.68352281636407	0.0358265191510852	0.0811171320487525	1	1.60652757294913e-08	0.738647155864278	1	0.000143766557302543	1	1	TRUE	FALSE	FALSE	FALSE	FALSE	FALSE	FALSE	FALSE	FALSE	FALSE	FALSE	FALSE	FALSE	FALSE	FALSE
NM_000683	ADRA2C	6	0.03834401	0.2354192	0.03616084	0.463698407355878	10.08026274109	2.67352263775797	0.356984482659982	0.623075541901926	13.4319880967018	1.58698186952188	6.81091208895998	6.19915491384995	0.0804629200927284	0.0574743171163047	1	6.00808969911369e-08	0.148456096759001	1	0.0285498584406899	1	1	FALSE	FALSE	FALSE	FALSE	FALSE	FALSE	FALSE	FALSE	FALSE	FALSE	FALSE	FALSE	FALSE	TRUE	FALSE
NM_000684	ADRB1	7	0.09145468	0.05839089	0.1724277	7.78985331910394	0.0792064589060146	0.713391252030078	2.15673531742186	30.385222159618	0.374116464389999	2.39302008155801	29.4414875267240	2.03672018818202	1	5.46745013202761e-35	1.40946653660160e-46	0.0426666812398116	1.45680477039092e-42	1.52458735571422e-41	4.6214159669262e-09	6.6474146698137e-44	2.37862378974611e-24	FALSE	FALSE	TRUE	FALSE	FALSE	FALSE	FALSE	FALSE	FALSE	FALSE	FALSE	FALSE	FALSE	FALSE	FALSE
NM_000686	AGTR2	7	0.01201032	0.2574534	0.005136176	0.881702735137878	8.54234712323398	4.35167168555404	0.752675117249964	0.64238012543592	4.08733596193611	3.09307194849794	5.35075023038189	0.00536173507612148	0.000209082110808155	6.55247361469876e-12	0.169347835518214	2.05429141797333e-13	4.71951548186046e-11	1	1.71811164519829e-05	2.42243350536476e-09	0.844256094827358	FALSE	FALSE	FALSE	FALSE	FALSE	FALSE	FALSE	FALSE	FALSE	FALSE	FALSE	FALSE	FALSE	FALSE	FALSE
NM_000687	AHCY	7	0.160183	0.3282922	0.09125277	4.45617874412414	3.00717859357792	6.07475677231582	1.12883718196213	3.87653987411386	15.1736359813299	8.64473229357418	0.0728849235817961	4.18836634958188	1	1	1	1	1	1	1	1	1	FALSE	TRUE	FALSE	FALSE	FALSE	FALSE	FALSE	FALSE	FALSE	FALSE	FALSE	FALSE	FALSE	FALSE	FALSE
NM_000688	ALAS1	7	0.16816251	0.1036769	0.1145742	2.647435838229	0.122343460648040	2.91222195669002	6.339481235687	2.64148363178003	9.4583677541201	1.1045103117158	3.73640358884199	2.81659214464207	1	1	7.16491302657018e-09	1	1	2.99038339106704e-14	1	1	1.08413716077078e-13	FALSE	TRUE	FALSE	FALSE	FALSE	FALSE	FALSE	FALSE	FALSE	FALSE	FALSE	FALSE	FALSE	FALSE	FALSE
NM_000689	ALDH1A1	7	0.03236981	0.1044406	0.2197872	1.12936878592240	0.00389691746795506	3.15237177466202	0.100562706782	0.074710700367973	3.12982999876203	0.571157985016399	0.112577119495995	5.23397200140607e-05	1	1	1	1	1	1	1	1	1	TRUE	TRUE	TRUE	FALSE	FALSE	FALSE	FALSE	FALSE	FALSE	FALSE	FALSE	FALSE	FALSE	FALSE	FALSE
NM_000690	ALDH2	7	0.07213909	0.1499955	0.1257487	1.66849642370204	1.12604252196604	8.85013704288599	20.5850190331540	3.84864045907204	0.275123691762019	15.1503042389321	7.91134003169407	11.0692539344579	1	1	1	0.883795091083912	1	1	0.795103256471191	1	1	FALSE	FALSE	FALSE	FALSE	FALSE	FALSE	FALSE	FALSE	FALSE	FALSE	FALSE	FALSE	FALSE	FALSE	TRUE
NM_000691	ALDH3A1	7	0.2051524	0.1012934	0.182337	8.0748704381881	25.4439749189700	15.2793311877319	0.140811877416127	0.236532366250003	21.0177885632359	9.63521768652208	27.199927656686	1.84921853077003	0.0798909695675928	1	1	0.000410506187694662	0.482255833692845	1	0.082573970358506	1.77885117431281e-05	0.00429137771531009	FALSE	FALSE	FALSE	FALSE	FALSE	FALSE	FALSE	FALSE	TRUE	FALSE	FALSE	FALSE	TRUE	TRUE	FALSE
NM_000692	ALDH1B1	7	0.1339148	0.2165544	0.4127113	3.49078342950406	2.88717003943384	4.15082924004196	1.74458970421801	4.72600257341992	5.13677969803803	8.60461939369816	0.304099081923823	14.0082296302880	1	1	1	1	1	0.690772440014234	1	1	1	FALSE	TRUE	FALSE	FALSE	FALSE	FALSE	FALSE	FALSE	FALSE	FALSE	FALSE	FALSE	FALSE	FALSE	FALSE
NM_000693	ALDH1A3	7	1.048017	0.4904911	0.2019746	11.293434767608	14.5558431976519	9.25224183643195	3.40455633670399	0.600759180835894	2.2014477384339	3.69858757189809	11.2379790033958	15.7479830484040	1	1	1	5.60062082481917e-06	0.933474244317494	1	1	0.795032282047892	0.86373815889467	FALSE	FALSE	FALSE	FALSE	FALSE	FALSE	FALSE	FALSE	FALSE	FALSE	FALSE	FALSE	FALSE	FALSE	FALSE
NM_000694	ALDH3B1	5	0.1420667	0.03414356	0.1220887	0.158415601050024	40.311949861872	3.36004449829193	2.27967783367194	56.60047078062	3.599183812398	3.48037460574801	25.9633842355360	0.00540948129196295	1.56246102369386e-09	1	1	0.575996760528747	1	1	1	0.238072317979892	0.0263928383335429	TRUE	FALSE	TRUE	FALSE	FALSE	FALSE	FALSE	FALSE	FALSE	FALSE	FALSE	FALSE	FALSE	FALSE	FALSE
NM_000695	ALDH3B2	7	0.02232861	0.2782391	0.01391662	0.205127750748034	2.82755820358193	0.0056071792801049	7.65644895021387	2.73363355701804	4.98691585116012	5.82190452892996	0.00099533483603409	5.27456470146035	1.14007687327601e-05	0.740074203366127	1	0.0080691144376814	0.891142514329572	1	0.0656746668010663	0.878397615441307	1	FALSE	TRUE	FALSE	FALSE	FALSE	FALSE	FALSE	FALSE	FALSE	FALSE	FALSE	FALSE	FALSE	FALSE	FALSE
NM_000696	ALDH9A1	4	0.03950576	0.03410843	0.02468276	4.112872208694	12.944976965004	0.386896191533992	13.0257186379	0.812255861406015	3.51120330122603	4.27944472834201	9.00390827267802	1.70068074928599	0.94058823308114	1	1	1	1	1	0.0574710095321731	1	1	FALSE	FALSE	TRUE	FALSE	FALSE	FALSE	FALSE	FALSE	FALSE	FALSE	TRUE	FALSE	FALSE	FALSE	FALSE
NM_000697	ALOX12	6	0.1058618	3.35385e-08	0.002056367	0.397097634992178	0.721056509988102	2.94830108635006	32.69437322719	89.56316881377	36.0522013684999	30.6366721766422	88.8452364676662	41.4647983069299	0.543819560138316	0.480971578644134	1	0.71957503264151	1	1	3.78159498126353e-08	1	1	FALSE	FALSE	FALSE	FALSE	FALSE	FALSE	FALSE	FALSE	FALSE	FALSE	FALSE	FALSE	FALSE	FALSE	FALSE
NM_000698	ALOX5	7	0.6517917	0.9337485	0.3167507	1.5862084173541	0.985338540210023	3.69526989604401	10.452048626948	2.549816983092	3.43189042988001	5.27451729018799	0.415872247950006	0.00650799688582993	1	1	1	1	1	1	0.589634743759975	0.680752461562808	1	FALSE	FALSE	FALSE	FALSE	FALSE	FALSE	FALSE	FALSE	FALSE	FALSE	FALSE	FALSE	FALSE	FALSE	FALSE
NM_000699	AMY2A	7	0.2272053	0.3514343	0.1620472	3.92369281230197	0.633446542482034	5.67964968911406	16.897088266408	0.249517415677929	29.64929348188	8.08635878722794	1.62596922695798	20.1253470578220	0.887424131874044	1	1	1	1	1	1	1	0.544488651689502	FALSE	TRUE	FALSE	FALSE	FALSE	FALSE	FALSE	FALSE	FALSE	FALSE	FALSE	FALSE	FALSE	FALSE	FALSE
NM_000700	ANXA1	7	0.2671327	0.3469314	0.117332	7.20422104947806	1.12147021956798	15.8059991207080	23.0421251394720	13.4610115300580	16.5832779380900	10.8392686976761	8.918908758974	0.0343991261439669	0.289043441392018	0.210743397112188	1	0.0190974541719468	0.370269828921036	1	0.0200193318099703	9.33153384871629e-06	0.305919205629610	FALSE	FALSE	FALSE	FALSE	FALSE	TRUE	FALSE	FALSE	FALSE	FALSE	FALSE	FALSE	FALSE	FALSE	FALSE
NM_000701	ATP1A1	7	0.04485173	0.09577129	0.01643046	1.59956597173380	0.0422562381559715	2.61547325110200	4.7747959414442	0.0556307114939614	5.28284957306005	9.90810113334739	0.000921662101973197	0.61795278678403	1.40665875600445e-07	2.18972592911530e-13	0.923569673078427	2.037925416279e-05	5.01251615543543e-08	1	4.41662251117721e-11	8.78536380619894e-16	1	FALSE	TRUE	TRUE	FALSE	FALSE	FALSE	FALSE	FALSE	FALSE	FALSE	FALSE	FALSE	FALSE	FALSE	FALSE
NM_000702	ATP1A2	7	0.1653859	0.7853954	0.3529995	4.23455804261607	4.04622882286401	0.286713050216008	4.30000172017003	1.87335393582396	10.2164733320780	0.000355483356088371	0.517714931131991	7.98401832336401	0.000583042131037523	1.32761953418472e-39	9.61874634062703e-09	0.026757792944504	1.07322635008516e-45	2.38704179198087e-14	0.0025980324358508	7.14138797001536e-29	3.26188502581821e-06	TRUE	FALSE	FALSE	FALSE	FALSE	FALSE	FALSE	FALSE	FALSE	FALSE	FALSE	FALSE	FALSE	FALSE	FALSE
NM_000704	ATP4A	5	0.02429847	0.03195743	0.137005	6.19993891099807	0.0713010637118714	7.90696501467391	35.231770589726	5.97511828088591	11.0307290728961	25.8257571292640	7.05291490486388	0.539236057155904	1	1	1	1	1	0.288688127373586	1	1	0.650690078232784	FALSE	FALSE	FALSE	FALSE	FALSE	FALSE	FALSE	FALSE	TRUE	FALSE	FALSE	FALSE	FALSE	FALSE	FALSE
NM_000705	ATP4B	7	0.01833418	0.02529753	0.1422153	1.95117395571197	17.8985038536300	0.191069716521952	0.234837335515977	13.638479598488	19.5150102995319	3.37403660646589	0.985764717702011	17.7059109126101	3.87388920238539e-05	1	1	0.73311799270549	1	1	0.0717344128268249	0.095422190422904	0.614610997657267	FALSE	FALSE	FALSE	FALSE	TRUE	FALSE	FALSE	FALSE	FALSE	FALSE	FALSE	FALSE	FALSE	FALSE	FALSE
NM_000706	AVPR1A	7	0.7677821	0.07454859	0.02022543	13.0553543368342	12.0247779477459	15.5599932543398	1.88399054979595	1.14003738298402	17.1149532011059	7.16729510311211	7.45490176219391	0.123455414389809	1	1	1	0.980172651322247	1	1	1	1	1	FALSE	FALSE	FALSE	FALSE	FALSE	TRUE	FALSE	FALSE	FALSE	FALSE	TRUE	FALSE	FALSE	FALSE	FALSE
NM_000707	AVPR1B	7	0.003541263	0.003325667	0.01963453	1.83462544188387	3.33816593774202	0.076429770319919	2.47999842321201	5.28701708208405	0.962732787756067	0.0550201133039536	0.292486116819987	0.505851640318042	0.979626637055357	0.0110011918300842	0.00393959055481971	1	0.00169893232760507	0.000365696143371039	1	0.000459333046975923	5.14304860211156e-05	FALSE	FALSE	FALSE	FALSE	FALSE	FALSE	FALSE	FALSE	FALSE	FALSE	FALSE	FALSE	FALSE	FALSE	FALSE
NM_000709	BCKDHA	7	0.09861174	0.1131874	0.07801312	15.7702597968820	1.03103738914808	7.11646936827594	8.52380412308003	36.5231756267921	36.587613802216	28.447717359566	39.3892241405460	27.143372990024	1	1	0.238722415087655	1	0.00780492943540704	5.55723656214357e-05	0.150261421788949	0.0830949458701963	1	FALSE	FALSE	FALSE	FALSE	FALSE	FALSE	FALSE	FALSE	FALSE	FALSE	FALSE	FALSE	FALSE	FALSE	FALSE
NM_000710	BDKRB1	6	0.2438205	0.1321981	0.04221954	2.51327459315212	12.6432926822380	0.355245198748207	1.38163279513810	3.44251998963205	0.000285881948002498	0.195344769766052	4.74266143615398	0.335615228278130	0.101027173584119	1	1	0.661946521389113	1	1	0.159830682547470	1	1	FALSE	FALSE	FALSE	FALSE	FALSE	FALSE	FALSE	FALSE	FALSE	FALSE	FALSE	FALSE	FALSE	FALSE	FALSE
NM_000712	BLVRA	6	0.3287288	0.06602446	0.04184268	0.166359011182067	4.91689227270001	0.0353969792281532	6.46884544591808	23.0181375278800	29.9334382081061	4.92717521638599	31.443192512276	30.5712879718701	3.25897432089209e-06	0.000368244605579237	1	0.00200814480160771	0.00184486933097631	1	3.47468383559849e-07	2.07460802571714e-05	1	FALSE	FALSE	FALSE	FALSE	FALSE	FALSE	FALSE	FALSE	FALSE	FALSE	FALSE	FALSE	FALSE	FALSE	FALSE
NM_000713	BLVRB	4	0.10750173	0.0949241	0.175991	0.0105515939001997	0.00180016128001625	2.81443586602393	1.26896351020960	12.04561186752	0.924380432295948	1.4970642274732	11.86438234648	0.583808038392021	1	1	1	1	1	0.440029812344786	1	1	1	TRUE	FALSE	TRUE	FALSE	FALSE	FALSE	FALSE	FALSE	FALSE	FALSE	FALSE	FALSE	FALSE	FALSE	FALSE
NM_000714	BZRP	7	0.1289931	0.04951182	0.06142867	0.195319359797850	0.277296490783897	4.40600076300416	10.5508453955958	0.349580899455987	0.0172415489021205	12.43727464169	0.00428703474790382	3.94950710079615	0.794457226754323	6.99751022894542e-07	9.46659633596383e-08	0.458874921545301	3.45781509989206e-11	4.07949893269911e-11	1	0.0213373775142441	2.00487077065737e-07	FALSE	TRUE	TRUE	FALSE	FALSE	FALSE	FALSE	FALSE	FALSE	FALSE	FALSE	FALSE	FALSE	FALSE	FALSE
NM_000715	C4BPA	7	0.03096099	0.6131773	0.06414693	0.96252936697806	8.40033137679416	1.13701542581612	1.05519403899405	2.71646805946398	0.117781156985984	3.74542781869002	2.27644823247601	0.53707430555005	1	1	0.079827929735641	1	1	1	1	1	0.910877326042273	TRUE	FALSE	FALSE	FALSE	FALSE	FALSE	FALSE	FALSE	FALSE	FALSE	FALSE	FALSE	FALSE	FALSE	FALSE
NM_000716	C4BPB	7	0.04606278	0.208291	0.03191955	0.970413624243974	1.05443788098603	1.20205313288398	0.593300399719965	1.45392111419596	1.27000230921794	2.90852347836801	4.54318217645402	0.00101990768007454	1	1	1	1	1	0.647482248041095	1	1	1	TRUE	TRUE	FALSE	FALSE	FALSE	FALSE	FALSE	FALSE	FALSE	FALSE	FALSE	FALSE	FALSE	FALSE	FALSE
NM_000717	CA4	6	0.2588476	0.5240149	0.260458	1.28616770758208	2.07837154273579	3.67769723518791	12.1203115463920	15.461529169992	7.07333630192397	7.28250313246008	9.17647103434388	0.827162355935798	5.98000676724818e-09	6.33670373796391e-09	1	1.19013714829808e-10	6.47939490631025e-11	1	2.29450890692849e-14	6.17386525779709e-07	1	FALSE	FALSE	FALSE	FALSE	FALSE	FALSE	FALSE	FALSE	FALSE	FALSE	FALSE	FALSE	FALSE	FALSE	FALSE
NM_000718	CACNA1B	7	0.008529373	0.008420691	0.009935812	1.41233193294806	1.72906940562393	2.41446509344405	0.000372490592098984	10.2567020696019	1.39709478744203	1.36885346094596	4.75951988797601	0.155076503820055	1	0.418040380753981	0.084046905403609	1	0.56570084301673	0.137843205315053	1	0.721398596432159	0.0223387196694824	FALSE	FALSE	FALSE	FALSE	FALSE	FALSE	FALSE	FALSE	FALSE	FALSE	FALSE	FALSE	FALSE	FALSE	FALSE
NM_000719	CACNA1C	7	0.1394066	0.335439	0.07566353	4.04480254005989	0.324663459784006	0.210486917554022	3.00884915266192	5.38543899667206	2.82257450331804	0.101508491337881	7.61568343275212	1.58482311029195	0.0143421624355293	1.28695690131077e-64	4.45193238264714e-25	1.85766444667726e-05	1.66190654208446e-77	8.34998138328457e-22	0.228153001201164	5.10513547917744e-69	5.40591984415538e-34	TRUE	FALSE	TRUE	FALSE	FALSE	FALSE	FALSE	FALSE	FALSE	FALSE	FALSE	FALSE	FALSE	FALSE	FALSE
NM_000720	CACNA1D	6	0.16125	0.05265045	9.190242e-10	16.4334425870280	7.97318763010196	3.21932990635196	0.101294711267997	11.2223051246900	0.0176788734979709	17.7575406730160	24.162523552808	2.76139703976401	0.00897824341136398	1	1	1.14792986669910e-08	1	1	8.61174534424804e-06	1	1	FALSE	FALSE	FALSE	FALSE	FALSE	FALSE	FALSE	FALSE	FALSE	TRUE	FALSE	FALSE	FALSE	FALSE	FALSE
NM_000721	CACNA1E	7	0.003457906	0.3718938	0.01624875	4.302417669242	6.59149126577199	5.82479251126188	7.21839759458408	11.5983956606440	9.7914764139698	0.54536598516006	1.41424103923600	0.876346976251853	8.61015168677727e-08	0.0600347006866728	1	0.0781524683294462	0.831080921182748	1	0.753067170680546	1	1	FALSE	FALSE	FALSE	FALSE	TRUE	FALSE	FALSE	FALSE	FALSE	FALSE	FALSE	FALSE	FALSE	FALSE	FALSE
NM_000722	CACNA2D1	5	0.1514614	0.06951127	0.3853988	0.0134796888719393	21.748040321382	0.392266170070002	1.23047747565397	4.33747132252802	2.57069284771001	0.996543005579952	12.6081757014920	1.03481699766405	4.34272904102746e-12	1.52014881842313e-12	0.0223135544268527	0.00380890979571036	1.39766540741102e-14	2.34312118898937e-09	4.11368729391851e-06	6.51826967502572e-16	3.45600347099888e-07	TRUE	FALSE	FALSE	FALSE	FALSE	FALSE	FALSE	FALSE	FALSE	FALSE	FALSE	FALSE	FALSE	FALSE	FALSE
NM_000723	CACNB1	7	0.02495276	0.02512777	0.0348366	0.524860364210099	3.01587740498201	1.03872170219188	4.59037892103811	0.35443516837006	5.37427765287589	7.4178766400521	1.40842810250206	1.99755097862794	1	1	1	1	1	1	1	1	1	FALSE	TRUE	FALSE	FALSE	FALSE	FALSE	FALSE	FALSE	FALSE	FALSE	FALSE	FALSE	FALSE	FALSE	FALSE
NM_000724	CACNB2	7	0.04398397	0.06557462	0.1366729	48.2566212074539	12.5304717616280	0.0792233894740093	84.196171035408	53.337564594882	0.0393162041018513	68.4826240491341	44.333748724216	0.229127167165871	1	1	1.15584857480363e-11	1	7.13266135816362e-08	7.50494981766659e-20	0.0218846364378862	2.77789730609846e-82	5.38543563108143e-69	FALSE	FALSE	TRUE	FALSE	FALSE	FALSE	FALSE	FALSE	FALSE	FALSE	FALSE	FALSE	FALSE	FALSE	FALSE
NM_000725	CACNB3	7	0.08720097	0.2406016	0.1667655	3.24157202290598	9.76405642273403	9.79214615103206	0.0955098297879431	2.83477118006795	0.224639391741903	2.32223814193401	3.12307395872392	7.81110295708004	6.30643360045728e-05	0.00127008583084706	1	1.53535407533305e-10	4.11297110218852e-07	1	2.75037207627954e-08	0.000504548000165518	1	FALSE	FALSE	FALSE	FALSE	FALSE	FALSE	FALSE	FALSE	FALSE	FALSE	FALSE	FALSE	FALSE	FALSE	TRUE
NM_000727	CACNG1	7	6.432408e-10	0.002070514	0.0180537	6.40598635567403	1.52844648005600	0.0797300968060881	6.61801438066209	0.367068488634004	0.994500886401966	0.00174843756803966	3.24558014042793	1.60666860510810	1	1	1	1	1	1	1	1	1	FALSE	FALSE	FALSE	FALSE	FALSE	FALSE	FALSE	FALSE	FALSE	FALSE	FALSE	FALSE	FALSE	FALSE	FALSE
NM_000728	CALCB	6	0.1596973	0.2606969	0.1072515	29.4429110284639	12.9335712799880	0.23184184035199	1.04758778133987	37.4376454870542	5.47761944021408	25.7827944689659	23.1493083573801	3.74828606498409	0.769177175368954	1	1	1	1	1	4.91202912886504e-18	1	1	FALSE	FALSE	FALSE	FALSE	FALSE	FALSE	FALSE	FALSE	FALSE	FALSE	FALSE	FALSE	TRUE	FALSE	FALSE
NM_000729	CCK	7	0.0120747	0.0023368	0.0004001654	0.184800197477898	0.330557308852008	1.27750426575199	0.187592921899977	1.08198638983004	0.123924861270098	0.735351727892066	0.225041647724026	0.60613203873595	1	0.63933829906055	0.0264641422989558	1	0.355920211624068	0.0102612994966449	1	0.716691071437545	0.0299670075433282	FALSE	FALSE	FALSE	FALSE	FALSE	FALSE	FALSE	FALSE	FALSE	FALSE	FALSE	FALSE	FALSE	FALSE	FALSE
NM_000730	CCKAR	7	0.0005637104	0.0009441999	0.004341868	0.0826699353619915	4.91700177899793	2.87425967081003	3.3906471874659	2.22045092273402	2.24993601564415	2.46790590313003	0.642694423603984	0.0443093967840014	0.500560342850177	0.0047337585321395	0.0177475278995153	0.944489797475007	0.000511521712776346	0.000372627105438855	1	0.00255039223763573	0.000897616679544357	FALSE	FALSE	FALSE	FALSE	FALSE	FALSE	FALSE	FALSE	FALSE	FALSE	FALSE	FALSE	FALSE	FALSE	FALSE
NM_000732	CD3D	7	0.03127595	0.04658634	0.05689674	3.91785684646584	1.42871856610998	0.142121103059935	1.24826741520792	1.72853182029394	0.914749410100058	8.29530648264995	0.0161985293499356	0.34465645921	1	1	1	0.810988020684114	1	1	1	1	1	FALSE	FALSE	FALSE	FALSE	FALSE	FALSE	FALSE	FALSE	FALSE	FALSE	FALSE	FALSE	FALSE	FALSE	FALSE
NM_000733	CD3E	7	0.5504786	0.6079178	0.2005085	0.605758381594114	8.98164117067608	9.13267196603806	5.806133439532	2.26396969972802	3.57689182248805	8.94478778206008	15.5411590660581	1.994961639238	1	1	1	0.522153910191604	1	1	1	1	1	FALSE	FALSE	FALSE	FALSE	FALSE	FALSE	FALSE	FALSE	FALSE	FALSE	FALSE	FALSE	FALSE	FALSE	FALSE
NM_000735	CGA	7	0.3698832	0.3851922	0.3379514	1.69597918608815	0.436876321589807	30.8578001921042	1.07542034692597	8.36970401190797	1.14169883177806	0.0786360032341236	5.73159459317981	27.1516208267240	0.0528412658319869	1	1	0.162203239036510	1.27666404265741e-07	0.000580007690342511	0.000176081203771250	1	1	FALSE	FALSE	FALSE	FALSE	FALSE	FALSE	FALSE	FALSE	FALSE	FALSE	FALSE	FALSE	FALSE	FALSE	FALSE
NM_000737	CGB	7	0.07605539	0.03357656	0.07009176	4.13862996093394	0.697261838187956	0.397127041909926	29.4030167240021	8.069450168932	22.4204849566461	21.4443788805961	4.78446238094602	19.8601338331280	1	1	1	1	1	1	1	1	0.184181136634778	FALSE	FALSE	FALSE	FALSE	FALSE	FALSE	FALSE	FALSE	FALSE	FALSE	FALSE	FALSE	FALSE	FALSE	FALSE
NM_000738	CHRM1	7	0.0008237558	0.1033471	0.0202695	0.574974527269887	0.978790952985946	0.0792203352261822	16.1331625781261	18.353891977972	7.35641351366212	12.5270394078721	14.1628254575500	8.5552801228821	0.801335454656096	0.000908322087930983	0.00799627562960005	0.45260848691185	0.00183029707772658	0.0560978003351974	0.000174239870470575	0.000175992688425089	0.819796523728012	FALSE	FALSE	FALSE	FALSE	FALSE	FALSE	FALSE	FALSE	FALSE	FALSE	FALSE	FALSE	FALSE	FALSE	FALSE
NM_000740	CHRM3	7	0.5889848	0.48639	0.03198247	3.68612078919	3.10789696647794	10.6697483399839	5.32313766343395	5.85688675394601	0.234045201631943	0.215778456563953	0.611619348086037	12.803136246554	0.279924308668064	1	1	0.184251420715080	1	1	0.278625308253625	0.697455383272691	1	FALSE	FALSE	FALSE	FALSE	FALSE	FALSE	FALSE	FALSE	FALSE	FALSE	FALSE	TRUE	FALSE	FALSE	FALSE
NM_000741	CHRM4	4	0.0004213031	2.063132e-10	0.02732823	0.313713219942031	5.39016401877399	1.26735466287005	1.00106975810598	2.57244211454798	0.21028906579204	2.41728719218401	0.521921336158016	0.459937699741886	0.977162713712827	0.135243848449371	0.140973055405851	1	0.303514580258817	0.189159283981755	1	0.293995358310897	0.116258130758509	FALSE	FALSE	FALSE	FALSE	FALSE	FALSE	FALSE	FALSE	FALSE	FALSE	FALSE	FALSE	FALSE	FALSE	FALSE
NM_000742	CHRNA2	6	0.2104448	0.00203959	0.01453813	0.952289696262028	29.437788435668	7.58259871286987	28.8828410812561	24.123034689394	4.91067071201996	32.1468798808340	1.79825143725799	0.434342873953938	0.981836571551008	1	1	1	1	1	1	1	1	FALSE	FALSE	FALSE	FALSE	TRUE	FALSE	FALSE	FALSE	FALSE	FALSE	FALSE	FALSE	FALSE	FALSE	FALSE
NM_000743	CHRNA3	7	0.002041634	0.01901591	0.1204782	1.82114131841195	0.893087989397998	4.95771503288006	6.89768777659799	4.50793062927801	3.71488675478031	2.02356373504597	1.61923265363600	0.124704267680045	1	0.0323943071338838	0.00512548660412154	1	0.730665717709622	0.358799427038002	1	0.743475376441065	0.403638013599391	FALSE	FALSE	FALSE	FALSE	FALSE	FALSE	FALSE	FALSE	FALSE	FALSE	FALSE	FALSE	FALSE	FALSE	FALSE
NM_000744	CHRNA4	7	0.06582918	0.1735407	0.002706332	51.36619591728	16.3767565468700	3.11983588533599	50.1413116389199	5.6589047772859	0.0504794517160008	0.344133320480069	5.64074292809187	3.87731652225193	1	1	1	1	1	0.277538030758804	1	1	1	FALSE	FALSE	FALSE	TRUE	FALSE	FALSE	FALSE	FALSE	FALSE	FALSE	FALSE	FALSE	FALSE	FALSE	FALSE
NM_000745	CHRNA5	7	0.09908302	0.07709296	0.1913143	0.183079512846007	1.22333309107000	0.0088304061459894	3.799927716708	6.96989132741402	1.25657904423178	2.46880971670601	11.643735258204	1.46391916625794	0.845481372978584	0.00479506125462916	0.00601905046548585	1	0.00702406311645501	0.000488094967006088	0.717469385695228	0.460206051161636	0.745527634941706	FALSE	FALSE	TRUE	FALSE	FALSE	FALSE	FALSE	FALSE	FALSE	FALSE	FALSE	FALSE	FALSE	FALSE	FALSE
NM_000746	CHRNA7	7	0.1652495	0.210733	0.05721438	3.28403857962792	6.6079784008839	44.7872645524521	2.90683773175397	23.0844845754759	45.8686970864342	0.0148219450319402	32.864945780816	0.205996112066032	1.12431342084454e-08	8.61270277080397e-07	1	1.84698642045206e-11	1	1	1	1	1	TRUE	FALSE	FALSE	FALSE	FALSE	TRUE	FALSE	FALSE	FALSE	FALSE	FALSE	FALSE	FALSE	FALSE	FALSE
NM_000747	CHRNB1	5	0.1616738	0.1110448	0.2695698	6.34886601139203	7.14829290585806	1.17636685643004	2.35603642899798	21.4370462847040	3.963859878476	12.960730947804	9.10716694588405	0.976974801404026	1	1	1.72796830848774e-05	1	1	0.000357766782771778	0.980407709784485	0.0153990309760009	0.0160227006496202	FALSE	FALSE	TRUE	FALSE	FALSE	FALSE	FALSE	FALSE	FALSE	FALSE	FALSE	FALSE	FALSE	FALSE	FALSE
NM_000748	CHRNB2	7	0.03027322	0.0110906	0.01892724	0.126266849757940	7.20621028018797	2.61015010807	1.74592422308388	3.59222643036196	7.57083780626999e-05	2.71770991837184	0.906805495062031	2.63593864049017	1	1	1	1	1	1	1	1	1	TRUE	FALSE	FALSE	FALSE	FALSE	FALSE	FALSE	FALSE	FALSE	FALSE	FALSE	FALSE	FALSE	FALSE	FALSE
NM_000750	CHRNB4	7	4.073593e-08	0.03971878	0.008201876	0.976323047832011	0.318435704971989	1.50675601513217	26.3062673560021	5.07031126355798	3.62840733315215	21.8373945084440	3.13460202248007	8.58383863577205	1	1	1	1	1	1	1	1	1	FALSE	FALSE	FALSE	FALSE	FALSE	FALSE	FALSE	FALSE	FALSE	FALSE	FALSE	FALSE	FALSE	FALSE	FALSE
NM_000751	CHRND	7	0.02262736	0.0187748	0.05172401	5.6134677888881	1.45195495396399	0.262558589102127	4.09578456488407	0.0684158313799799	2.08794346671812	0.170915588751996	0.911367707542013	0.91844416466006	1	0.695396081305443	0.655641520820009	1	1	0.244544902511209	1	0.724599575021515	0.158293217489745	FALSE	FALSE	FALSE	FALSE	FALSE	FALSE	FALSE	FALSE	FALSE	FALSE	FALSE	FALSE	FALSE	FALSE	FALSE
NM_000754	COMT	7	0.04369387	0.003731666	0.002631972	14.1381803874560	20.5282799901860	16.3855638879679	5.53184172681199	17.8678777968120	0.00185643479994724	24.5741970654281	39.4049358586179	16.5867510089859	1	1	1	1	1	1	1	1	1	FALSE	FALSE	FALSE	FALSE	FALSE	FALSE	FALSE	FALSE	FALSE	FALSE	FALSE	TRUE	FALSE	FALSE	FALSE
NM_000755	CRAT	7	0.1376779	0.2389454	0.20949	9.21940633262	0.0372619664200329	16.5204763874440	0.881853765664005	3.61282444888002	15.1823955925699	5.42711394763808	3.00038722790794	0.101335566965872	1	1	1	1	0.00616371016023959	0.000194422010179387	1	0.472780940306758	0.0480918530477086	FALSE	TRUE	FALSE	FALSE	FALSE	FALSE	FALSE	FALSE	TRUE	FALSE	FALSE	FALSE	FALSE	FALSE	FALSE
NM_000756	CRH	7	0.04492969	0.06296095	0.04183134	0.0081251130138753	3.18391203187798	0.107710911677941	6.22012623844194	0.0325850522981455	3.90358555804005	6.57883120881388	3.77164546576796	2.84040457029005	0.190202969843181	0.960597569288827	1	0.667627885293424	0.875420429708795	1	0.87914351702884	1	1	FALSE	TRUE	FALSE	FALSE	FALSE	FALSE	FALSE	FALSE	FALSE	FALSE	FALSE	FALSE	FALSE	FALSE	FALSE
NM_000757	CSF1	7	0.2487822	0.08626835	0.1894196	0.547169159877967	2.32164911559994	4.78616156245994	5.42531234587193	0.070248353290026	0.594350130417979	8.36414825291592	3.10328612571993	2.28820727658785	1	0.772580365869437	0.0962137401828845	1	1	1	1	1	0.224981224095265	FALSE	TRUE	TRUE	FALSE	FALSE	FALSE	FALSE	FALSE	FALSE	FALSE	FALSE	FALSE	FALSE	FALSE	FALSE
NM_000758	CSF2	7	0.01641279	0.006481425	0.03145624	4.18817752389191	1.50907164414798	0.00432880064818164	0.549469638873916	1.33569477313199	0.280423855760091	1.89140666963795	0.00583298310391456	0.215582455802178	1	1	1	1	1	1	1	1	1	FALSE	FALSE	FALSE	FALSE	FALSE	FALSE	FALSE	FALSE	FALSE	FALSE	FALSE	FALSE	FALSE	FALSE	FALSE
NM_000761	CYP1A2	3	0.18621	0.2660038	0.2030256	5.41884045739005	0.686016923514103	0.440615583062026	41.2385274578440	0.0099475701800884	0.0416200611480235	47.318710128824	0.53416853088811	0.213658714175949	1	1	1	1	1	1	1	1	1	FALSE	TRUE	TRUE	FALSE	FALSE	FALSE	FALSE	FALSE	FALSE	FALSE	FALSE	FALSE	FALSE	FALSE	FALSE
NM_000762	CYP2A6	6	0.1244578	1.2628556	0.01732445	46.1698929875939	0.370502972469922	4.87979034905402	3.51372558847993	17.3743541216559	34.00615282841	50.4153386066899	14.8210803243439	25.6597036464880	1	1	1	1	1	1	1	1	1	FALSE	FALSE	FALSE	FALSE	FALSE	FALSE	FALSE	FALSE	FALSE	FALSE	FALSE	FALSE	FALSE	FALSE	FALSE
NM_000764	CYP2A7	4	0.1067894	1.6833157	1.090129e-09	37.646079694128	0.673941964936034	5.83803170204601	6.87622126552401	17.1489612722221	54.9402551450601	45.05636235114	13.6743535399980	48.4817394647861	1	1	1	1	1	1	1	1	1	FALSE	FALSE	FALSE	FALSE	FALSE	FALSE	FALSE	FALSE	FALSE	FALSE	FALSE	FALSE	FALSE	FALSE	FALSE
NM_000765	CYP3A7	7	0.2081052	0.8258587	0.02229438	3.78983134653595	2.46309294726598	0.0210857728579867	14.1157475193161	7.18514890621782	0.97167255450404	5.58996567920599	13.9866696480858	1.26706947086814	1	1	1	1	1	1	1	1	1	FALSE	FALSE	FALSE	FALSE	FALSE	FALSE	FALSE	FALSE	FALSE	FALSE	FALSE	FALSE	FALSE	FALSE	FALSE
NM_000766	CYP2A13	7	0.1307363	1.3103944	0.01825906	31.6997112986001	0.211726415194107	3.51182594271995	21.6300950991679	17.3649476318542	19.8592022534599	48.6318113116561	15.4434872044421	27.7483262894998	1	1	0.145840481891405	1	1	0.549581305527111	1	1	1	FALSE	FALSE	FALSE	FALSE	FALSE	FALSE	FALSE	FALSE	FALSE	FALSE	FALSE	FALSE	FALSE	FALSE	FALSE
NM_000767	CYP2B6	7	0.1983105	0.6488162	0.1821844	4.57865673335982	2.44959581927014	0.0908917367880804	0.464501807549823	9.32595773755816	0.379082531773975	2.38187535268185	3.20305162270802	0.8290998014661	1	1	1	1	1	1	1	1	1	TRUE	FALSE	TRUE	FALSE	FALSE	FALSE	FALSE	FALSE	FALSE	FALSE	FALSE	FALSE	FALSE	FALSE	FALSE
NM_000769	CYP2C19	7	0.2152551	0.6623255	0.04677701	0.0241069661719848	6.85233143975393	15.2405762739461	0.0336614984560129	1.21729992851806	11.4622281199900	0.000797448336015805	2.86993431605401	0.741138140037947	1	1	1	1	1	1	1	1	1	TRUE	FALSE	FALSE	FALSE	FALSE	FALSE	FALSE	FALSE	TRUE	FALSE	FALSE	FALSE	FALSE	FALSE	FALSE
NM_000770	CYP2C8	7	0.10996198	1.7752354	0.02908522	1.55179626395000	10.6202463011140	20.152424079238	0.0442315103460373	22.559010209426	23.7903366279261	1.09490322428002	6.92306699676203	0.794850190379975	1	1	1	1	1	1	1	1	1	TRUE	FALSE	FALSE	FALSE	FALSE	TRUE	FALSE	FALSE	FALSE	FALSE	FALSE	FALSE	FALSE	FALSE	FALSE
NM_000771	CYP2C9	7	0.1033687	1.1407689	0.04101296	10.2901245848261	9.22571429907998	4.56281010195403	4.20631324424608	0.795187690589955	9.5442632499919	2.2222437324981	5.62244296871199	1.47083792517606	1	1	1	1	1	1	1	1	1	FALSE	FALSE	FALSE	FALSE	FALSE	FALSE	FALSE	FALSE	FALSE	FALSE	FALSE	FALSE	FALSE	FALSE	FALSE
NM_000773	CYP2E1	4	0.03429905	0.9789525	0.0868589	0.60275382315001	0.0368523051479883	4.19341066195409	0.314865431872022	2.60430065737398	23.1762011935341	1.73132582720001	3.18345514169596	31.0262542124481	1	1	1	1	1	1	1	1	1	TRUE	FALSE	FALSE	FALSE	FALSE	FALSE	FALSE	FALSE	FALSE	FALSE	FALSE	FALSE	FALSE	FALSE	FALSE
NM_000775	CYP2J2	7	0.2541691	0.1363714	0.5085321	9.1561048286219	26.026728374434	3.00628524691388	0.0790112509519076	8.67728414398607	25.0427500817141	10.3393407365759	36.7948337899181	17.98896161529	1	1	5.07643161046298e-16	1	1	2.45402896036690e-25	1	1	1	FALSE	FALSE	FALSE	FALSE	FALSE	FALSE	FALSE	FALSE	FALSE	TRUE	FALSE	FALSE	FALSE	FALSE	FALSE
NM_000777	CYP3A5	7	0.05829953	0.4644888	0.02832281	10.6301971805740	14.1785729753860	0.200410748712102	19.8553244661439	26.073440674322	1.93986851040404	4.24847942281804	7.33249044985587	3.24831987764014	1	1	1	1	1	1	1	1	1	FALSE	FALSE	FALSE	FALSE	FALSE	FALSE	FALSE	FALSE	FALSE	FALSE	FALSE	FALSE	FALSE	FALSE	FALSE
NM_000778	CYP4A11	5	0.1760508	2.229269	0.1036535	6.55694326161006	0.0054173508040094	0.218198344346092	0.196365451870065	3.07044175002216	9.93530083357405	4.87613153677603	3.30077384362608	7.96566031484599	1	1	1	1	1	1	1	1	1	FALSE	FALSE	FALSE	FALSE	FALSE	FALSE	FALSE	FALSE	FALSE	FALSE	FALSE	FALSE	FALSE	FALSE	FALSE
NM_000779	CYP4B1	7	0.07451527	2.3920586	0.8129643	0.0420622774640833	3.35308826944004	30.5664019422341	21.8309972512081	1.02387861333602	28.9299537138181	21.020978972218	7.08458410255798	0.237636745767986	0.00281347872449211	8.81105052873497e-37	5.02441529019722e-05	0.519464427312515	0.00784925419198709	0.575636023614441	0.00581955185581177	0.30713916633153	1	FALSE	FALSE	FALSE	FALSE	FALSE	FALSE	FALSE	FALSE	FALSE	FALSE	FALSE	FALSE	FALSE	FALSE	FALSE
NM_000780	CYP7A1	7	2.9325056	0.01476355	0.02832419	1.72805551541205	0.397106346053988	0.126616876349999	0.50096477526813	36.90084020524	19.6667432120119	3.80887414231802	35.0173843121599	21.1487691238019	1	1	1	1	1	1	1	1	1	FALSE	FALSE	FALSE	FALSE	FALSE	FALSE	FALSE	FALSE	FALSE	FALSE	FALSE	FALSE	FALSE	FALSE	FALSE
NM_000781	CYP11A1	6	0.2376399	0.05049803	0.3673989	33.666392976638	35.5291919502281	1.25955211925020	36.6344078402378	34.870558151704	12.1034083593840	0.965898609185842	0.047669146866042	7.32429436062807	1	1	0.718003113187607	1	0.244589191815195	0.00208215135451798	1	1	0.794544138305441	FALSE	FALSE	FALSE	TRUE	TRUE	FALSE	FALSE	FALSE	FALSE	FALSE	FALSE	FALSE	FALSE	FALSE	FALSE
NM_000782	CYP24A1	7	0.002951455	1.0032298	0.0113832	1.33422581358604	0.0203631180158936	0.68177338006808	0.907786662986041	5.38788362913397	3.24805556718206	4.16456809326598	4.86443889758584	1.05224642728808	0.00105353530338834	0.194289003997442	1	0.000365552012595773	0.0462578860881623	1	1.13762363655158e-09	0.0647757860541862	1	TRUE	FALSE	TRUE	FALSE	FALSE	FALSE	FALSE	FALSE	FALSE	FALSE	FALSE	FALSE	FALSE	FALSE	FALSE
NM_000784	CYP27A1	7	0.17509354	0.3359016	0.2463508	3.68184091505401	0.76523198536006	5.89852923296996	0.246221578929976	4.04208240246203	8.90005712322193	2.18192783672197	7.35283776353799	0.553383513509971	1	1	1	1	1	1	1	1	1	TRUE	FALSE	FALSE	FALSE	FALSE	FALSE	FALSE	FALSE	FALSE	FALSE	FALSE	FALSE	FALSE	FALSE	FALSE
NM_000785	CYP27B1	7	0.3784304	2.5491149	0.05826138	1.53020467650197	0.191495402840019	0.252202985149779	4.50237006456393	0.00300237887609001	0.69831843252382	0.968211380674006	0.241972910363984	0.114769746779984	1.03034298787697e-05	1	1	1.39489511906643e-05	1	1	0.000936075003685265	1	1	TRUE	FALSE	FALSE	FALSE	FALSE	FALSE	FALSE	FALSE	FALSE	FALSE	FALSE	FALSE	FALSE	FALSE	FALSE
NM_000786	CYP51A1	7	0.3579761	0.1019134	0.1862469	1.22373643195783	5.71120531989413	0.718183091594028	0.437014511868028	3.00859369958403	1.52695938639408	0.210439764217881	0.596795264830007	4.015582600588	1	1	1	1	1	1	1	1	1	TRUE	TRUE	TRUE	FALSE	FALSE	FALSE	FALSE	FALSE	FALSE	FALSE	FALSE	FALSE	FALSE	FALSE	FALSE
NM_000787	DBH	5	0.3212299	0.02584171	0.002283043	24.4551633619740	0.174558060175968	1.04364147444403	20.1776510488539	0.0334589185399636	3.93463471372411	1.1855313948480	0.358975526600034	8.15208845379993	1	1	0.226345722995058	1	1	0.472310300656614	1	1	0.0384999372018994	FALSE	TRUE	FALSE	TRUE	FALSE	FALSE	FALSE	FALSE	FALSE	FALSE	FALSE	FALSE	FALSE	FALSE	FALSE
NM_000788	DCK	7	0.2201738	0.110825	0.1703671	3.26997342312598	7.14520846193795	0.3406677005039	0.481875870957992	12.1102907198219	0.875583945469998	5.71407073992998	1.36170394051203	2.21272277894582	0.064106140565884	1	1	1	1	1	1	1	1	FALSE	FALSE	TRUE	FALSE	TRUE	FALSE	FALSE	FALSE	FALSE	FALSE	FALSE	FALSE	FALSE	FALSE	FALSE
NM_000790	DDC	7	0.2342424	4.3971577	0.02987174	1.47409731843993	0.00979268246396714	0.352781074943778	0.0129565429059539	1.00898997056402	0.309913551831869	1.74416159382599	0.826668189786005	1.29448727971999	0.713563572764378	1	1	0.905396015113833	1	1	0.154865527761798	1	1	TRUE	FALSE	FALSE	FALSE	FALSE	FALSE	FALSE	FALSE	FALSE	FALSE	FALSE	FALSE	FALSE	FALSE	FALSE
NM_000791	DHFR	7	0.2014528	0.1401726	0.1669637	0.168975788900070	0.388505672460042	1.10009181571604	13.7690053655981	2.15134327205215	0.45904143593998	12.0083360665240	4.08368123756213	2.82526368916183	1	1	1	1	1	1	1	1	1	FALSE	TRUE	TRUE	FALSE	FALSE	FALSE	FALSE	FALSE	FALSE	FALSE	FALSE	FALSE	FALSE	FALSE	FALSE
NM_000792	DIO1	7	0.7796709	3.2237781	0.009370004	8.05017009917196	0.00676143212797342	4.21360175646009	1.65671519015797	3.62520478365195	6.3055450857762	13.5843453164700	3.35927803243601	15.9074042860441	1	1	1	0.935909559122753	1	1	1	1	1	FALSE	FALSE	FALSE	FALSE	FALSE	FALSE	FALSE	FALSE	FALSE	FALSE	FALSE	FALSE	FALSE	FALSE	FALSE
NM_000794	DRD1	7	0.2965483	0.11937353	0.01608508	2.80740981934002	0.202264503090021	1.90940291316201	0.810313910375953	1.59266053102402	8.83073457978594	0.679756566193987	0.690947809210002	3.3407760472619	1	1	1	1	1	1	1	1	1	TRUE	TRUE	FALSE	FALSE	FALSE	FALSE	FALSE	FALSE	FALSE	FALSE	FALSE	FALSE	FALSE	FALSE	FALSE
NM_000795	DRD2	6	0.01875822	0.00576673	0.02562491	0.333835821021921	5.66318713851604	0.526142618977929	20.5456965504939	0.809853771678036	6.53952317427593	18.0782986795259	9.51283080374208	9.60323832945005	0.259402455336659	0.748695691357334	1	0.877816462207774	1	1	1	1	0.94488187562019	FALSE	FALSE	FALSE	FALSE	FALSE	FALSE	FALSE	FALSE	FALSE	FALSE	FALSE	FALSE	FALSE	FALSE	FALSE
NM_000796	DRD3	7	0.003054366	1.806112e-10	0.008804631	0.0257830101779746	7.81087875578197	0.0103435840460406	11.2773548730638	0.115110265145972	1.36862233697616	12.0224318995640	6.040876055122	1.14952405872214	0.297078576853286	0.87666265633272	1	0.563150752141986	0.858656972951544	1	1	1	1	FALSE	FALSE	FALSE	FALSE	FALSE	FALSE	FALSE	FALSE	FALSE	FALSE	FALSE	FALSE	FALSE	FALSE	FALSE
NM_000797	DRD4	5	0.04051302	0.01905715	0.02357428	0.125130862400056	0.131715786988025	0.0133658793640734	0.664770250501988	1.08138308955000	0.2723651066201	1.33880615339797	0.471469622580003	0.165689387599969	1	0.583275375095795	0.0781520295796836	1	0.531672355434527	0.0601817617982683	1	1	0.0577737481854824	FALSE	FALSE	FALSE	FALSE	FALSE	FALSE	FALSE	FALSE	FALSE	FALSE	FALSE	FALSE	FALSE	FALSE	FALSE
NM_000798	DRD5	7	0.02484352	0.07680779	0.01045381	8.29311910603201	3.70382622650197	0.594523841924001	7.62684673022602	0.0881899352399387	8.13881661729602	0.0260540091639996	4.73264925766	4.96500249540395	1	1	1	1	1	1	1	1	0.294816452558642	FALSE	FALSE	FALSE	FALSE	FALSE	FALSE	FALSE	FALSE	FALSE	FALSE	FALSE	FALSE	FALSE	FALSE	FALSE
NM_000799	EPO	7	1.0205331	0.5382033	3.090308e-09	7.98876806670796	2.52758059867188	0.535660393943999	1.66496700293396	1.78901334511988	0.866055434009922	13.5364815427320	0.0758665976320572	0.0395481127579842	1	1	1	1	1	1	0.624797950880235	1	1	FALSE	FALSE	FALSE	FALSE	FALSE	FALSE	FALSE	FALSE	FALSE	FALSE	FALSE	FALSE	FALSE	FALSE	FALSE
NM_000800	FGF1	7	0.3377333	1.810989	0.3292702	26.8408110766280	1.13724128148783	24.1672191448258	4.66618577918609	8.15926722808581	6.41564455981802	17.9944935024961	4.04276059195195	12.9338557983458	1.20505214076471e-14	1.13960789644278e-21	1	0.0100505556622642	1.93071094215794e-19	0.023637395157675	0.00385767162117136	1.15255334714072e-23	0.0112108005916673	FALSE	FALSE	FALSE	FALSE	FALSE	FALSE	FALSE	FALSE	FALSE	FALSE	FALSE	FALSE	FALSE	FALSE	FALSE
NM_000801	FKBP1A	7	0.08041285	0.03294185	0.03972	0.835114635579998	0.141925251127986	10.5179860180260	1.26029612864397	5.96613910446797	0.284563184098033	0.0474008470779381	7.46670601164601	8.26174641205796	0.000661078032953817	0.000119697021013705	0.845709496361578	0.0134419944209317	0.330004986268196	1	7.44177674831238e-05	0.00774045982633963	1	TRUE	FALSE	FALSE	FALSE	FALSE	FALSE	FALSE	FALSE	FALSE	FALSE	FALSE	TRUE	FALSE	FALSE	FALSE
NM_000803	FOLR2	7	0.3990078	0.537185	0.1689364	0.193417751255993	0.922898726413905	0.214324614295947	0.430213091821997	0.369802519614041	0.863634415758042	1.17301702154396	0.130435005308073	1.87548617173798	1	1	1	1	1	0.483245314093053	1	1	1	TRUE	FALSE	TRUE	FALSE	FALSE	FALSE	FALSE	FALSE	FALSE	FALSE	FALSE	FALSE	FALSE	FALSE	FALSE
NM_000804	FOLR3	7	0.2757977	0.134238	0.08721772	13.6337209958581	6.93650584131206	17.0883466405560	3.82874727054605	1.84805181936804	0.750504883205849	5.14890139143199	12.7933839953180	13.3207326704298	0.000921257051010035	0.624844001394547	1	0.162239528842018	1	1	0.375373627459761	1	1	FALSE	FALSE	FALSE	FALSE	FALSE	FALSE	FALSE	FALSE	FALSE	FALSE	FALSE	FALSE	FALSE	TRUE	TRUE
NM_000805	GAST	5	0.01832234	0.01684689	0.0034815	3.09128908421803	0.663766736303955	0.664630056253827	0.599952424972003	8.57153087127	3.9136240757839	1.06083532008597	5.26951077627797	1.48196636522403	0.432159591750694	0.285325089931872	0.743078449493714	1	0.532646209595829	0.331759605133845	1	0.140487718344642	0.0139660158176640	FALSE	FALSE	FALSE	FALSE	FALSE	FALSE	FALSE	FALSE	FALSE	FALSE	FALSE	FALSE	FALSE	FALSE	FALSE
NM_000806	GABRA1	7	0.006147484	0.001178039	0.01224717	2.75350739470400	4.30053876800798	0.081539263384002	1.49339682864797	13.7645204644260	1.07050618093808	7.32045441181401	4.35985825182399	0.571660378288016	1	0.0731796261089682	0.000363420887425383	1	0.0156188290450738	0.000622303038163291	1	0.0505147887806801	0.000677671674455482	FALSE	FALSE	FALSE	FALSE	FALSE	FALSE	FALSE	FALSE	FALSE	FALSE	FALSE	FALSE	FALSE	FALSE	FALSE
NM_000807	GABRA2	7	0.004216325	0.7691458	0.009359322	0.101856222112019	1.07913362887984	0.422423027469904	0.247018916056049	13.4741458111760	0.445792667653905	0.0319486392879753	17.8862235806519	1.69004523982380	0.000240978702779778	0.105265230929364	1	1.08504346939588e-06	0.0664351499573217	1	1	0.216925964457476	0.109549100835917	FALSE	FALSE	FALSE	FALSE	FALSE	FALSE	FALSE	FALSE	FALSE	FALSE	FALSE	FALSE	FALSE	FALSE	FALSE
NM_000808	GABRA3	4	0.00413949	0.0001055044	0.02805707	0.0331000053879507	0.0468241941499628	1.82888396636213	0.140109659339942	1.99066689221797	3.34701673465997	0.308190390671939	2.64280302799398	0.267780234700012	0.637290284802533	0.916596162731482	1	0.66535432416882	0.42727972161741	0.681708615402048	0.545499152440638	0.368907826310777	0.680050323309694	FALSE	FALSE	FALSE	FALSE	FALSE	FALSE	FALSE	FALSE	FALSE	FALSE	FALSE	FALSE	FALSE	FALSE	FALSE
NM_000809	GABRA4	7	0.01787806	0.05251986	0.1082302	2.29683710607401	11.7669529975541	15.669823373358	0.00719348654206442	0.280051397690045	16.8396861278159	2.53837775018587	9.51297925095605	0.0756265242778227	0.99528213073605	4.06667537464965e-06	2.80553759777645e-06	0.0021085482007331	0.0790550990198998	1	0.944509368545515	0.295801157669961	0.388398630140786	FALSE	FALSE	FALSE	FALSE	FALSE	TRUE	FALSE	FALSE	FALSE	FALSE	FALSE	FALSE	FALSE	TRUE	FALSE
NM_000810	GABRA5	7	0.07352774	0.01878096	0.0352132	0.00128572628000256	1.24337776204607	3.34908808923205	63.1728809581259	78.0834769987421	48.018331270762	63.1200832054319	79.197728538298	52.090300729134	0.979739130972767	0.0179221366070249	0.00779180104899034	1	0.118538279765437	0.0301928461437331	1	1	1	FALSE	FALSE	FALSE	FALSE	FALSE	FALSE	FALSE	FALSE	FALSE	FALSE	FALSE	FALSE	FALSE	FALSE	FALSE
NM_000811	GABRA6	7	0.005827729	0.0006858843	0.01786032	0.0895563486540141	5.06941961520403	0.0398787686160631	2.7594801066341	1.50482514686001	0.365057646625928	3.72388886804401	1.23576119977804	0.641196334926008	1	0.184768427711890	0.0828371726870506	1	0.236159474057314	0.183950914302704	0.826139359463584	0.0394646860858432	0.05970099874284	FALSE	FALSE	FALSE	FALSE	FALSE	FALSE	FALSE	FALSE	FALSE	FALSE	FALSE	FALSE	FALSE	FALSE	FALSE
NM_000812	GABRB1	7	0.003780614	0.2901124	0.1928597	11.9114247568160	1.45622039622396	44.4439234080978	6.04358216945207	0.261709792553972	40.645545257506	23.5337065454499	0.508333305041958	2.16998152093993	0.0146078759254956	1.14757207939431e-35	2.37991924232201e-15	0.0541202237865131	0.147115874919287	1	0.189735442358415	0.145405963294013	0.997972186064246	FALSE	TRUE	FALSE	FALSE	FALSE	FALSE	FALSE	FALSE	FALSE	FALSE	FALSE	FALSE	FALSE	FALSE	FALSE
NM_000814	GABRB3	7	0.5229959	0.9722013	0.2729255	1.45884567299800	0.000809532586117712	0.453697800769987	13.189799536088	19.7040090530879	8.2412664997721	18.3425585575121	19.589900609152	5.55921908642199	0.00262222901526849	1	1	0.0380125450735847	1	1	0.718016933010338	0.225392911071150	0.747271732995657	FALSE	FALSE	FALSE	FALSE	FALSE	FALSE	FALSE	FALSE	FALSE	FALSE	FALSE	FALSE	FALSE	FALSE	FALSE
NM_000815	GABRD	7	0.001424378	0.000998108	0.00673611	3.74707348712593	14.406356933224	9.63259136550596	5.6344682207839	22.697051705602	8.26443340929995	0.253283098672	3.21089330108003	0.0945645860738296	0.39582750743318	1	1	0.69990874362125	1	1	0.934461479996553	1	1	FALSE	FALSE	FALSE	FALSE	FALSE	TRUE	FALSE	FALSE	FALSE	FALSE	FALSE	FALSE	FALSE	FALSE	FALSE
NM_000817	GAD1	7	0.01130667	1.0672517	0.01122826	0.76211547292803	17.099157840898	5.15169179549184	1.50113624676999	18.1861889318980	4.90011328825585	0.133805091900058	0.0697801363619419	0.00437236925995421	7.29100546407724e-20	0.000219430381304198	1	0.0049604496178208	0.00210736538933741	1	0.0110106643527119	0.00133654908077122	1	FALSE	FALSE	FALSE	FALSE	FALSE	FALSE	FALSE	FALSE	FALSE	FALSE	FALSE	FALSE	FALSE	FALSE	FALSE
NM_000818	GAD2	7	0.003018615	0.002737263	0.01545255	2.77474126017	0.131343369883979	0.040037009425987	1.75457757704191	2.906492724028	0.0567581336160856	7.87976475571998	1.87703928725600	0.00145966971604139	1	0.00302369343994501	0.0010049259540112	0.750574601272731	0.000399808099516662	0.000657548384847476	1	0.00462336832526362	0.00159431965294949	FALSE	FALSE	FALSE	FALSE	FALSE	FALSE	FALSE	FALSE	FALSE	FALSE	FALSE	FALSE	FALSE	FALSE	FALSE
NM_000819	GART	7	0.03874318	0.04155567	0.111741	1.25115970139791	1.73790401603003	9.99831443035805	29.4911411564759	2.28384280262208	1.72855544725599	25.4671495785880	6.97867033859404	15.7293599394141	1	1	0.795321563066834	1	1	1	1	1	0.591976599471327	FALSE	FALSE	FALSE	FALSE	FALSE	FALSE	FALSE	FALSE	FALSE	FALSE	FALSE	TRUE	FALSE	FALSE	FALSE
NM_000821	GGCX	7	0.3071615	0.03232223	0.1268538	1.16335413705792	12.3064089717980	0.278005772822098	4.93942160757797	44.064449841832	18.3258760963540	1.58453834954992	32.455332071458	16.1252070663461	1	1	1	1	1	1	1	1	1	TRUE	FALSE	FALSE	FALSE	FALSE	FALSE	FALSE	FALSE	FALSE	FALSE	FALSE	FALSE	FALSE	FALSE	FALSE
NM_000823	GHRHR	4	0.06351736	0.2678795	0.02336939	0.746608396568035	0.0449603596879342	0.227588477578024	0.349545340084092	2.30407313093201	0.111494805667917	0.0772299291360241	1.74920432307999	0.650793922317916	1	1	1	1	1	1	0.760257067500747	1	1	TRUE	TRUE	FALSE	FALSE	FALSE	FALSE	FALSE	FALSE	FALSE	FALSE	FALSE	FALSE	FALSE	FALSE	FALSE
NM_000824	GLRB	7	1.5179423	0.3207564	0.4241912	1.58189776167796	9.78010103379404	1.59668327559393	0.00128320588396491	1.82313087219200	1.11211785576802	1.49849341345794	4.34947440506596	0.0487748856679673	0.5253948617166	0.801248806838294	1	0.831019294649003	0.0234125108950883	0.00234628103335895	1	0.434957478095566	0.257745414287968	FALSE	FALSE	FALSE	FALSE	FALSE	FALSE	FALSE	FALSE	FALSE	FALSE	FALSE	FALSE	FALSE	FALSE	FALSE
NM_000825	GNRH1	7	0.06009717	0.1408484	0.2930824	5.141659649708	3.9699375459561	1.81251249542606	34.930699526514	24.0397299751161	9.2686185011521	26.9459714504441	15.6162995975541	3.93866877991013	0.0856440133106048	0.230665689830301	1	0.0351722128703189	0.149980631153959	1	0.0635588526914229	1	1	FALSE	FALSE	FALSE	FALSE	FALSE	FALSE	FALSE	FALSE	FALSE	FALSE	FALSE	FALSE	FALSE	FALSE	FALSE
NM_000826	GRIA2	7	0.01307837	0.03442259	0.01121217	0.64394815262608	19.564300711984	2.79071295877588	0.146826133662103	8.04935251853198	1.95865569640591	1.37458969180807	31.180439938656	0.085563290503842	0.0529917111655846	0.50962349599552	1	5.13688411144018e-11	0.100700166468741	1	1	0.277047115344241	0.243009187196793	FALSE	FALSE	FALSE	FALSE	FALSE	FALSE	FALSE	FALSE	FALSE	FALSE	FALSE	FALSE	FALSE	FALSE	FALSE
NM_000827	GRIA1	7	0.1380066	0.1345142	1.042629	10.004374927448	5.84860225982402	0.000319679425956565	0.559607844382072	0.668563035875991	6.2214317787359	13.2061215470981	2.98651295646403	6.29059673784195	0.543463232829667	0.137835052434520	0.298375208316563	1	0.935158185006826	0.949310385358964	0.0910855048263016	1.18388139160104e-06	0.000176531832564053	FALSE	FALSE	FALSE	FALSE	FALSE	FALSE	FALSE	FALSE	FALSE	FALSE	FALSE	FALSE	TRUE	FALSE	FALSE
NM_000828	GRIA3	7	0.5356507	0.2546933	1.3604454	0.0875680704277784	0.824125103771848	7.86744036770006	4.43664773584396	26.2988032645299	7.19802073945175e-07	5.51263152015395	22.8931537644398	7.86399425752393	0.401143073410368	0.445368680645899	0.936716792464258	0.960549866529765	1	1	1	0.0325286043656376	0.00026464218517682	FALSE	FALSE	FALSE	FALSE	FALSE	FALSE	FALSE	FALSE	FALSE	FALSE	FALSE	FALSE	FALSE	FALSE	FALSE
NM_000829	GRIA4	7	0.03383474	0.03684251	0.03530139	6.67925965092195	16.6381329883079	2.15748489613406	0.783691194161975	15.298829577692	4.49804008812612	10.4308485083579	0.100131095361917	10.6862631625002	0.0335833710036762	0.127859132854826	1	0.333347688437424	0.000566856481619168	0.00718888992966383	1	0.85750323318571	0.496193333713223	FALSE	FALSE	FALSE	FALSE	TRUE	FALSE	FALSE	FALSE	FALSE	TRUE	FALSE	FALSE	FALSE	FALSE	FALSE
NM_000831	GRIK3	7	0.01328824	0.002865823	0.008413598	1.55888661922199	2.11453093953401	1.91676431149199	0.606022156275912	11.5942334453400	8.31593811146786	3.86716681003782	5.25567917939003	2.89582687511393	1	0.409216159805710	0.0294817687479925	1	0.0823381418539635	0.00146773434136960	1	0.122637500263153	6.94118503248509e-06	FALSE	FALSE	FALSE	FALSE	FALSE	FALSE	FALSE	FALSE	FALSE	FALSE	FALSE	FALSE	FALSE	FALSE	FALSE
NM_000833	GRIN2A	7	0.06530042	0.03279089	0.5697024	1.26097879755400	31.1160940649880	17.2234915072859	0.935733681487932	21.9754753494000	12.3051023750279	4.03047671773197	5.55224824168204	1.31296448649596	0.00484934059239397	0.229894268017592	1	1	6.67829325542312e-11	6.14417578509293e-16	0.936782397328618	1.30988391924610e-09	1.42182109865465e-09	FALSE	FALSE	FALSE	FALSE	FALSE	FALSE	FALSE	FALSE	FALSE	FALSE	FALSE	FALSE	FALSE	FALSE	FALSE
NM_000834	GRIN2B	7	0.0002347696	0.001965425	0.4471956	0.0101234531380214	1.98157668121996	0.0407355969900891	4.84147330111807	1.78737819704600	8.77208810470006	4.44989946086798	0.00561844863398164	9.61337698657803	1	1	1	1	1	1	1	0.00796120308198352	0.000765278176100156	FALSE	FALSE	FALSE	FALSE	FALSE	FALSE	FALSE	FALSE	FALSE	FALSE	FALSE	FALSE	FALSE	FALSE	FALSE
NM_000835	GRIN2C	6	0.004802092	0.01107587	0.01835672	4.60572474955393	13.8937496321660	15.447713583216	1.06878411696198	0.0214825071340101	4.91837727314783	8.91157709378797	13.2533345181840	25.3738025823379	1	0.223007808258166	0.134974142373744	0.682729581665808	0.00483414553437544	0.0115061793803821	1	0.640475606541423	0.688681159313575	FALSE	FALSE	FALSE	FALSE	FALSE	FALSE	FALSE	FALSE	FALSE	FALSE	FALSE	FALSE	FALSE	TRUE	FALSE
NM_000838	GRM1	7	0.05049309	0.2903227	0.1340318	2.28596666196199	13.4812925858561	29.6649328509659	13.3416240003580	8.65868981711003	25.7039079313561	6.79008735994807	1.26264344729805	1.22716857532805	4.42298715991493e-08	1.45477271471935e-16	0.175093106835756	0.837817048481457	0.590223439719902	0.970199075445435	0.947996535693978	0.96404899006737	1	FALSE	FALSE	FALSE	FALSE	TRUE	TRUE	FALSE	FALSE	FALSE	FALSE	FALSE	FALSE	FALSE	FALSE	FALSE
NM_000839	GRM2	7	0.2107676	0.02367153	0.004497136	0.0801881391519146	5.96878681361801	2.33616467362003	32.825596942806	1.09028733178997	6.57132333927984	33.707149393452	10.313092192554	1.35039102760993	1	0.956697825453035	0.153033428087372	1	1	1	1	1	0.392698897527477	FALSE	FALSE	FALSE	FALSE	FALSE	FALSE	FALSE	FALSE	FALSE	FALSE	FALSE	FALSE	FALSE	FALSE	FALSE
NM_000840	GRM3	7	0.2349663	0.02159492	0.09371835	11.1169073111121	2.17696364004001	0.251777361582072	0.0226282404821632	4.98922578602003	2.29401082895197	11.7575317031601	0.743124416258013	1.08655915887607	0.491905814295564	0.874911447460615	1	1	1	0.938166972196012	0.936733050165748	0.346963813941037	0.301190211715101	FALSE	FALSE	FALSE	FALSE	FALSE	FALSE	FALSE	FALSE	FALSE	FALSE	FALSE	FALSE	TRUE	FALSE	FALSE
NM_000841	GRM4	7	0.02969704	0.005652209	0.0228321	16.0497251613658	5.83423364451801	6.10606111923198	1.73819492659391	0.670035925809998	0.887845152138198	10.1234824567698	9.30012271776593	10.1514460575502	1	1	1	1	1	1	1	1	1	FALSE	FALSE	FALSE	FALSE	FALSE	FALSE	FALSE	FALSE	FALSE	FALSE	FALSE	FALSE	TRUE	FALSE	FALSE
NM_000842	GRM5	7	0.006238016	0.04808834	0.02995514	0.0121015289341813	2.51339460188001	0.738957143119933	9.27060666755006	0.253467995142046	0.193539204268063	9.76142460896017	4.11471753219007	0.180760491170076	0.599770208266576	0.98802603670743	1	0.154531021357458	1	1	1	1	1	FALSE	FALSE	FALSE	FALSE	FALSE	FALSE	FALSE	FALSE	FALSE	FALSE	FALSE	FALSE	FALSE	FALSE	FALSE
NM_000843	GRM6	6	0.01787724	0.0122631	0.02063282	2.31890823837603	1.94085042141990	1.10467211097011	8.81903656107204	1.20739955316992	2.65751479373398	15.6212407519901	0.0969990039340018	0.37567845065405	0.537943961118107	1	1	0.462743232935680	1	1	1	1	1	FALSE	FALSE	FALSE	FALSE	FALSE	FALSE	FALSE	FALSE	FALSE	FALSE	FALSE	FALSE	FALSE	FALSE	FALSE
NM_000845	GRM8	7	0.5296176	0.1165586	0.08058552	0.0206321878558811	6.17778528421798	3.39576561875992	16.7178537376219	0.71477997913405	0.0046981159000552	17.313453722948	3.16268490144	3.62061038915999	1	1	0.98837582683655	1	1	0.621795249593757	0.0120410809157606	0.00464169391853878	0.603407303675514	FALSE	FALSE	TRUE	FALSE	FALSE	FALSE	FALSE	FALSE	FALSE	FALSE	FALSE	FALSE	FALSE	FALSE	FALSE
NM_000846	GSTA2	7	0.3493126	3.9498988	0.05647875	0.726163197436108	7.23545561001993	2.39898165987597	0.069637930710087	1.81750024199982	8.10014834556591	0.35243956241402	2.39609817930000	2.33307248390383	1	1	1	1	1	1	1	1	1	TRUE	FALSE	FALSE	FALSE	FALSE	FALSE	FALSE	FALSE	FALSE	FALSE	FALSE	FALSE	FALSE	FALSE	FALSE
NM_000847	GSTA3	7	0.2200081	1.446168	0.05417537	0.626700041307913	6.95230434349969	0.763624646177959	0.687966526793844	3.46565613891971	12.9476685461680	2.49952746790586	0.89255028341995	9.14763001418396	1	1	1	1	1	1	1	1	1	TRUE	FALSE	FALSE	FALSE	FALSE	FALSE	FALSE	FALSE	FALSE	FALSE	FALSE	FALSE	FALSE	FALSE	FALSE
NM_000848	GSTM2	7	0.3539181	0.0897193	0.06809954	8.6116915973239	12.9694573588999	5.2862052039161	4.66236590653784	1.82460556775982	27.874424210082	18.3167680547979	7.13555086961196	35.90406715466	1	1	1	1	1	1	1	1	0.00863747620160575	FALSE	FALSE	FALSE	FALSE	FALSE	FALSE	FALSE	FALSE	FALSE	FALSE	TRUE	FALSE	FALSE	FALSE	FALSE
NM_000849	GSTM3	7	0.1563421	0.3133576	0.1007325	23.1105873150880	34.738569757556	38.25556252306	18.7102964161500	32.6888058834759	33.61271052596	1.18261494423405	0.435649849803895	2.28655456268007	1.30365911919037e-06	0.0104435965218176	1	0.429069127880178	0.386248664736436	1	0.504462353437234	0.32561224230639	1	FALSE	FALSE	FALSE	TRUE	TRUE	FALSE	FALSE	FALSE	FALSE	FALSE	FALSE	FALSE	FALSE	FALSE	FALSE
NM_000850	GSTM4	7	0.3070799	0.04384738	0.06258832	2.66748599325797	0.715132748102064	2.74561814447611	0.510444538770116	9.43849512861607	14.6393235256221	0.926802552957952	5.96525693052797	7.30334660974995	1	1	1	1	1	0.718447537206022	1	1	0.000556191761993729	TRUE	FALSE	FALSE	FALSE	FALSE	FALSE	FALSE	FALSE	FALSE	FALSE	FALSE	FALSE	FALSE	FALSE	FALSE
NM_000851	GSTM5	6	0.3120122	0.2895165	0.3777073	9.23368361239	17.185568515888	11.4964025510001	50.961460054436	34.41498978202	40.461063516954	57.371029170746	48.1058703548802	49.793562140024	0.526888210266556	0.335926758878636	0.85370068135331	1	0.708251345677712	0.512736933465447	1	1	0.00976873199727743	FALSE	FALSE	FALSE	FALSE	FALSE	FALSE	FALSE	FALSE	FALSE	FALSE	FALSE	FALSE	FALSE	FALSE	FALSE
NM_000852	GSTP1	4	0.2707502	0.04865786	0.04151787	3.34333761122002	2.18319861310204	0.0609550538280246	23.3900821593700	10.3441719646320	11.3019263070159	15.6894395546660	16.9154405335680	10.2361563619980	2.02734662266265e-13	3.35441667922847e-16	0.682317998706721	1.36683654604539e-06	1.31903658859673e-10	0.135186052448290	0.0202934491073820	0.00344100860099058	0.708177900232174	FALSE	FALSE	FALSE	FALSE	FALSE	FALSE	FALSE	FALSE	FALSE	FALSE	FALSE	FALSE	FALSE	FALSE	FALSE
NM_000855	GUCY1A2	7	0.1074428	0.1497497	0.1741137	6.72512107094201	21.3847521163120	0.617025805260027	17.8774007260399	11.5463609180600	2.13213649164186	5.98981839276996	4.91312544643199	0.499504548020013	0.289283007951412	2.01467815478868e-06	0.00108419702303696	2.06947163342788e-05	0.000358866492710088	1	0.651672296386441	0.0175506874448934	0.124313830590250	FALSE	FALSE	TRUE	FALSE	FALSE	FALSE	FALSE	FALSE	FALSE	FALSE	FALSE	FALSE	FALSE	FALSE	FALSE
NM_000856	GUCY1A3	7	0.2854492	0.08809248	0.1488138	3.27338049983405	9.46847947150002	4.0630489027219	3.04027121862805	25.5198509315140	4.72922907971383	10.2540327222259	36.9351676229440	13.4398317541879	0.00498828486704072	0.00111533340780303	0.56285834064102	0.00376231258715103	0.00255190609944216	0.861094112406283	0.608290728835323	0.000678640175846745	0.000971934179592865	FALSE	FALSE	FALSE	FALSE	FALSE	FALSE	FALSE	FALSE	FALSE	FALSE	FALSE	FALSE	FALSE	FALSE	FALSE
NM_000857	GUCY1B3	7	0.2335022	0.03977689	0.1293576	5.84291348527404	12.6656023856700	2.38139516536205	1.25781644253016	4.58308049217601	21.404347207314	2.07652873773213	3.56301575662792	14.8701980558760	0.0270328676218830	0.0439985655035829	1	0.144485600159973	0.403919019895681	1	0.041987932781604	2.12832735023910e-07	4.23996121715646e-05	TRUE	FALSE	FALSE	FALSE	FALSE	FALSE	FALSE	FALSE	FALSE	FALSE	FALSE	FALSE	FALSE	FALSE	FALSE
NM_000858	GUK1	6	0.08960494	0.06183229	0.05667575	0.133749756925909	0.000184657336035343	2.74779642596809	26.0370689446679	27.674194508724	30.4464502701501	24.6830343837339	27.6260561455280	24.2423055780239	0.813206422544844	0.0575342730002767	0.0967972452654993	0.720063871701303	0.214273798745323	0.457043072181266	0.536127523104698	0.0512206762909454	0.240787489486338	FALSE	FALSE	FALSE	FALSE	FALSE	FALSE	FALSE	FALSE	FALSE	FALSE	FALSE	FALSE	FALSE	FALSE	FALSE
NM_000859	HMGCR	7	0.4083704	0.1285004	0.1068026	0.481334550495944	5.70909758091193	2.06550934927009	0.275752925379948	0.0136365211319571	0.737867445873917	0.0293162815900132	5.27159626763398	4.81918601333405	1	1	1	1	1	1	1	1	1	FALSE	FALSE	TRUE	FALSE	FALSE	FALSE	FALSE	FALSE	FALSE	FALSE	FALSE	FALSE	FALSE	FALSE	FALSE
NM_000860	HPGD	7	0.3320077	0.7191251	0.005339856	0.906230176351983	12.1524779729918	0.0104846960800842	41.748116479524	0.0817018424320395	8.87155297537606	39.2294417831799	10.9387508847440	8.41489405787615	1	1	1	1	1	1	4.76986918915124e-12	1	1	FALSE	FALSE	FALSE	FALSE	FALSE	FALSE	FALSE	FALSE	FALSE	FALSE	FALSE	FALSE	FALSE	FALSE	FALSE
NM_000861	HRH1	7	0.1005125	0.06727875	0.01254064	0.0292838833561291	0.863580460065918	2.24092296131607	8.53237312010015	0.255010422721966	10.7535530526400	7.82722213371221	0.186971059515940	4.36231615313409	0.00639554930289676	0.0816548630198062	1	0.00151099888767563	0.0278096459391282	1	0.535061119457566	0.384906444505808	0.887146671964637	FALSE	TRUE	FALSE	FALSE	FALSE	FALSE	FALSE	FALSE	FALSE	FALSE	FALSE	FALSE	FALSE	FALSE	FALSE
NM_000862	HSD3B1	7	0.7009838	0.6048028	0.01632603	2.13557769684803	3.43920680974588	0.780755466144001	26.5701086624861	1.14593559791388	0.103578891130155	20.9110630983560	7.44163403372	0.321634051834053	0.188969958193318	0.253011993885546	1	0.128200297366239	1	1	1	1	0.716713955333907	FALSE	FALSE	FALSE	FALSE	FALSE	FALSE	FALSE	FALSE	FALSE	FALSE	FALSE	FALSE	FALSE	FALSE	FALSE
NM_000863	HTR1B	7	0.003498035	0.004080379	0.002442757	0.754159955705973	4.75248119302591	1.913563718972	0.000909174985963546	1.42776317279800	5.43852131849189	0.703826534499967	1.1519437218559	1.08213287858803	0.939197162849417	1	1	0.73311799270549	1	1	0.814624483749545	1	1	FALSE	FALSE	FALSE	FALSE	FALSE	FALSE	FALSE	FALSE	FALSE	FALSE	FALSE	FALSE	FALSE	FALSE	FALSE
NM_000864	HTR1D	7	0.01629544	0.09734523	0.001926388	2.01524051121419	0.00611375374001	0.99243274338005	7.1336945764242	17.8855510591720	0.115051625595925	2.05496169392404	18.208819531166	0.439267399754044	1	1	0.0466144684348659	1	0.957901186807645	0.0722727554734055	0.0284004501023789	0.48126556451418	1	FALSE	FALSE	FALSE	FALSE	FALSE	FALSE	FALSE	FALSE	FALSE	FALSE	FALSE	FALSE	FALSE	FALSE	FALSE
NM_000865	HTR1E	7	0.004070509	0.00343056	0.001008899	0.79044625905999	3.79642544549199	0.138107445979813	0.749243491238076	13.8354338654480	0.962461469743857	2.93631424679199	5.01266185441	1.81281703137392	1	0.132921457472966	0.00154583392285176	1	0.0983118391193531	0.00980016059045856	1	0.105069371617882	0.0148607854548899	FALSE	FALSE	FALSE	FALSE	FALSE	FALSE	FALSE	FALSE	FALSE	FALSE	FALSE	FALSE	FALSE	FALSE	FALSE
NM_000866	HTR1F	7	0.01568293	0.01103515	0.009575526	0.249149609806068	0.292196218067943	3.07269475041403	1.07997937385210	0.00305057487798877	2.57360099375592	0.303035348036019	0.354193694133983	9.64264171798595	0.0111317880706089	7.52610915331072e-08	0.000379586352312348	0.0383898349761237	4.07310492561898e-06	0.00229207472691438	0.0418880490427961	4.94968875628305e-09	1.55330290461529e-05	FALSE	FALSE	FALSE	FALSE	FALSE	FALSE	FALSE	FALSE	FALSE	FALSE	FALSE	FALSE	FALSE	FALSE	FALSE
NM_000867	HTR2B	7	0.30393	0.3085234	0.1333264	3.47065373911801	0.0715880302440155	4.64388184252402	6.23440538919999	3.39180942349208	0.644781337326094	0.586556738797981	4.286571702434	7.76447109874789	0.465462668109361	1	1	1	1	1	1	1	0.643343272727253	FALSE	TRUE	FALSE	FALSE	FALSE	FALSE	FALSE	FALSE	FALSE	FALSE	FALSE	FALSE	FALSE	FALSE	FALSE
NM_000868	HTR2C	7	0.003599926	0.0696582	4.819885e-10	1.98461482207802	0.0973496592480387	0.822694595621897	0.0195065985880092	0.230017693289994	0.00790044569180282	1.63040741838995	0.619109632734023	0.991677344727805	0.082406116502126	0.317030200800022	1	0.121253462278070	0.339754193465998	1	0.209288988403641	0.355551444673100	1	FALSE	FALSE	FALSE	FALSE	FALSE	FALSE	FALSE	FALSE	FALSE	FALSE	FALSE	FALSE	FALSE	FALSE	FALSE
NM_000871	HTR6	7	0.0006939034	0.009940088	0.009093025	0.427427770162012	0.802903785186004	0.332594386052051	0.107155099824013	0.739610767044041	0.0257956328780438	0.106604551000146	0.00137307343004522	0.540547722149995	1	1	1	1	1	1	1	1	1	FALSE	FALSE	FALSE	FALSE	FALSE	FALSE	FALSE	FALSE	FALSE	FALSE	FALSE	FALSE	FALSE	FALSE	FALSE
NM_000873	ICAM2	6	0.460728	0.09150922	0.2524723	3.07508633614793	0.126286214067932	0.348110012835832	5.72660171286589	10.9212025189860	10.0377336681140	0.575002638521937	12.4439970287419	12.5626414624060	0.988768947327529	0.00126367300064585	2.80212035559127e-05	0.0918712590362873	9.7712595528291e-08	4.52092548502205e-06	0.606619432553074	0.00188031905541165	0.00186981801585093	FALSE	FALSE	FALSE	FALSE	FALSE	FALSE	FALSE	FALSE	FALSE	FALSE	FALSE	FALSE	FALSE	FALSE	FALSE
NM_000875	IGF1R	7	0.0614801	0.08572905	0.06256301	14.1225069380801	23.8057941220140	24.1080513359320	0.503498162981941	5.39163194599791	0.063999375440062	11.0534813652300	32.4971251750619	23.1368185191520	1.70802777337596e-25	4.45545924410748e-26	0.884611109835357	7.3778292000556e-37	1.10012915640149e-34	1	5.68695854592399e-17	1.41955720035435e-25	0.0623983653213323	FALSE	FALSE	FALSE	FALSE	FALSE	FALSE	FALSE	FALSE	FALSE	FALSE	FALSE	FALSE	TRUE	FALSE	TRUE
NM_000876	IGF2R	7	0.0528494	0.0357946	0.03938974	3.45719810819401	0.000634918157970787	1.15158357445193	1.212784979508	1.66054811146000	1.83735072906597	7.60868566346596	1.72188272681001	0.0891464148778596	1	1	1	1	1	1	1	1	1	FALSE	TRUE	TRUE	FALSE	FALSE	FALSE	FALSE	FALSE	FALSE	FALSE	FALSE	FALSE	FALSE	FALSE	FALSE
NM_000877	IL1R1	7	0.07990937	0.15613	0.1152504	2.90257802776	7.80438207065595	13.6084944402478	22.5920660147040	2.45175194608805	20.3296648420639	15.359295872154	14.6504184331880	2.41680852956983	1	1	1	1	1	1	1	1	1	FALSE	FALSE	FALSE	FALSE	FALSE	FALSE	FALSE	FALSE	FALSE	FALSE	FALSE	FALSE	FALSE	FALSE	FALSE
NM_000878	IL2RB	7	0.6617671	0.318712	0.1214708	0.0553615166161308	1.51923410881409	6.61309130410814	1.07855710445801	0.175240636136095	8.15128396595196	1.59124470288816	0.690856465746037	0.144116126208019	1	1	1	1	1	1	1	1	1	FALSE	TRUE	FALSE	FALSE	FALSE	FALSE	FALSE	FALSE	FALSE	FALSE	FALSE	FALSE	FALSE	FALSE	FALSE
NM_000879	IL5	7	0.01105131	0.002470719	0.01385694	0.312194908884067	2.51293088238799	3.56519709320014	24.3609131671139	60.9146892370201	22.0069860218	26.541608022216	58.0721893380199	29.7317006327801	1	0.46067370352892	0.353041003571669	0.842560151275203	0.860107610396376	1	0.0323489718124547	0.250618840580340	1	FALSE	FALSE	FALSE	FALSE	FALSE	FALSE	FALSE	FALSE	FALSE	FALSE	FALSE	FALSE	FALSE	FALSE	FALSE
NM_000880	IL7	7	0.08174715	0.1678899	0.01805383	1.25515145593999	0.941121169443932	9.23065336488821	41.933869201104	33.2884762475601	3.34224102678604	44.7396665405840	30.1244823881741	17.6459530827901	1	1	1	1	1	1	1	1	1	FALSE	FALSE	FALSE	FALSE	FALSE	FALSE	FALSE	FALSE	FALSE	FALSE	FALSE	FALSE	FALSE	FALSE	FALSE
NM_000882	IL12A	7	0.07736377	0.03235221	0.1234701	3.61985096932199	3.35111433638394	16.2151754198719	4.03657004270599	12.2399798501680	24.18739765795	12.0350093937120	4.46197962654196	3.58215951633792	1	0.160490030496351	0.0430242770659847	1	1	1	1	1	1	FALSE	FALSE	FALSE	FALSE	FALSE	FALSE	FALSE	FALSE	FALSE	FALSE	FALSE	FALSE	FALSE	FALSE	FALSE
NM_000883	IMPDH1	7	0.2973622	0.1474297	0.1255412	0.694381617830004	5.12224638187581	0.627967906246113	7.62099878808999	2.76740439479181	9.53004884905204	4.41503532304387	0.487249736041804	6.27398517136203	0.740438449290668	7.35823586404083e-05	3.90214239724616e-05	0.348660948405492	0.00513545716439756	0.0690428244274823	1	1	0.601661611878438	FALSE	TRUE	FALSE	FALSE	FALSE	FALSE	FALSE	FALSE	FALSE	FALSE	FALSE	FALSE	FALSE	FALSE	FALSE
NM_000884	IMPDH2	7	0.05173902	0.07869943	0.06862825	6.15305154517	0.346156757580047	0.133956486377997	13.2308949249120	1.93678390008205	0.353498245140031	24.191693111132	0.689399478856046	0.906806390222073	0.196206673655072	0.0775918532294565	0.840320622934873	0.0104204141565927	0.000856175888540369	0.713377838599928	1	1	0.102195445230895	FALSE	TRUE	TRUE	FALSE	FALSE	FALSE	FALSE	FALSE	FALSE	FALSE	FALSE	FALSE	FALSE	FALSE	FALSE
NM_000885	ITGA4	6	0.3375965	0.1724472	0.0004759697	0.0332815515959055	8.00109026344194	16.0198631418741	12.0240670410100	25.0026235672019	50.0497936374761	12.8005170791779	12.1832791538579	36.98084413789	0.932492930218335	1	1	1	1	1	1	1	1	FALSE	FALSE	FALSE	FALSE	FALSE	FALSE	FALSE	FALSE	FALSE	FALSE	FALSE	FALSE	FALSE	FALSE	FALSE
NM_000887	ITGAX	7	0.8027888	0.4936352	0.2745426	1.99611969488797	9.82720842187405	14.4764813442259	5.00376152004196	1.91410543944812	14.8705823255939	10.8376544077860	15.8438272783121	0.00862371022390107	1	1	0.740616898842892	1	1	0.767577263180573	1	0.0312353800898666	2.85996761896784e-06	FALSE	FALSE	FALSE	FALSE	FALSE	FALSE	FALSE	FALSE	TRUE	FALSE	FALSE	FALSE	FALSE	FALSE	FALSE
NM_000888	ITGB6	7	0.01828705	0.2398508	0.445514	1.12013215024399	18.0952747509800	10.9953069078761	0.621399573052031	13.7891725114559	1.48483715410998	0.0773282712100354	34.27908745833	5.91041379900207	2.55430235966030e-84	2.9359990327459e-07	1	4.76498802306634e-143	4.96983887402216e-21	1	6.93445491943795e-54	2.56995466269017e-11	1	FALSE	FALSE	FALSE	FALSE	FALSE	FALSE	FALSE	FALSE	FALSE	FALSE	FALSE	FALSE	FALSE	FALSE	FALSE
NM_000889	ITGB7	7	0.3453078	0.2151281	0.08822468	0.0559535139980198	1.06865101814788	8.55831163800008	11.2056341669479	18.4620552489400	0.365584433503955	12.2117795380159	22.6294460580680	6.10385913628602	0.141127200833861	1	1	0.0510421403825983	1	1	0.345363038376558	1	1	FALSE	FALSE	FALSE	FALSE	FALSE	FALSE	FALSE	FALSE	FALSE	FALSE	FALSE	FALSE	FALSE	FALSE	FALSE
NM_000890	KCNJ5	6	0.04400142	0.4522578	0.2853849	0.561542363436047	0.000632405703981931	6.89718106691589	3.71767610219194	4.99440976435801	6.85499107391206	1.54930049740403	5.08615685522602	0.000112499368015051	0.0966845382548126	0.0389651416154040	0.911245961757007	0.052827438780552	6.70992604245876e-07	0.0445678009981082	1	5.70983596626149e-08	4.53081060547129e-05	FALSE	FALSE	FALSE	FALSE	FALSE	FALSE	FALSE	FALSE	FALSE	FALSE	FALSE	FALSE	FALSE	FALSE	FALSE
NM_000891	KCNJ2	7	0.3763349	0.1785565	0.2971993	11.3846206522060	21.3808730577899	15.7835177353941	0.341319617247905	19.3463002023200	18.6358351410540	8.91691119980794	0.259188171683945	0.463324611094095	1	2.26756008789899e-07	2.18120319005970e-10	1	9.61244923467594e-09	4.58223338677928e-11	0.0195209275819526	2.77758581387946e-19	7.98357123951669e-14	FALSE	FALSE	FALSE	FALSE	FALSE	FALSE	FALSE	TRUE	TRUE	FALSE	FALSE	FALSE	TRUE	FALSE	FALSE
NM_000892	KLKB1	5	0.2751113	0.7810826	0.2545797	6.96142008288598	4.89352450086403	17.8915887731300	0.784485770807919	8.98802407146013	17.1737580954800	3.66933161511599	1.05303416691208	0.0298695200599468	1	1	1	1	1	1	1	1	1	FALSE	FALSE	FALSE	FALSE	FALSE	TRUE	FALSE	FALSE	FALSE	FALSE	FALSE	FALSE	FALSE	FALSE	FALSE
NM_000893	KNG1	7	0.04548326	3.9781497	0.04165942	1.91503779799001	0.0768547682720282	0.0158265865779867	0.606227091826042	0.784941250213933	5.86510552329014	4.31650180294002	0.378157470932024	6.36130952151802	1	1	1	1	1	1	1	1	1	TRUE	FALSE	FALSE	FALSE	FALSE	FALSE	FALSE	FALSE	FALSE	FALSE	FALSE	FALSE	FALSE	FALSE	FALSE
NM_000894	LHB	7	0.09230915	0.04107208	0.05987683	2.59154218717413	4.80334087466196	1.83924483297392	32.8093939160001	10.6961032273400	28.4499258605219	27.228281168286	2.03368207012198	23.2781983753500	1	1	1	1	1	1	1	1	0.391329292393284	FALSE	FALSE	FALSE	FALSE	FALSE	FALSE	FALSE	FALSE	FALSE	FALSE	FALSE	FALSE	FALSE	FALSE	FALSE
NM_000895	LTA4H	7	0.03585138	0.03946445	0.0314758	16.6797220494880	0.745773761223973	1.72453436251408	0.163969192451987	10.474236225308	0.000472981098027958	14.9639459934140	6.85303782467201	1.67148991238605	2.11510880151084e-06	0.85122387265885	1	0.316040474887633	1	1	0.041468182021453	1	1	FALSE	FALSE	TRUE	FALSE	FALSE	FALSE	FALSE	FALSE	FALSE	FALSE	FALSE	FALSE	TRUE	FALSE	FALSE
NM_000896	CYP4F3	4	0.03371974	1.092389	0.101569	1.77829503020598	0.746233379567911	9.68932598000993	62.663546356172	14.3334981888659	1.13855959047601	64.772818731016	10.6155138045979	14.4021087226520	1	1	1	1	1	1	1	0.0599058700838906	0.234344323537869	FALSE	FALSE	FALSE	FALSE	FALSE	FALSE	FALSE	FALSE	FALSE	FALSE	FALSE	FALSE	FALSE	FALSE	TRUE
NM_000898	MAOB	6	0.0522781	0.0829025	0.1503862	0.642341555808002	0.60323141899994	9.11959741946794	5.16073789673396	10.67620111134	23.0592347630859	2.48745088278196	14.0244804753979	34.766721871428	1	1	1	1	1	1	0.916472263299814	1	1	TRUE	FALSE	FALSE	FALSE	FALSE	FALSE	FALSE	FALSE	FALSE	FALSE	FALSE	FALSE	FALSE	FALSE	FALSE
NM_000899	KITLG	7	0.3731656	0.229308	0.1769728	0.391030312551948	1.63436635185599	1.62998256273795	0.450439192473937	1.54728596851783	0.121824529722062	1.62531659448996	5.66700658385002	0.891843407960096	8.40932894791163e-10	0.269440223599351	1	1.30455447767019e-14	0.0107574120168963	1	4.22812563777303e-06	0.490183111311606	1	TRUE	TRUE	TRUE	FALSE	FALSE	FALSE	FALSE	FALSE	FALSE	FALSE	FALSE	FALSE	FALSE	FALSE	FALSE
NM_000900	MGP	7	0.161484	0.3853865	0.279041	3.13361866359594	0.874543810168007	1.00724714528815	7.11468840286602	0.131824666836110	0.0209468307900806	14.8781275909980	0.336539564395935	1.30351951044599	5.0226111150144e-19	5.23395296215137e-22	1	3.18810040723791e-20	6.83571088726734e-24	0.98485510080632	1.67875399837091e-11	3.56176292674894e-15	0.727086616558637	FALSE	TRUE	TRUE	FALSE	FALSE	FALSE	FALSE	FALSE	FALSE	FALSE	FALSE	FALSE	FALSE	FALSE	FALSE
NM_000901	NR3C2	7	0.1049506	0.1080164	0.02050334	7.352572362312	5.39703422232003	0.000549030746014978	8.99006891851599	3.53119078867405	5.02132641575008	0.159376303455986	13.530543513196	5.10895259576409	0.140521578361320	1	1	0.0763836368714894	1	1	2.09753340722570e-08	0.9777592481185	1	FALSE	FALSE	FALSE	TRUE	FALSE	FALSE	FALSE	FALSE	FALSE	FALSE	FALSE	FALSE	FALSE	FALSE	FALSE
NM_000903	NQO1	7	0.09678712	0.1823686	0.1872313	6.3581185749199	22.9236143194421	12.5675463591301	59.158142228466	34.180192607834	29.0235995895121	54.3820614507758	50.9215413479201	41.5920476392462	1.02359516922403e-21	1.01819584878958e-05	1	0.00647416149463482	1	1	4.02375364712552e-07	1	1	FALSE	FALSE	FALSE	FALSE	FALSE	FALSE	FALSE	FALSE	FALSE	FALSE	FALSE	FALSE	FALSE	FALSE	FALSE
NM_000904	NQO2	7	0.1650951	0.6575342	0.08224	12.6890800280441	4.02429185768619	35.0551638884679	5.48426491858208	9.85266459789614	0.295468874859807	23.0602503573020	18.7668877161761	33.369047968936	0.166970292983809	1	1	0.20321574796305	1	1	1	1	0.939642326763645	FALSE	FALSE	FALSE	FALSE	FALSE	FALSE	FALSE	FALSE	FALSE	FALSE	FALSE	FALSE	FALSE	FALSE	TRUE
NM_000905	NPY	7	0.002794178	0.02183248	0.03739137	0.173464628966030	0.0157020645240209	0.54438848790187	13.1967002239201	16.9567412738020	0.397524846468059	11.2641016410300	17.4814666518000	0.0118994770500649	0.82860136760147	1	1	1	1	1	0.215409080029443	1	1	FALSE	FALSE	FALSE	FALSE	FALSE	FALSE	FALSE	FALSE	FALSE	FALSE	FALSE	FALSE	FALSE	FALSE	FALSE
NM_000906	NPR1	6	0.4444416	0.09127023	0.1826348	0.132050195624061	14.384186640954	1.10213128976000	3.59029034608000	9.215931295048	2.11831541330605	2.47543251211209	1.42277398512795	0.186308141105997	0.0450030866584528	0.289022386570437	1	9.40188566982064e-05	0.1714973793503	1	0.121057539239819	0.908831090534872	1	FALSE	FALSE	TRUE	FALSE	FALSE	FALSE	FALSE	TRUE	FALSE	FALSE	FALSE	FALSE	FALSE	FALSE	FALSE
NM_000908	NPR3	7	0.6822014	1.6400426	0.590953	0.406334102056007	3.27748205922001	6.68876933886804	1.04712227228197	0.468608707288013	0.788755260449989	2.62066185991989	1.40067777521404	10.3764949784299	0.000135410275502455	0.513605221123537	1	0.0240581871901436	1	1	0.0178278030368884	0.654495115091465	1	FALSE	FALSE	FALSE	FALSE	FALSE	FALSE	FALSE	FALSE	FALSE	FALSE	FALSE	FALSE	FALSE	FALSE	FALSE
NM_000909	NPY1R	7	0.5026899	0.3534326	0.1886797	5.11649705330001	1.28376976150798	12.3132807275681	14.8354663812140	5.12716868557004	20.6205458586342	4.87197630953597	9.72497471650809	3.60842891579796	0.00440591889148367	1	1	0.127284985150851	1	1	1	1	1	FALSE	FALSE	FALSE	FALSE	FALSE	FALSE	FALSE	FALSE	FALSE	FALSE	FALSE	FALSE	FALSE	FALSE	FALSE
NM_000910	NPY2R	7	0.0182076	0.0145277	0.006021439	0.147331675164082	7.39019413423807	4.06835581566997	3.306885079724	5.82707101891799	0.00697735364406071	4.619048479046	0.153751860542002	4.36955236235008	1	1	0.500135189177785	0.873304633307853	1	1	1	1	1	FALSE	FALSE	FALSE	FALSE	FALSE	FALSE	FALSE	FALSE	FALSE	FALSE	FALSE	FALSE	FALSE	FALSE	FALSE
NM_000911	OPRD1	7	0.03810555	0.05278378	0.06103182	4.33324891041616	0.929828256528026	1.15713622533394	1.22867248811008	2.14317484644994	0.382694111797946	1.12289478869207	0.277624122571979	0.219458267537902	1	1	1	1	1	1	1	1	1	TRUE	TRUE	TRUE	FALSE	FALSE	FALSE	FALSE	FALSE	FALSE	FALSE	FALSE	FALSE	FALSE	FALSE	FALSE
NM_000912	OPRK1	7	0.0260557	0.008032358	0.1030866	0.247087391903960	7.93918222720802	15.117616928522	5.36803807643992	2.56951227917801	0.00353249753402451	7.31814570242	2.06042867972002	15.3719387902941	1	1	0.637619720509215	1	0.000867797988244536	0.0006381310679143	1	1	0.890241691235124	FALSE	FALSE	FALSE	FALSE	FALSE	FALSE	FALSE	FALSE	FALSE	FALSE	FALSE	FALSE	FALSE	FALSE	TRUE
NM_000914	OPRM1	7	0.001835548	0.001862392	0.002716093	0.357371762947878	0.232753575901995	2.08863146855811	0.113800415197829	0.199484402975997	0.0947253689460013	0.0686168408699359	0.851845313969989	2.99900622938208	1	1	1	1	1	1	1	1	1	FALSE	FALSE	FALSE	FALSE	FALSE	FALSE	FALSE	FALSE	FALSE	FALSE	FALSE	FALSE	FALSE	FALSE	FALSE
NM_000915	OXT	7	0.5752033	0.1298229	0.02501682	10.3652807437300	1.38751098956197	5.06874885828188	11.1414837319560	36.1160059080501	3.86685234160404	26.144700392118	32.474362129102	0.110799950984074	1	1	1	0.127128651353959	1	1	1	1	1	FALSE	FALSE	FALSE	FALSE	FALSE	FALSE	FALSE	FALSE	FALSE	FALSE	FALSE	FALSE	FALSE	FALSE	FALSE
NM_000916	OXTR	7	0.01748203	0.0636964	0.06279726	1.19488572946807	0.293429020480062	7.55837725779406	15.5611381249339	1.34045727203602	0.00216110641008527	20.3486033841341	2.75373965674396	7.74924798245388	1	1	1	1	1	1	1	1	1	FALSE	TRUE	FALSE	FALSE	FALSE	FALSE	FALSE	FALSE	FALSE	FALSE	FALSE	FALSE	FALSE	FALSE	FALSE
NM_000917	P4HA1	7	1.5871618	0.344426	0.1653984	0.00108109339203111	8.2591752964861	11.6859366612059	0.086211318614005	0.951296335042116	16.261868057044	0.106515301707987	4.45200107171399	1.12973696542406	1	0.844319578698498	0.0172259332477941	1	1	0.00538682920569206	1	1	0.89399121132003	FALSE	FALSE	FALSE	FALSE	FALSE	TRUE	FALSE	FALSE	FALSE	FALSE	FALSE	FALSE	FALSE	FALSE	FALSE
NM_000918	P4HB	7	0.03695123	0.1144239	0.04143496	4.21320888623586	1.47395183581011	13.2850669205520	5.83440247091994	7.50764554402213	2.917356203694	15.0061203848559	2.99969224269012	5.81810954314005	1	1	0.153033428087372	1	1	1	1	1	1	FALSE	FALSE	FALSE	FALSE	FALSE	FALSE	FALSE	FALSE	FALSE	FALSE	FALSE	FALSE	FALSE	FALSE	FALSE
NM_000919	PAM	4	0.1843388	0.01770715	0.0625407	1.41192359347002	5.69768419598404	0.474112312739976	10.2593159071400	39.997064924022	0.0337075438899888	5.37358181935201	32.225981545732	0.753225992657974	1.67065868086811e-16	6.02292320853449e-37	1.10602256303407e-08	7.48727784797872e-10	1.11245658350051e-33	1.76200818597739e-14	0.797123631720876	3.86696446030587e-20	1.8402992658207e-30	FALSE	FALSE	TRUE	FALSE	FALSE	FALSE	FALSE	FALSE	FALSE	FALSE	FALSE	FALSE	FALSE	FALSE	FALSE
NM_000921	PDE3A	7	0.2730246	0.1745274	0.3656227	29.75306475253	2.47732001931809	3.43524313132798	1.88093945290393	6.93039000831209	0.164650819036069	24.7808376049920	1.55688449103809	2.22369855806187	0.0193506135140145	0.000174431981532134	0.116942757457262	1	1	7.30202554398635e-06	1	0.00199144340770767	0.000110797481310649	FALSE	FALSE	FALSE	FALSE	FALSE	FALSE	FALSE	FALSE	FALSE	FALSE	FALSE	FALSE	TRUE	FALSE	FALSE
NM_000922	PDE3B	7	0.2281335	0.164547	0.2445465	3.46441634274800	8.36954675319805	0.366266564447869	3.76752136678806	16.9638139753500	15.7029716386678	11.4657262528081	3.73770022434007	13.1248819037439	1	1	1	1	1	1	1	1	1	FALSE	FALSE	FALSE	FALSE	FALSE	FALSE	FALSE	FALSE	FALSE	FALSE	FALSE	FALSE	FALSE	FALSE	FALSE
NM_000923	PDE4C	7	0.1636862	0.149204	0.2079665	0.449177322253945	1.30183444016780	0.0265672237439958	0.996203698528006	0.972139497803937	1.77371327107403	2.64622263965202	0.0262714012058041	1.38959298554391	1	1	1	1	1	1	1	1	1	TRUE	TRUE	TRUE	FALSE	FALSE	FALSE	FALSE	FALSE	FALSE	FALSE	FALSE	FALSE	FALSE	FALSE	FALSE
NM_000924	PDE1B	7	0.1716706	0.2115842	0.1323943	4.15029363060012	17.751580224764	8.07752466512602	1.19896090425209	0.939843627832033	12.1681344379660	1.06045947815596	13.6330565399040	25.1225583418379	1	0.247453826287976	0.0651236635574832	0.097694561751044	0.0952390845649543	1	1	1	1	TRUE	FALSE	FALSE	FALSE	FALSE	FALSE	FALSE	FALSE	FALSE	FALSE	FALSE	FALSE	FALSE	TRUE	FALSE
NM_000925	PDHB	7	0.06179359	0.1004182	0.0939183	0.246184430454036	4.39151623215002	9.9228018884021	13.6660312040420	13.7743558339282	19.8730860727160	15.7862682062300	22.8805386499901	4.86845029969209	0.185055613799217	1	1	0.922550886398002	0.0136373364782241	0.0481455624056516	0.0481908426646461	0.210889408456416	1	FALSE	FALSE	FALSE	FALSE	FALSE	FALSE	FALSE	FALSE	FALSE	FALSE	FALSE	FALSE	FALSE	FALSE	FALSE
NM_000926	PGR	7	0.1464456	0.02390971	0.0850181	0.143837184730046	0.00187482117800641	2.02424944182007	10.0280842330221	1.87773507225320	0.994612062937904	11.6415434309561	1.9890555520616	0.202491456742109	0.165904469723476	0.151318985764290	0.783440516990924	0.0912372622814397	0.00894448544975106	0.163941856558094	1	1	0.618688612837505	FALSE	FALSE	TRUE	FALSE	FALSE	FALSE	FALSE	FALSE	FALSE	FALSE	FALSE	FALSE	FALSE	FALSE	FALSE
NM_000927	ABCB1	7	0.223633	0.315844	0.1319193	0.59250303432782	11.5933389316501	5.7535074658781	10.8991113213958	19.43241563739	8.73418119790995	7.66790092854399	3.20607752410001	0.543387527514142	0.6695338358455	1	1	1	1	1	1	1	1	FALSE	FALSE	FALSE	FALSE	FALSE	FALSE	FALSE	FALSE	FALSE	FALSE	FALSE	FALSE	FALSE	FALSE	FALSE
NM_000928	PLA2G1B	7	0.6557799	0.171119	0.03116234	1.36855567999601	0.212466183720039	2.27628580530586	25.646855840856	5.21516124264008	0.656417451773905	21.139999291928	6.99167391199	4.96434122418191	1	1	1	1	1	1	1	1	1	FALSE	FALSE	FALSE	FALSE	FALSE	FALSE	FALSE	FALSE	FALSE	FALSE	FALSE	FALSE	FALSE	FALSE	FALSE
NM_000929	PLA2G5	7	0.146824	0.06496131	0.3822692	39.1990217358821	1.32909336687590	12.3796618105941	16.2697883602859	0.189924767458024	27.8156602533641	22.497274284814	2.43038023104191	11.0950379162641	1	0.00330095530521242	7.6850198340213e-22	0.87651593454385	4.92183642323046e-09	7.39727162013928e-10	1	1	0.0750568683384485	FALSE	TRUE	FALSE	FALSE	FALSE	FALSE	FALSE	FALSE	FALSE	FALSE	FALSE	FALSE	FALSE	FALSE	FALSE
NM_000930	PLAT	7	0.4967957	0.1850438	0.04881611	8.31608516883398	4.32677437438599	9.93190274077187	18.423604355306	26.6501702350560	18.6636171181299	5.03909513946599	18.1571921235279	3.774181805642	1.48759473273955e-11	1	1	3.2569928612498e-18	0.119422347487633	1	1.6472949016379e-14	0.000723190456926395	1	FALSE	FALSE	FALSE	FALSE	FALSE	FALSE	FALSE	FALSE	FALSE	FALSE	FALSE	FALSE	FALSE	FALSE	FALSE
NM_000932	PLCB3	5	0.07913619	0.08754065	0.1391686	0.376344411286027	9.09974875116399	1.53463824509799	9.54323233321998	13.306288458562	11.0845197860540	12.1813805177640	0.957619693587958	16.4768394227559	1	7.81105153137615e-05	4.91980777279856e-06	0.0383555257634447	0.000630788950369897	0.157355125125901	0.997376452025112	7.4069530782768e-07	4.96222973526854e-07	FALSE	FALSE	FALSE	FALSE	FALSE	FALSE	FALSE	TRUE	FALSE	FALSE	FALSE	FALSE	FALSE	FALSE	FALSE
NM_000933	PLCB4	7	0.1253944	0.2721044	0.05950031	1.48720468585589	0.0245087415160015	8.860594749994	0.689900997107998	3.83029340282792	19.361724982272	3.89559015738791	4.36568005194795	5.33592900387202	0.0177986924327797	0.0485478677817194	1	0.0879078746267421	0.00347556007171899	0.79161226210334	0.323761762949772	1.26540409901987e-09	0.000292651953180083	TRUE	TRUE	FALSE	FALSE	FALSE	FALSE	FALSE	FALSE	FALSE	FALSE	FALSE	FALSE	FALSE	FALSE	FALSE
NM_000934	SERPINF2	7	0.06411975	0.9146123	0.1729338	10.010103626126	0.00720279807615043	11.8966967267140	0.575595020271976	1.57336039962615	8.35520009617198	6.85354246897202	1.37940584385819	0.687327825976126	1	1	1	1	1	1	1	1	1	FALSE	FALSE	FALSE	FALSE	FALSE	TRUE	FALSE	FALSE	FALSE	TRUE	FALSE	FALSE	FALSE	FALSE	FALSE
NM_000936	PNLIP	7	0.003331833	0.009491622	0.0207835	0.353713700937988	0.859043797365985	0.00130123789608660	2.65019672191602	3.20793942090796	0.705740264374072	4.66273494143604	0.845521471797952	0.647703836044002	1	0.139939143116859	0.0585810574714267	1	0.0993398539438478	0.0845957091183762	1	0.127369700909038	0.0610951142600361	FALSE	FALSE	FALSE	FALSE	FALSE	FALSE	FALSE	FALSE	FALSE	FALSE	FALSE	FALSE	FALSE	FALSE	FALSE
NM_000938	POLR2B	7	0.03564153	0.02938911	0.03391929	2.52132865345402	4.72957295858998	0.00307031960005588	8.9974602019538e-05	9.54132947961796	2.193842293942	2.54859205202598	1.40280195563992	2.34652652963609	0.00084616024944677	0.00569485127890298	1	0.375207287059916	0.0714262110925052	0.570495926756707	0.240547515725190	0.068470822159711	0.73377898180768	TRUE	FALSE	TRUE	FALSE	FALSE	FALSE	FALSE	FALSE	FALSE	FALSE	FALSE	FALSE	FALSE	FALSE	FALSE
NM_000940	PON3	7	0.07329427	0.3043346	0.6705956	6.999577592084	4.46243905961398	4.33218433802017	2.44452475749597	26.0721679564799	1.52858280484611	1.62543429012800	17.3434469466299	9.25384576987813	1	1	0.191044397640257	1	1	1	1	1	1	FALSE	FALSE	FALSE	FALSE	FALSE	FALSE	FALSE	FALSE	FALSE	FALSE	FALSE	FALSE	FALSE	FALSE	FALSE
NM_000941	POR	7	0.1905038	0.1697652	0.2153718	1.97144939834391	13.8153070102800	0.484980348163845	6.82991219491669e-05	21.9437345090601	7.93603963923806	1.99289389437797	3.56492701902403	10.86860989814	1	1	1	1	1	1	1	1	1	TRUE	FALSE	FALSE	FALSE	FALSE	FALSE	FALSE	FALSE	FALSE	FALSE	FALSE	FALSE	FALSE	FALSE	FALSE
NM_000942	PPIB	7	0.09549383	0.02007438	0.03918406	0.0284490801699349	16.8407769168288	2.78627858257391	2.02427397557403	0.389570583208013	1.41592853952602	1.60274799867204	14.180790471351	0.265816391281987	1	1	1	0.472202902800675	1	1	1	1	1	TRUE	FALSE	TRUE	FALSE	FALSE	FALSE	FALSE	FALSE	FALSE	FALSE	FALSE	FALSE	FALSE	TRUE	FALSE
NM_000943	PPIC	7	0.08985534	0.10241	0.04916288	1.79293802945801	0.050196097512071	1.32135066446585	19.219132714564	15.7132035530981	1.67851318982389	24.57172895139	14.7651108923981	5.38540167381984	1	1	0.543811678556723	1	1	1	1	1	1	FALSE	FALSE	TRUE	FALSE	FALSE	FALSE	FALSE	FALSE	FALSE	FALSE	FALSE	FALSE	FALSE	FALSE	FALSE
NM_000944	PPP3CA	7	0.02420698	0.06028205	0.02707885	4.34029273898403	1.64377132712605	2.67482145892006	11.5299502355340	1.20953753031603	8.79207843768802	20.8154837162539	5.11635337423400	2.54834843943809	0.753571278240468	1	1	0.732701653110455	1	1	1	1	1	FALSE	TRUE	FALSE	FALSE	FALSE	FALSE	FALSE	FALSE	FALSE	FALSE	FALSE	FALSE	FALSE	FALSE	FALSE
NM_000945	PPP3R1	7	0.1125325	0.1007958	0.08477516	18.466247960558	7.450396103912	6.73962941597802	11.7485887228340	1.55369006548392	2.86744986110398	2.39294116737199	2.86222770883398	14.1712624631921	1	1	0.0779045576780392	1	1	0.108921512803396	1	1	1	FALSE	FALSE	FALSE	FALSE	FALSE	FALSE	FALSE	FALSE	FALSE	FALSE	FALSE	FALSE	FALSE	FALSE	FALSE
NM_000946	PRIM1	5	0.0944401	0.05491103	0.04152511	13.5620919641460	2.49707825732202	0.991914006919956	14.4848096626400	24.24578495751	6.51074194894	0.0470392393719976	17.7861965802460	10.7505838666360	1	0.485048330591611	2.97345795322339e-05	1	1	0.0094445429297695	1	1	0.131136183584556	FALSE	FALSE	FALSE	FALSE	FALSE	FALSE	TRUE	FALSE	FALSE	FALSE	FALSE	FALSE	FALSE	FALSE	FALSE
NM_000948	PRL	7	0.003254706	0.0122535	0.0005275898	3.19414150698003	2.62900349763606	1.65735572692006	1.88055375720592	0.0165231185779930	0.00336821573591806	8.69264227482404	2.26259871726006	1.51151773803008	0.283080660047944	0.173139173291690	0.686117776216693	0.274122605678920	0.617676165593661	1	0.120582972470520	0.0818121814814104	0.70776316761503	FALSE	FALSE	FALSE	FALSE	FALSE	FALSE	FALSE	FALSE	FALSE	FALSE	FALSE	FALSE	FALSE	FALSE	FALSE
NM_000949	PRLR	7	0.05794176	0.3165121	4.537669e-10	17.9611508578621	11.9104032725261	0.305747355602080	18.2772390141801	5.16852879298813	0.0273015679761102	0.00586638815798324	21.9832980054621	0.150348160500016	0.34422740581008	1	1	1	0.770634139030137	0.594287685841094	3.28474008655709e-09	0.676898572864666	1	FALSE	FALSE	FALSE	TRUE	FALSE	FALSE	FALSE	FALSE	FALSE	FALSE	FALSE	FALSE	FALSE	FALSE	FALSE
NM_000950	PRRG1	3	0.2301202	0.1141957	0.0841083	9.089271388714	2.63636782474799	3.70922556785001	1.82888049855200	0.000805994176005242	2.82233023919605	14.9694220768080	2.55387661511003	0.0775874222380253	1	1	1	0.576346889648203	1	1	1	1	1	FALSE	TRUE	TRUE	FALSE	FALSE	FALSE	FALSE	FALSE	FALSE	TRUE	FALSE	FALSE	FALSE	FALSE	FALSE
NM_000951	PRRG2	5	0.06198956	0.04548817	0.01786233	0.0819433875079767	11.370872415012	11.7540977803740	28.5237171981460	25.6506565583060	0.569685773163883	27.5206133245559	9.44822470267394	8.35533991772786	0.140186268025186	1	1	0.000148474147283694	1	1	0.83150795870669	1	1	FALSE	FALSE	FALSE	FALSE	FALSE	FALSE	FALSE	FALSE	FALSE	FALSE	FALSE	TRUE	FALSE	FALSE	FALSE
NM_000952	PTAFR	7	0.3367039	0.3942148	0.1829188	0.354870012204174	3.10349353158995	7.18904714475207	2.84739106578013	2.98639793870007	0.423466684316054	4.83824116754204	0.00144565262189644	4.6901258657499	1	1	1	1	1	1	1	1	0.496104876625809	TRUE	TRUE	FALSE	FALSE	FALSE	FALSE	FALSE	FALSE	FALSE	FALSE	FALSE	FALSE	FALSE	FALSE	FALSE
NM_000953	PTGDR	7	0.6059352	0.5632274	0.1730903	1.96891733198800	6.89281130895597	13.7510283625240	0.418107436576065	0.310978092024015	11.9679478829460	3.92096598048204	9.17114849422398	29.6568247076279	1	1	0.631815359898433	1	0.77402701589623	0.821159917872836	1	1	1	FALSE	FALSE	FALSE	FALSE	FALSE	FALSE	FALSE	FALSE	FALSE	FALSE	FALSE	FALSE	FALSE	FALSE	FALSE
NM_000954	PTGDS	6	0.4889619	0.1557949	0.6873705	11.4292913702761	37.0834255969161	2.35561424376999	11.1955666592760	17.2870974503040	23.130485406292	0.00302479786000731	18.5730037835621	16.8072249008341	6.52141368357977e-09	1.11252603389034e-14	0.000582165315764012	0.000323052226448378	3.49300636283014e-21	2.82330490285504e-14	1.62375944599681e-11	4.03529807604045e-06	1	FALSE	FALSE	FALSE	FALSE	FALSE	FALSE	FALSE	FALSE	FALSE	FALSE	FALSE	FALSE	FALSE	FALSE	FALSE
NM_000955	PTGER1	6	0.01830969	0.2578982	0.01903005	0.624200980053956	6.317865042324	3.43166349303192	6.37939805278597	13.3583140254721	17.427069128654	9.75410767593394	24.4522013346138	8.7127200580519	0.000190805991813381	0.99330592674384	1	1.65061139398156e-09	1	1	0.519576998739424	1	1	FALSE	FALSE	FALSE	FALSE	FALSE	FALSE	FALSE	FALSE	FALSE	FALSE	FALSE	FALSE	FALSE	FALSE	FALSE
NM_000956	PTGER2	7	0.7026459	0.142636	0.05425596	0.310824335614029	0.773079832319922	6.90057795520988	2.84806802529602	7.54469170950995	11.9490382357478	4.69758515374804	11.24823098583	1.36757247834794	0.668509072040907	0.862106303157678	1	0.188797778814841	1	1	1	1	1	FALSE	FALSE	FALSE	FALSE	FALSE	TRUE	FALSE	FALSE	FALSE	FALSE	FALSE	FALSE	FALSE	FALSE	FALSE
NM_000958	PTGER4	7	0.3424424	0.0916547	0.1571343	1.29191000570597	0.602604557498125	0.0474154359501426	0.357931864485977	12.1210970196921	1.52511717843413	2.854652958418	15.4565912742059	1.05716867646606	0.000590769256943543	1	1	2.80722950686777e-05	0.567544489374157	1	3.61416864375288e-07	1	1	TRUE	FALSE	TRUE	FALSE	FALSE	FALSE	FALSE	FALSE	FALSE	FALSE	FALSE	FALSE	FALSE	FALSE	FALSE
NM_000960	PTGIR	7	0.1905052	0.0806189	0.04336551	1.29310559199394	4.57156664210800	16.0718205453700	2.14303092830801	0.746037570167914	23.7812867935681	0.122288619654000	7.93389799615	3.25282357882998	1	0.154114733849705	9.38242521973699e-05	0.831803875275408	0.808334313994301	1	1	1	0.393338498838535	TRUE	FALSE	FALSE	FALSE	FALSE	FALSE	FALSE	FALSE	FALSE	FALSE	FALSE	FALSE	FALSE	FALSE	FALSE
NM_000961	PTGIS	7	0.5303802	0.7274123	0.1076283	0.862394049251861	6.44955539768011	2.16424832391999	3.10054523944791	0.54736333613414	0.303624138706027	6.43326403889182	3.74027463967604	0.902035289745982	1	0.0112944544311843	7.760738498669e-05	0.860464264177707	0.0187276169468095	0.0917606395271386	0.706608094708295	3.33502734836212e-06	0.000610655294774792	FALSE	FALSE	TRUE	FALSE	FALSE	FALSE	FALSE	FALSE	FALSE	FALSE	FALSE	FALSE	FALSE	FALSE	FALSE
NM_000962	PTGS1	7	0.1751099	0.4845925	0.2151703	9.17835978394419	6.99205067484604	6.0582429958481	8.2841877783901	5.70915123973202	21.1863861007560	22.5919763141080	17.8211319824600	10.0107749823640	0.0526054409489525	0.0300355854792434	1	0.00737215409492988	1	1	0.185298814365329	1	1	FALSE	FALSE	FALSE	FALSE	FALSE	FALSE	FALSE	FALSE	FALSE	FALSE	FALSE	FALSE	FALSE	FALSE	FALSE
NM_000963	PTGS2	7	1.058115	1.4240416	0.1725609	2.80632951887196	1.10365276200400	0.879278376168031	3.22360756244393	0.0580662970719459	0.921818776894042	0.0185414066179419	1.63447434706200	0.000540025662076005	1	1	1	0.488935854480591	1	1	1	1	1	FALSE	FALSE	TRUE	FALSE	FALSE	FALSE	FALSE	FALSE	FALSE	FALSE	FALSE	FALSE	FALSE	FALSE	FALSE
NM_000965	RARB	7	0.3070621	0.04445882	0.05864155	1.12925916994004	12.4439838258280	3.430241948294	2.27965951551209	2.88794818728002	1.91375579532996	5.88900112682006	5.18738725846401	0.269104305567907	0.238519691990537	0.118382618582790	0.681646538571477	5.92622886663889e-05	0.00035108316264645	1	0.781166204998216	0.50431181208253	0.708830972963158	TRUE	FALSE	TRUE	FALSE	FALSE	FALSE	FALSE	FALSE	FALSE	FALSE	FALSE	FALSE	FALSE	FALSE	FALSE
NM_000966	RARG	7	0.1744682	0.233264	0.2543123	0.67520846287016	0.11774590714208	3.52295742973615	4.66890774981607	2.989324868366	1.26270296897997	2.06133983816017	4.10563812333407	7.78421880601809	0.753554237123947	0.711277924342828	1	0.307170888985110	0.0157803311979937	0.271962030418399	0.743415761205349	0.385816324090044	0.744528044263232	TRUE	TRUE	FALSE	FALSE	FALSE	FALSE	FALSE	FALSE	FALSE	FALSE	FALSE	FALSE	FALSE	FALSE	FALSE
NM_000968	RPL4	6	0.02831708	0.05025557	0.008771998	0.0366068094100456	2.43854085609405	0.199572770103941	4.16499407020001	0.330780843826005	0.586766783927942	3.51638261332005	1.04319010868608	0.104065129325818	0.350921049697825	0.500700628100738	1	1	0.458552116154768	0.522388252406394	1	0.97747466884101	0.803803865580997	TRUE	TRUE	TRUE	FALSE	FALSE	FALSE	FALSE	FALSE	FALSE	FALSE	FALSE	FALSE	FALSE	FALSE	FALSE
NM_000969	RPL5	7	0.02246103	0.05361043	0.005454942	8.13541491233605	10.8824227056380	6.78511534470204	9.69028956299803	19.1064993423179	18.3889907604139	0.132824744346181	3.38932643215799	5.85012226143795	0.282167359651865	0.6130381770511	1	0.841183801838145	0.336580261648691	0.667957814369825	1	0.772523099301431	0.437579501868514	FALSE	FALSE	FALSE	TRUE	FALSE	FALSE	FALSE	FALSE	FALSE	FALSE	FALSE	FALSE	FALSE	FALSE	FALSE
NM_000971	RPL7	7	0.05464734	0.2325902	0.05092652	0.0197822443980158	1.61732108048614	0.213989338054034	0.0641578871540105	0.106787318946090	2.79038935971994	0.154752259332099	2.47441797327406	1.54768310289592	0.118734189609191	0.371458355422254	1	0.692800751916889	0.590223439719902	1	0.054721745223787	0.970725134597914	1	TRUE	TRUE	TRUE	FALSE	FALSE	FALSE	FALSE	FALSE	FALSE	FALSE	FALSE	FALSE	FALSE	FALSE	FALSE
NM_000972	RPL7A	7	0.04555901	0.1173266	0.04411948	0.140696381284044	1.70526391153408	0.296947312186035	0.509954796724003	0.0366764346920263	4.34083471178201	1.16146649863799	1.26655919150608	2.57963839834008	0.0717908888289912	1	1	0.38232890382946	1	1	0.221443748693125	1	1	TRUE	TRUE	TRUE	FALSE	FALSE	FALSE	FALSE	FALSE	FALSE	FALSE	FALSE	FALSE	FALSE	FALSE	FALSE
NM_000975	RPL11	6	0.05416489	0.08358617	0.06288738	6.48599904608204	2.26091809008813	7.12467429461208	5.23722050503011	9.756814854112	13.1337809424160	0.104401569921947	3.71454290697807	1.91467893642812	0.384855434316352	0.676591653930825	1	0.201452182300909	0.800958113916279	1	1	1	1	FALSE	FALSE	FALSE	FALSE	FALSE	TRUE	FALSE	FALSE	FALSE	FALSE	FALSE	FALSE	FALSE	FALSE	FALSE
NM_000976	RPL12	7	0.03517171	0.03454292	0.06330676	1.82082957087005	5.454679929278	2.08526038793605	9.92307908419605	22.19952366749	15.5610330785960	4.46676697716805	11.778912627418	9.25261744182	0.158208441377772	1	1	0.568141897953222	1	1	1	1	1	FALSE	FALSE	FALSE	FALSE	FALSE	FALSE	FALSE	FALSE	FALSE	FALSE	FALSE	FALSE	FALSE	FALSE	FALSE
NM_000978	RPL23	7	0.0234895	0.03559688	0.02995789	0.395275901410002	5.77074164131801	6.484019513416	7.05120494582604	0.0238405272820046	0.0962283495779843	9.648882627778	5.19125764814999	5.29432118025795	0.0319849843141038	0.432781357196615	1	0.571618715253584	1	1	0.806804741279627	1	1	FALSE	FALSE	FALSE	FALSE	FALSE	FALSE	FALSE	FALSE	FALSE	FALSE	FALSE	FALSE	FALSE	FALSE	FALSE
NM_000979	RPL18	7	0.07357248	0.1068867	0.1120898	5.20858456326204	0.106177847647928	1.98470143876398	0.389884072667996	0.0210653502339255	1.56941509251999	3.06647453766004	0.032782487451982	0.0281099484079732	0.574834877279615	1	1	0.0707113183998748	1	1	0.463054742300898	1	1	TRUE	TRUE	TRUE	FALSE	FALSE	FALSE	FALSE	FALSE	FALSE	FALSE	FALSE	FALSE	FALSE	FALSE	FALSE
NM_000980	RPL18A	7	0.1751421	0.07737693	0.1520903	9.17823173550005	8.91113764624788	10.9686380156081	5.82655016262606	21.0949658331599	3.64503011967599	0.68110536886411	6.91979327001991	3.17360307800413	1	1	1	0.6485421428014	1	1	1	1	0.741652285347118	FALSE	FALSE	FALSE	FALSE	FALSE	FALSE	FALSE	FALSE	FALSE	FALSE	FALSE	FALSE	FALSE	FALSE	FALSE
NM_000981	RPL19	6	0.02137534	0.04307254	0.02155055	0.0120751931480072	1.11965988362999	0.296427773754090	6.099865432088	4.68843050737007	8.99688410550004	5.67411077837801	8.92403888944807	6.72317649831405	0.209460753334569	1	1	0.0472916103168052	1	1	0.308779989416819	1	1	FALSE	FALSE	FALSE	FALSE	FALSE	FALSE	FALSE	FALSE	FALSE	FALSE	FALSE	FALSE	FALSE	FALSE	FALSE
NM_000982	RPL21	7	0.05313475	0.02766205	0.05655803	0.0287585751486006	0.810646998769926	4.88917045255403	0.950146021130394	20.1540097271779	10.870825982484	1.29237227415939	16.3906687513939	2.08341763662997	0.220720707481473	1	1	0.572009053051084	1	1	1	1	1	TRUE	FALSE	FALSE	FALSE	FALSE	FALSE	FALSE	FALSE	FALSE	FALSE	FALSE	FALSE	FALSE	FALSE	FALSE
NM_000983	RPL22	7	0.07441146	0.007809152	0.04351678	0.938462495650015	11.9783744099959	2.69225652981004	14.5886863338579	42.8977139705721	19.7940099439541	10.4091682761700	30.7284703171301	26.3733379324922	0.00342500418212864	1	1	0.0223689867079640	1	1	0.0351269923771564	1	1	FALSE	FALSE	FALSE	FALSE	FALSE	FALSE	FALSE	FALSE	FALSE	FALSE	FALSE	FALSE	FALSE	FALSE	FALSE
NM_000984	RPL23A	7	0.1169281	0.02691019	0.1613438	14.659885056878	0.935852622823859	0.544303972683792	0.109153339933982	5.56133959861199	1.53929111389380	13.2509777392161	2.28475122721397	0.272308678025865	2.22143113597734e-05	0.517907421997912	1	1.14714115805584e-14	0.00167311611402039	1	0.000570573006548848	1	1	FALSE	TRUE	TRUE	FALSE	FALSE	FALSE	FALSE	FALSE	FALSE	TRUE	FALSE	FALSE	FALSE	FALSE	FALSE
NM_000985	RPL17	7	0.0363268	0.01569577	0.04833908	4.20315430883397	44.103610958776	38.656214130732	38.2903386322359	57.4094543160279	40.15965081379	31.62294976522	21.8512544258560	0.290812590538053	1	1	1	1	1	1	1	1	1	FALSE	FALSE	FALSE	FALSE	FALSE	TRUE	FALSE	FALSE	FALSE	FALSE	FALSE	FALSE	FALSE	FALSE	FALSE
NM_000986	RPL24	7	0.0150915	0.03174831	0.03169959	6.4931454015708	1.07846244121401	0.769455711638102	7.1035707976566	1.10529636731400	4.98821750314005	18.8546912480864	4.028553722818	8.4841816549	0.419365127293249	1	1	0.166211574262881	1	1	0.940693425134279	1	1	FALSE	TRUE	FALSE	FALSE	FALSE	FALSE	FALSE	FALSE	FALSE	FALSE	FALSE	FALSE	FALSE	FALSE	FALSE
NM_000987	RPL26	7	0.0222959	0.03777102	0.0470124	0.200217218690000	0.00748872840995318	2.46520165806805	4.5537530763064	17.6710173827660	20.8462778346820	3.0588723532316	18.0307009449920	14.1102767384120	0.573002908177433	1	1	0.72941692413516	1	1	1	1	1	TRUE	FALSE	FALSE	FALSE	FALSE	FALSE	FALSE	FALSE	FALSE	FALSE	FALSE	FALSE	FALSE	FALSE	FALSE
NM_000988	RPL27	7	0.05896266	0.05720603	0.05322103	0.0236657591420339	0.116184788019950	8.07455160022403	3.50133742745203	0.636111391013969	7.803638306724	4.01316658434399	0.213120739417946	0.0043612042679797	0.766481035609375	0.55896129036132	0.919221263221509	0.898851559078058	1	1	1	1	1	TRUE	TRUE	FALSE	FALSE	FALSE	FALSE	FALSE	FALSE	FALSE	FALSE	FALSE	FALSE	FALSE	FALSE	FALSE
NM_000989	RPL30	7	0.01826626	0.02703198	0.03644757	0.219705035938603	0.000740581209981883	0.207174406700005	1.37305436400300	0.328901580073989	5.36400669312991	0.516401563461798	0.298797314588001	3.74604799167798	1	0.815739793090749	0.110338869810784	1	0.91448919865026	0.185324064952996	1	1	0.743574066934765	TRUE	TRUE	TRUE	FALSE	FALSE	FALSE	FALSE	FALSE	FALSE	FALSE	FALSE	FALSE	FALSE	FALSE	FALSE
NM_000990	RPL27A	7	0.03856031	0.05663716	0.07793506	1.94984350285202	0.135076570696015	0.494530602534041	3.14137143214001	0.989407882142018	6.11258990707802	0.172720415854002	0.405073489573965	3.56698279151215	1	1	1	0.868652883584092	1	1	1	1	1	TRUE	TRUE	FALSE	FALSE	FALSE	FALSE	FALSE	FALSE	FALSE	FALSE	FALSE	FALSE	FALSE	FALSE	FALSE
NM_000991	RPL28	7	0.06644503	0.0506414	0.0771497	8.23690448676007	8.29324379712216	8.52114851725787	39.2572074758659	42.6384361068222	23.8551539748619	29.4567222205881	33.598501022022	10.2099764357440	0.979739130972767	1	1	0.932897003723195	1	1	1	0.626648427976885	0.693026256392004	FALSE	FALSE	FALSE	FALSE	FALSE	FALSE	FALSE	FALSE	FALSE	FALSE	FALSE	FALSE	FALSE	FALSE	FALSE
NM_000992	RPL29	7	0.05432187	0.08965258	0.06748724	0.0386703566359756	1.19463120953606	8.02492383257004	0.746044876511974	11.7673491775080	22.8794014380919	1.10938539839003	7.13458273263007	9.72549212870786	0.0453307268331873	0.152201779087987	1	0.323066018496696	1	1	1	1	1	TRUE	FALSE	FALSE	FALSE	FALSE	FALSE	FALSE	FALSE	FALSE	FALSE	FALSE	FALSE	FALSE	FALSE	FALSE
NM_000993	RPL31	7	0.02359182	0.03685274	0.04111577	0.120294697582601	1.59090168859598	2.83593281245999	0.938791677083401	6.44718638030804	5.665080389904	1.68629686042080	2.09014378410598	0.665764832770037	0.308199952386419	1	1	0.995410457130176	1	1	1	1	1	TRUE	FALSE	TRUE	FALSE	FALSE	FALSE	FALSE	FALSE	FALSE	FALSE	FALSE	FALSE	FALSE	FALSE	FALSE
NM_000996	RPL35A	7	0.05898215	0.05326736	0.07235268	0.993678391954063	0.435985215522123	1.77037003782584	1.73098176954409	0.288540236418157	0.932312560159971	4.86440077796215	0.0155806569080141	0.147582070776025	0.132176981844331	0.418588365306231	1	0.0912430142291792	0.602880250496211	1	0.67240142237409	1	1	TRUE	TRUE	TRUE	FALSE	FALSE	FALSE	FALSE	FALSE	FALSE	FALSE	FALSE	FALSE	FALSE	FALSE	FALSE
NM_000997	RPL37	6	0.2580363	0.1685101	0.438514	0.716319474566035	6.30732419979199	0.382387950953898	0.0520594521980229	0.0611586658719716	0.103868874817863	1.13681977766009	5.36545364556798	0.870696852389983	0.359375631666854	1	1	1	1	1	0.630361962635457	1	1	TRUE	FALSE	FALSE	FALSE	FALSE	FALSE	FALSE	FALSE	FALSE	FALSE	FALSE	FALSE	FALSE	FALSE	FALSE
NM_000998	RPL37A	7	0.0396121	0.01235714	0.03312748	0.300255269450076	1.03376057003595	3.89075812500209	15.3160654813000	8.12306348375603	6.77743105658601	12.9571403444660	12.5726377407519	15.6923328136061	0.0452035719543145	0.231519657946552	1	0.219455961254661	1	1	0.8772107327217	0.839435308930483	1	FALSE	FALSE	FALSE	FALSE	FALSE	FALSE	FALSE	FALSE	FALSE	FALSE	FALSE	FALSE	FALSE	FALSE	FALSE
NM_000999	RPL38	6	0.1620993	0.03622794	0.1031611	51.8769729527241	76.6475875442379	61.314202364154	33.4465567716561	62.139223210854	49.797503404842	25.5395374780801	39.2397847057759	21.648725717512	0.527831667771543	0.365936865026717	0.84947591482154	1	0.9773223177496	0.68626724320305	1	1	1	FALSE	FALSE	FALSE	FALSE	FALSE	FALSE	FALSE	FALSE	FALSE	FALSE	FALSE	FALSE	FALSE	FALSE	FALSE
NM_001000	RPL39	5	0.08915247	0.0700455	0.1638651	8.54418782685389	5.08094948223788	3.82767015929790	2.78075316771583	5.33179751193393	0.166581334287912	15.9781199180979	15.517981323306	5.28105620597603	1	1	0.899902605597642	1	1	1	1	1	1	FALSE	FALSE	TRUE	FALSE	FALSE	FALSE	FALSE	FALSE	FALSE	FALSE	FALSE	FALSE	FALSE	FALSE	FALSE
NM_001001	RPL36AL	3	0.02915069	0.07301136	0.0668588	0.379832481543986	0.0148903753499781	0.984076568833984	6.11461697731596	9.96837146261794	13.577787617098	3.82041176438997	10.4947429006540	9.24949754853799	0.850335351628645	1	1	0.670044903251859	1	1	1	1	1	FALSE	FALSE	FALSE	FALSE	FALSE	FALSE	FALSE	FALSE	FALSE	FALSE	FALSE	FALSE	FALSE	FALSE	FALSE
NM_001001188	TRPM2	3	0.2938256	0.07302912	0.1183879	0.96022128009804	2.77347652923396	0.175293002366061	5.39795623658205	0.000478610419975212	0.315083264696	2.15643726194003	2.70850709810600	0.94392760301605	0.717709773166862	0.416046658128187	0.617878825767805	0.833147452654812	0.79822666283965	1	1	1	0.88644936466528	TRUE	TRUE	FALSE	FALSE	FALSE	FALSE	FALSE	FALSE	FALSE	FALSE	FALSE	FALSE	FALSE	FALSE	FALSE
NM_001001290	SLC2A9	6	0.52614	0.8821833	0.09814072	3.77256910270603	0.958155309553945	8.78756037588187	12.0019479542441	25.7432184296500	36.1510388405279	3.87788944655608	22.0258982567179	25.0002157305398	1	1	1	1	1	1	1	1	1	FALSE	FALSE	FALSE	FALSE	FALSE	FALSE	FALSE	FALSE	FALSE	FALSE	FALSE	FALSE	FALSE	FALSE	FALSE
NM_001001317	MGC35022	7	0.09412507	0.0001533656	0.0114214	5.42647876549802	17.28742281397	1.54944548134608	0.470656076794057	0.422445847106019	0.756276639792077	3.05139803728798	14.1100196988	0.150503299520096	0.977230294336034	0.000394316047270699	2.26759167975003e-05	1	0.0139005561418989	3.80889598169444e-05	1	0.000478163984386107	3.62407151296476e-06	FALSE	FALSE	FALSE	FALSE	FALSE	FALSE	FALSE	FALSE	FALSE	FALSE	FALSE	FALSE	FALSE	TRUE	FALSE
NM_001001323	ATP2B1	7	0.08158216	0.05465114	0.07285841	0.133834902930005	2.28396606928601	1.29176669473804	0.666521776179991	9.72125221606399	7.57530233826196	0.208037362905998	3.693598388596	3.30695450167605	1	1	1	1	1	1	1	1	1	TRUE	FALSE	FALSE	FALSE	FALSE	FALSE	FALSE	FALSE	FALSE	FALSE	FALSE	FALSE	FALSE	FALSE	FALSE
NM_001001325	SPINK5L2	7	0.1849179	0.212747	0.2916339	7.25648285393413	14.5308220167200	9.47919275732215	3.992326863774	4.51921475967197	18.6962340136361	16.1380332780782	23.6609880732880	31.6039436079661	0.549101505232212	1.92726188767958e-08	1.39590154719460e-06	0.0456866334849025	2.51716238749169e-11	5.69811493929508e-06	0.775259544096969	0.0180890165586363	0.0699350370761272	FALSE	FALSE	FALSE	FALSE	FALSE	FALSE	FALSE	FALSE	FALSE	FALSE	FALSE	FALSE	FALSE	FALSE	FALSE
NM_001001330	REEP3	7	0.2877617	0.127852	0.2147325	5.02009150215008	0.220549927347975	0.371678024594075	13.593056610144	14.2966525353260	3.28844385902812	3.93150089723804	12.2910144415740	1.58095522277222	1	1	1	1	1	1	1	1	1	FALSE	FALSE	TRUE	FALSE	FALSE	FALSE	FALSE	FALSE	FALSE	FALSE	FALSE	FALSE	FALSE	FALSE	FALSE
NM_001001331	ATP2B2	7	0.1629944	0.1160016	0.02245398	10.3500581916179	0.314116067427904	0.0519621245780399	0.0816661815420048	0.295175798929904	0.252847477054047	9.14924250186596	1.18910544180392	0.0761691778920977	1	1	1	1	1	1	1	1	1	FALSE	TRUE	FALSE	FALSE	FALSE	FALSE	FALSE	FALSE	FALSE	TRUE	FALSE	FALSE	FALSE	FALSE	FALSE
NM_001001342	BLOC1S2	7	0.03549394	0.03415302	0.0938162	1.85224396146600	16.5238875559678	11.4885798486639	5.50436976787591	9.87656422217583	13.2389551852900	1.22076394487385	2.21023688153196	0.163844406133876	1	1	1	1	1	1	1	1	1	TRUE	FALSE	FALSE	FALSE	FALSE	TRUE	FALSE	FALSE	FALSE	FALSE	FALSE	FALSE	FALSE	FALSE	FALSE
NM_001001343	MGC27121	7	0.02017137	0.05180921	0.01781269	26.7257299717260	1.48541729850399	3.69315022646992	12.469888796614	1.82323183900792	7.50018094575012	9.38277192934402	5.86561520281396	16.4093079765241	0.000453320721137734	0.714707417851394	1	1	1	1	0.0149702666137847	0.958046137400084	1	FALSE	TRUE	FALSE	FALSE	FALSE	FALSE	FALSE	FALSE	FALSE	FALSE	FALSE	FALSE	FALSE	FALSE	FALSE
NM_001001346	CLDN20	7	0.05012295	0.04081521	0.003175331	4.53394524895589	18.1891012814899	2.25796408543806	24.5294547411299	13.110049851368	6.06874447539599	32.4667863602099	33.9676190161259	12.9725575421021	0.00407555085494452	1	1	0.154041088864206	1	1	0.353502534362549	1	1	FALSE	FALSE	FALSE	FALSE	FALSE	FALSE	FALSE	FALSE	FALSE	FALSE	FALSE	FALSE	FALSE	FALSE	FALSE
NM_001001349	NKIRAS2	7	0.05794768	0.003798671	0.07599382	14.860175643792	12.0564154763499	0.000280366672086529	0.428617629597966	37.830365450862	8.052684588386	17.65070496767	48.4219000005439	8.12192851149803	1	0.00175038442701581	2.09010822497985e-09	1	6.71975332691109e-09	9.94396486714047e-13	1	1.40238882005050e-06	1.31495102677195e-08	FALSE	FALSE	FALSE	FALSE	FALSE	FALSE	FALSE	FALSE	FALSE	TRUE	FALSE	FALSE	FALSE	FALSE	FALSE
NM_001001394	MGC26879	7	0.2397832	0.04318118	0.007358916	0.898530278552016	1.12661471314397	0.497988726450103	0.899959765804056	12.7651193344540	3.16935664818402	6.11797986493912e-07	8.215129761872	1.24308938337595	1	1	1	1	1	1	1	1	0.303357371567538	TRUE	FALSE	FALSE	FALSE	FALSE	FALSE	FALSE	FALSE	FALSE	FALSE	FALSE	FALSE	FALSE	FALSE	FALSE
NM_001001396	ATP2B4	7	0.2684227	0.2113417	0.06619358	3.45991954683393	2.74004278736606	0.118272718754042	3.15632846746394	2.00274300121396	2.59377936541409	0.00914890918795663	8.01863955083013	3.66530206045809	0.143289621291193	0.000135972750069237	0.0689886892925978	0.276116784285964	0.036231228515563	0.616912480893481	1	0.249049533433135	0.0223202620286415	TRUE	FALSE	TRUE	FALSE	FALSE	FALSE	FALSE	FALSE	FALSE	FALSE	FALSE	FALSE	FALSE	FALSE	FALSE
NM_001001410	MGC24381	6	0.06874314	0.03773576	0.1544847	11.7355679146781	23.1165527995340	7.81482647652592	28.1593407427521	36.387242318414	24.5144937232919	12.0671409670821	11.2543246260080	11.8056826852699	0.498581969646789	0.742365767863443	1	0.989342243319984	0.957901186807645	1	0.534399816821437	1	1	FALSE	FALSE	FALSE	FALSE	FALSE	FALSE	FALSE	FALSE	FALSE	FALSE	FALSE	FALSE	FALSE	FALSE	FALSE
NM_001001411	ZNF676	7	0.1873295	0.1761015	0.2185228	0.106035786898019	0.00136885211009030	0.863272810548096	0.364376605218013	1.04102385957003	0.0837267115639406	0.0785274587840377	0.969778342006066	0.418281847177923	1	1	1	1	1	1	1	1	1	TRUE	TRUE	TRUE	FALSE	FALSE	FALSE	FALSE	FALSE	FALSE	FALSE	FALSE	FALSE	FALSE	FALSE	FALSE
NM_001001412	FAM26C	7	0.00611176	0.002840219	6.445904e-08	0.976880841385992	4.88937459478211	0.00390493223608246	2.43381460565593	3.09408020438605	1.44816383093212	0.361521017865925	12.7194705629261	1.60222880123411	1	1	1	1	1	1	1	1	0.782954311367294	FALSE	FALSE	FALSE	FALSE	FALSE	FALSE	FALSE	FALSE	FALSE	FALSE	FALSE	FALSE	FALSE	FALSE	FALSE
NM_001001414	LOC342897	7	0.01672025	0.1766284	0.02664844	0.0183035972280550	23.934239794208	0.262352309679954	0.00836006476401963	24.6444992062300	0.229453706135928	0.00192521439203119	0.0360084325980097	0.966511301529863	2.93399282658490e-09	0.540044338213537	1	1	0.681056491489509	0.715002851619693	1	0.413067842522071	0.387471164505461	FALSE	FALSE	FALSE	FALSE	TRUE	FALSE	FALSE	FALSE	FALSE	FALSE	FALSE	FALSE	FALSE	FALSE	FALSE
NM_001001415	ZNF429	7	0.4373905	0.06615093	0.0989962	0.653155037548004	22.6526943313260	3.84657254492799	10.5110430446020	17.3443505068340	0.0278969728879019	7.14714321467409	1.66693071116401	4.42319763510000	1	1	1	1	1	1	0.389407334014485	1	1	FALSE	FALSE	TRUE	FALSE	TRUE	FALSE	FALSE	FALSE	FALSE	FALSE	FALSE	FALSE	FALSE	FALSE	FALSE
NM_001001419	SMAD5	7	0.0436432	0.04677944	0.07603876	23.6386506182400	3.36021239923002	1.83265940986394	21.5619589353000	3.99487730411602	5.16309891853007	0.281288265865896	0.0366314077139123	1.07261932488586	1	1	1	0.100355025422541	0.275526566312796	1	0.227791470504993	0.885591469901895	1	FALSE	TRUE	TRUE	TRUE	FALSE	FALSE	FALSE	FALSE	FALSE	FALSE	FALSE	FALSE	FALSE	FALSE	FALSE
NM_001001433	STX16	7	0.09694509	0.1329569	0.138249	2.04510740797787	4.09694927698183	0.254003821245988	3.36073933958801	7.91325541213791	9.27678163249197	8.95114503165996	16.9910156408760	11.4264325166821	1	1	1	1	1	1	1	1	1	FALSE	FALSE	FALSE	FALSE	FALSE	FALSE	FALSE	FALSE	FALSE	FALSE	FALSE	FALSE	FALSE	FALSE	FALSE
NM_001001435	CCL4L1	7	0.56159335	0.63633289	0.2927433	0.712771743252006	12.9232914587514	15.257687958906	1.02605153219599	0.484213899698595	3.37419686357794	0.0305498948659988	9.959490351061	7.17066615980593	1	1	1	1	1	1	1	1	1	FALSE	FALSE	FALSE	FALSE	FALSE	FALSE	FALSE	FALSE	FALSE	FALSE	FALSE	FALSE	FALSE	FALSE	FALSE
NM_001001436	MGC62018	7	0.2163292	0.2018233	0.2513634	2.80466998008387	2.59415761962805	2.57800792982994	2.14508111278792	2.91430988276602	3.73711263811992	0.0539593000457899	9.14545617691192	0.138225824629899	1	1	1	1	1	0.0600526560127167	1	1	1	TRUE	FALSE	TRUE	FALSE	FALSE	FALSE	FALSE	FALSE	FALSE	FALSE	FALSE	FALSE	FALSE	FALSE	FALSE
NM_001001437	CCL3L3	7	0.4858008	0.5421782	0.1460343	0.0348624947680491	1.59638514619792	4.02714368452803	2.15532672159793	0.720755932477914	3.60057792736598	1.67819156200994	4.11551411903588	12.0281147771379	1	1	1	1	1	1	1	1	1	FALSE	FALSE	FALSE	FALSE	FALSE	FALSE	FALSE	FALSE	FALSE	FALSE	FALSE	FALSE	FALSE	FALSE	FALSE
NM_001001479	SLC35E4	7	0.03471329	0.03138002	0.04319303	0.300680952252151	6.63693280555799	0.481846697082119	2.79163654513400	21.0267199366240	0.641222716716129	1.34847515391220	9.02174018412006	0.0118297753881507	1	0.212248809155642	0.0271024935158344	1	0.48414802902272	0.427256591678207	0.571414656101174	0.865883064161439	1	TRUE	FALSE	TRUE	FALSE	FALSE	FALSE	FALSE	FALSE	FALSE	FALSE	FALSE	FALSE	FALSE	FALSE	FALSE
NM_001001481	UBE2W	7	0.2076342	0.1144847	0.08217912	26.9931596408401	40.3941771271939	37.8550231425261	8.12769705742403	14.3354801717580	22.9493527928339	14.3990480284599	25.9110850215179	13.5504484019220	0.6095537737546	0.706330066742796	1	1	0.670574824257891	0.418209890029618	0.864129586876588	1	1	FALSE	FALSE	FALSE	FALSE	FALSE	FALSE	FALSE	FALSE	FALSE	FALSE	FALSE	FALSE	FALSE	FALSE	FALSE
NM_001001484	PTER	7	0.097978	0.1841454	0.08835572	0.562177972959944	14.4544771774461	9.65074251191186	34.7660004847501	35.577447387526	27.6869093957318	32.425359297212	19.1817354973800	38.810610714964	0.00163773039041135	1	1	0.96428036514005	1	1	0.432692544489053	1	1	FALSE	FALSE	FALSE	FALSE	FALSE	FALSE	FALSE	FALSE	FALSE	FALSE	FALSE	FALSE	FALSE	FALSE	FALSE
NM_001001502	SNCB	4	0.003486184	0.0006076503	0.02410717	7.42201868715597	0.0867453516580099	0.165216710843993	5.00605813748803	2.20320482979804	3.22675805822792	0.344809479262040	1.44747207354004	4.6369715120519	1	1	1	1	1	1	1	1	0.957778688242158	FALSE	FALSE	FALSE	FALSE	FALSE	FALSE	FALSE	FALSE	FALSE	FALSE	FALSE	FALSE	FALSE	FALSE	FALSE
NM_001001520	MGC2641	5	0.1304661	0.07024053	0.1560596	1.52927235738400	0.490085660302043	2.31934324615793	0.88349704558209	0.745550129738035	8.81597859619592	0.0967453275180787	0.0279965656720833	2.95587809459391	1	0.461549074634669	0.0947139404812813	0.869018890704246	0.00448660379483311	0.00976307214391531	0.999797845295695	5.22935122234053e-05	6.92841706575254e-05	TRUE	TRUE	FALSE	FALSE	FALSE	FALSE	FALSE	FALSE	FALSE	FALSE	FALSE	FALSE	FALSE	FALSE	FALSE
NM_001001522	TAGLN	6	0.1105727	0.01818977	0.007098864	6.42888871686398	17.6618928542200	0.0176254165539831	3.52823720141396	13.174338493618	0.16224270729208	0.631594859221991	1.07377516399998	0.285945387562151	1	1	1	1	0.910340424655527	0.138304038549849	1	1	0.359392134713655	FALSE	FALSE	FALSE	FALSE	TRUE	FALSE	FALSE	FALSE	FALSE	FALSE	FALSE	FALSE	FALSE	FALSE	FALSE
NM_001001548	CD36	5	0.1993728	1.3341802	0.2503289	16.2602593597521	0.126485197169814	0.341454708797983	28.833702751748	4.16567590084196	0.0112599201199828	8.45117512142201	5.44511881108997	0.229846093543983	1	2.72235863323825e-12	1.45679368474959e-14	1	0.00279324312044215	3.56403216279341e-15	1	0.288023502980978	1.15615865849937e-07	FALSE	FALSE	TRUE	FALSE	FALSE	FALSE	FALSE	FALSE	FALSE	FALSE	FALSE	FALSE	FALSE	FALSE	FALSE
NM_001001551	C9orf103	7	0.07730023	0.2011246	0.02637901	0.121565251231914	2.50296261719006	3.87722738393791	0.523745973031964	3.69661176808199	0.640263753397903	1.12735680253797	0.148746930388029	1.52858301099786	1	1	1	1	1	1	1	1	1	TRUE	TRUE	TRUE	FALSE	FALSE	FALSE	FALSE	FALSE	FALSE	FALSE	FALSE	FALSE	FALSE	FALSE	FALSE
NM_001001552	LEMD1	3	0.02568563	0.03889638	0.02498165	6.17208809315599	0.147768820085957	0.500519541036056	1.63916307521998	0.303747386455996	0.280818621414028	1.822242815962	0.861509784588009	1.49606830510197	0.996423453638372	0.326338937944913	0.359986527775104	1	1	0.700409484195952	1	0.470791728305488	0.124946321135348	FALSE	FALSE	FALSE	FALSE	FALSE	FALSE	FALSE	FALSE	FALSE	FALSE	FALSE	FALSE	FALSE	FALSE	FALSE
NM_001001555	GRB10	7	0.1266863	0.08298276	0.3021691	9.08402696595601	3.59095039246995	0.837166025180068	8.59102175133	5.57985619752617	3.46268619529997	22.7738773964641	13.8417634370521	6.82641994627397	0.0491682390446937	1	1	0.000834510542859754	0.927968991091599	1	0.309193039050293	1	1	FALSE	FALSE	FALSE	FALSE	FALSE	FALSE	FALSE	FALSE	FALSE	FALSE	FALSE	FALSE	FALSE	FALSE	FALSE
NM_001001556	GALK2	7	0.0792532	0.06738661	0.07892325	11.0064321563621	9.03010553515605	3.89225187896	37.4079107457840	45.9425722524261	32.8752240634701	47.161519168274	53.0929902500602	25.7551853539601	0.0588576359947179	1	1	0.159217185225625	1	1	0.652583053175328	1	1	FALSE	FALSE	FALSE	FALSE	FALSE	FALSE	FALSE	FALSE	FALSE	FALSE	FALSE	FALSE	FALSE	FALSE	FALSE
NM_001001557	GDF6	7	0.2185377	0.127267	0.1705106	2.13276853145601	22.5857162363520	0.106148380088143	0.500334909739991	18.7861429003860	0.692160005320147	4.34800043134408	0.893068478709893	0.261833339610121	0.124494740363132	1	1	1	0.53546729290216	0.0566352867002834	1	1	0.351804098973353	TRUE	FALSE	TRUE	FALSE	TRUE	FALSE	FALSE	FALSE	FALSE	FALSE	FALSE	FALSE	FALSE	FALSE	FALSE
NM_001001563	TIMM50	7	0.02473851	0.06315214	0.05360566	0.544676371387823	2.67193949489183	7.43376661541015	11.0454985289339	0.978343924512046	0.00196558941206604	14.3497306857780	0.47187815960001	7.61603621075619	1	1	1	1	1	1	1	1	1	FALSE	TRUE	FALSE	FALSE	FALSE	FALSE	FALSE	FALSE	FALSE	FALSE	FALSE	FALSE	FALSE	FALSE	FALSE
NM_001001655	MGC90512	7	0.2465132	0.06545996	0.09965416	10.0202386029021	6.06891407863407	0.143708957180024	6.21776316266403	18.2552496903461	25.0974393787919	21.325304920706	28.4439111806100	26.4834829350721	1	1	0.551198916754548	1	1	0.0556704398920015	1	1	0.00815143531155435	FALSE	FALSE	FALSE	FALSE	FALSE	FALSE	FALSE	FALSE	FALSE	FALSE	FALSE	FALSE	FALSE	FALSE	FALSE
NM_001001656	OR9A4	7	0.00354947	0.0009128427	0.02720166	6.99591759529994	0.0066017999779433	0.0240119609920839	3.79354785352598	8.55202790546593	2.200122816256	0.682942856259956	8.19008464633191	2.64338704510806	0.813314617816293	0.7596123763468	0.959184534341024	1	1	0.894927068728104	1	1	1	FALSE	FALSE	FALSE	FALSE	FALSE	FALSE	FALSE	FALSE	FALSE	FALSE	FALSE	FALSE	FALSE	FALSE	FALSE
NM_001001657	OR2Y1	7	0.001608098	0.01017487	0.003030804	5.52034016838797	0.409932123302042	0.192208959326081	16.2604306321380	0.895606902227996	0.295667029206015	5.04662048255591	2.41607274829801	0.0112417353700494	1	1	0.820052518077502	1	1	0.583168500669048	1	1	0.866605838490473	FALSE	FALSE	FALSE	FALSE	FALSE	FALSE	FALSE	FALSE	FALSE	FALSE	FALSE	FALSE	FALSE	FALSE	FALSE
NM_001001658	OR9A2	7	0.01017204	0.003520244	0.003349635	14.4975154286240	28.662366516676	7.87055368032588	8.76895904151206	30.2197840367120	12.3672985019080	1.60554825081999	0.191112277454010	0.942160001136017	0.953190550694578	1	1	1	0.84301485463837	0.864010846070623	1	1	1	FALSE	FALSE	FALSE	TRUE	TRUE	TRUE	FALSE	FALSE	FALSE	FALSE	FALSE	FALSE	FALSE	FALSE	FALSE
NM_001001659	OR2A14	7	0.01742339	0.01415902	0.0321114	0.237868353665817	0.081948809754067	0.621506490499996	1.47386671577783	0.400027606882077	0.0206889145599689	0.549536712287818	0.121384495445909	0.418578593280017	1	1	0.498473285353888	1	0.926965792704398	0.255969929925641	1	1	0.342652953424182	FALSE	TRUE	FALSE	FALSE	FALSE	FALSE	FALSE	FALSE	FALSE	FALSE	FALSE	FALSE	FALSE	FALSE	FALSE
NM_001001660	LOC144363	7	0.07457358	0.06473033	0.2249733	6.70767656553403	1.2020700682001	14.1773843037299	7.74959764092	20.2371772480701	3.16934287899198	0.0671983600100248	15.6027896954320	6.41620067791996	1	1	1	1	1	0.0730321505953928	1	1	1	FALSE	FALSE	FALSE	FALSE	FALSE	FALSE	FALSE	FALSE	FALSE	FALSE	FALSE	FALSE	FALSE	FALSE	FALSE
NM_001001661	ZNF425	7	0.1173244	0.01607453	0.03040123	1.47279705632582	10.1118948969339	18.947635065688	7.90850675019783	25.8086588297419	34.15525506004	13.1356990368979	37.7797799756220	12.3076466524001	0.0370679507884773	1	1	0.0665644928578177	0.173756579809564	1	0.0405499123756623	0.947311701631638	1	FALSE	FALSE	FALSE	FALSE	FALSE	FALSE	FALSE	FALSE	FALSE	FALSE	FALSE	FALSE	FALSE	FALSE	FALSE
NM_001001662	FLJ16636	3	0.4334197	0.07524662	0.1206707	1.94859885257802	19.1113824759660	14.2579588810020	0.430645908764006	2.73379431554804	16.372884134142	3.92836428876603	11.8521086147180	33.435025381492	0.184913620602004	1	1	0.836060498008992	1	1	1	0.477200944471028	0.301303361190278	FALSE	FALSE	FALSE	FALSE	FALSE	FALSE	FALSE	FALSE	FALSE	FALSE	FALSE	FALSE	FALSE	FALSE	FALSE
NM_001001663	bA9F11.1	7	0.01016892	0.06134974	0.001064406	7.46076313830008	0.860514295021972	0.00323638737791043	5.99361020672609	8.97610077672596	3.93429305102791	0.131019306772032	5.23850058289395	4.14320902572604	0.110967739220520	0.313395788847855	1	0.229494780777707	0.890436545003041	1	0.00163595247813933	0.373924003114769	1	FALSE	FALSE	FALSE	FALSE	FALSE	FALSE	FALSE	FALSE	FALSE	FALSE	FALSE	FALSE	FALSE	FALSE	FALSE
NM_001001664	LOC339745	7	0.07049308	0.02319023	0.07996519	0.0545456338059012	16.1432592045478	2.61788055223406	2.60906905368392	13.0408930229160	0.940001362715975	3.32314914511403	0.504831100567799	5.99448500236804	0.398568152918708	1	1	1	1	1	0.899886277680683	0.950398557391277	1	TRUE	FALSE	FALSE	FALSE	TRUE	FALSE	FALSE	FALSE	FALSE	FALSE	FALSE	FALSE	FALSE	FALSE	FALSE
NM_001001665	FLJ16008	7	0.03678141	0.1638247	0.02574342	21.9116952645941	8.69014575213805	10.224623505836	17.0304368018401	9.74606654333002	10.179499966928	1.34772358012992	0.0637240491000739	0.000106274510017101	1	1	1	1	0.376734892298469	0.350431168975406	1	0.73181169561819	0.255602029260291	FALSE	FALSE	FALSE	TRUE	TRUE	TRUE	FALSE	FALSE	FALSE	FALSE	FALSE	FALSE	FALSE	FALSE	FALSE
NM_001001667	OR6V1	7	0.002353956	0.003762385	0.03180495	13.9808935311421	2.54322622487405	5.4691291471338	25.1654958183860	10.8612996906500	2.35862585244195	5.82587521427206	18.1852005269581	12.1596817826719	1	0.131277424471587	0.0824957639049929	1	1	0.425179279898415	1	0.314073877582682	0.06384591450626	FALSE	FALSE	FALSE	FALSE	FALSE	FALSE	FALSE	FALSE	FALSE	FALSE	FALSE	FALSE	FALSE	FALSE	FALSE
NM_001001668	FLJ26175	7	0.1970883	0.02166432	0.04270839	1.20810016345399	14.7963038726140	0.00665616661808599	4.73675053579996	5.63710429334992	12.8369913743302	9.13050487579585	25.2160536837059	13.1936248768282	0.724262252098788	1	1	0.425389480554724	1	1	0.147857976444005	1	1	FALSE	FALSE	FALSE	FALSE	FALSE	FALSE	FALSE	FALSE	FALSE	FALSE	FALSE	FALSE	FALSE	FALSE	FALSE
NM_001001669	FLJ41603	7	0.2821601	0.09993716	0.1102472	0.592315973227869	0.749111013502215	0.0452135873601947	30.3606032478679	7.76603146232219	16.2138570188060	32.8564446432258	11.4359294842782	17.1078829784960	1.66817443272181e-10	3.42954934205966e-12	0.498473285353888	2.85943781348482e-11	3.62968886565785e-15	0.173236392258660	0.975269272680877	1	1	FALSE	FALSE	FALSE	FALSE	FALSE	FALSE	FALSE	FALSE	FALSE	FALSE	FALSE	FALSE	FALSE	FALSE	FALSE
NM_001001670	FLJ46321	7	0.0203521	0.002375265	5.807657e-10	3.28521533307207	5.66228999332452e-06	0.503333647120144	1.62734371005013	1.28462452285794	20.2860569224060	0.339222000428208	1.27945096343001	24.4476126622540	1	1	1	1	1	1	1	1	0.644316027412166	FALSE	FALSE	FALSE	FALSE	FALSE	FALSE	FALSE	FALSE	FALSE	FALSE	FALSE	FALSE	FALSE	FALSE	FALSE
NM_001001671	MAP3K15	7	0.1061992	0.1881098	0.0658131	7.76986041882606	3.95566719098201	24.55158977521	7.16293564274997	24.3978991598801	32.7452108518419	20.25494990373	31.7006618353662	50.934690018938	0.16537277503028	0.0206359529742475	0.576765453397898	0.268498755547996	6.48063042576634e-05	0.0154844745942236	1	1	0.169153469926505	FALSE	FALSE	FALSE	FALSE	FALSE	FALSE	FALSE	FALSE	FALSE	FALSE	FALSE	FALSE	FALSE	FALSE	FALSE
NM_001001673	RNASE9	7	0.007354564	0.003410223	0.03109072	0.374017739383817	0.0332360323659486	0.674619857383959	6.7577331511759	9.85959852807605	2.86376462794601	4.36504393246787	10.6845430434159	0.834322442314033	0.630197708949208	0.172127372875329	0.350555533061961	0.852872838623786	0.107179315122055	0.163640228225533	0.748964252857379	0.151229958450700	0.284298246694302	FALSE	FALSE	FALSE	FALSE	FALSE	FALSE	FALSE	FALSE	FALSE	FALSE	FALSE	FALSE	FALSE	FALSE	FALSE
NM_001001674	OR4F15	7	0.005152278	4.427126e-10	0.008909596	0.135736885341998	3.71163924625205	0.869006761409992	1.25746373561594	15.288318186438	0.450912767665841	0.582312121745986	5.04831605088805	0.0707085212959555	0.740462271199196	0.351151107254732	0.561504114655105	1	0.633325582737271	0.552374649292785	1	0.729423987806508	0.249714796748035	FALSE	FALSE	FALSE	FALSE	FALSE	FALSE	FALSE	FALSE	FALSE	FALSE	FALSE	FALSE	FALSE	FALSE	FALSE
NM_001001675	FLJ46385	5	0.1260717	0.0218388	0.131036	6.73606772992605	12.6990219395840	17.4626506009220	3.821043511266	9.07868802765006	16.2852352781520	15.4079912844841	0.682541687124058	0.0782813941420955	0.000128770499714235	0.0101939209857116	1	3.8012129765464e-06	0.435022964843173	1	0.453293308286238	1	1	FALSE	FALSE	FALSE	FALSE	TRUE	TRUE	FALSE	FALSE	FALSE	FALSE	FALSE	FALSE	FALSE	FALSE	FALSE
NM_001001676	LCN9	5	0.002248268	0.002953972	9.973684e-09	3.99296196555201	8.77845199624971e-05	0.196552019584033	16.2985661188200	7.602935265768	6.70973202482196	6.75185355059193	7.56308141026	4.77002409568604	0.979847288583143	0.0395856989014756	0.0214507404062407	1	0.0886665086789729	0.0100931056147910	1	0.0812685420278076	0.00418302847367209	FALSE	FALSE	FALSE	FALSE	FALSE	FALSE	FALSE	FALSE	FALSE	FALSE	FALSE	FALSE	FALSE	FALSE	FALSE
NM_001001677	FLJ46300	7	0.007965164	0.002639102	0.0133196	0.154591212502055	1.07825038380793	0.330683881990126	0.362591152244022	4.303428835462	0.169478221002009	0.0443397140059005	8.538136731088	0.0270936004460509	1	1	1	1	1	1	1	1	1	FALSE	FALSE	FALSE	FALSE	FALSE	FALSE	FALSE	FALSE	FALSE	FALSE	FALSE	FALSE	FALSE	FALSE	FALSE
NM_001001679	FLJ41423	7	0.005870743	0.01070311	0.02246691	9.6497034292022	0.456760665916022	2.20177699399983	16.6728161570861	0.713411844152006	1.78190209419199	2.25785293981403	0.0296916599020278	0.0253793940978539	0.96259181000714	1	1	1	1	1	1	1	1	FALSE	FALSE	FALSE	FALSE	FALSE	FALSE	FALSE	FALSE	FALSE	FALSE	FALSE	FALSE	FALSE	FALSE	FALSE
NM_001001680	FLJ42102	6	0.006966566	0.01252195	0.004864167	2.30462201582998	3.41763816165997	0.0368553862119825	8.62694514888597	0.040726488767973	0.292852429789946	2.69084671970199	2.78437455045798	0.534359824149988	1	1	0.84907875997305	1	1	0.478080266648887	1	1	0.639714315984967	FALSE	FALSE	FALSE	FALSE	FALSE	FALSE	FALSE	FALSE	FALSE	FALSE	FALSE	FALSE	FALSE	FALSE	FALSE
NM_001001681	FLJ45300	6	0.007986593	0.007921558	0.01867567	0.0888355075740037	4.16267706563997	1.21058567946784	18.4583337902500	0.0176383957079906	3.40486585748795	19.768525211864	4.63845571930801	7.68204598504985	0.270379449997384	1	1	0.591016501078295	1	1	1	1	1	FALSE	FALSE	FALSE	FALSE	FALSE	FALSE	FALSE	FALSE	FALSE	FALSE	FALSE	FALSE	FALSE	FALSE	FALSE
NM_001001682	FLJ45530	7	0.01235844	0.01108777	0.02705893	0.334034308784112	1.07710737168395	0.35142223424009	21.9741048515959	17.2878052905360	6.83649438649195	19.5390216174940	21.7173732121519	9.36171755790406	1	1	1	1	1	1	1	1	1	FALSE	FALSE	FALSE	FALSE	FALSE	FALSE	FALSE	FALSE	FALSE	FALSE	FALSE	FALSE	FALSE	FALSE	FALSE
NM_001001683	surf5	7	0.03568207	0.08311325	0.1345658	8.52093482095398	1.78961758051810	11.682716681702	5.39010604194198	2.04462825060807	0.84409762462019	0.613809790415985	0.00992698537800152	7.78771773636618	0.593610569834891	1	1	0.264998800033888	1	1	0.565338671314048	1	1	FALSE	TRUE	FALSE	FALSE	FALSE	FALSE	FALSE	FALSE	FALSE	FALSE	FALSE	TRUE	FALSE	FALSE	FALSE
NM_001001685	FLJ46474	7	0.008739155	0.003378336	0.03839076	0.363336505909956	6.76857210962805	0.000385167805916353	0.694238126253822	2.16674113792408	0.100712037937910	1.99756177538188	13.4157245448021	0.08867922988793	1	0.0628951463383548	0.0123319818500371	1	0.0368759175143213	0.00179586638714033	1	0.0691005183200924	0.0142942598374150	FALSE	FALSE	FALSE	FALSE	FALSE	FALSE	FALSE	FALSE	FALSE	FALSE	FALSE	FALSE	FALSE	FALSE	FALSE
NM_001001687	FLJ26850	3	1.260042e-09	0.009258539	2.262615e-09	0.989033717661982	4.76302882623838	0.313596109130003	14.175930836048	17.4679435048374	12.0363924904240	19.7329736079899	7.31958324203418	15.1047836520560	1	1	1	1	1	1	1	1	1	FALSE	FALSE	FALSE	FALSE	FALSE	FALSE	FALSE	FALSE	FALSE	FALSE	FALSE	FALSE	FALSE	FALSE	FALSE
NM_001001689	FLJ44005	7	0.02575088	0.0164716	0.06724134	1.24039327294804	6.29206563335197	2.08578141810040	2.466395509118	0.468505603239919	0.305077005820294	6.43666614901599	9.166679857306	3.77489411696024	0.905026294559687	1	1	1	1	1	1	1	1	FALSE	FALSE	FALSE	FALSE	FALSE	FALSE	FALSE	FALSE	FALSE	FALSE	FALSE	FALSE	FALSE	FALSE	FALSE
NM_001001690	FLJ42133	7	0.01568089	0.0006770742	1.143792e-09	2.70860687603817	0.057487828517992	0.690410640946084	5.20705458173802	1.12017111160401	0.226063481798064	0.529525538452162	0.679411892288044	1.70526884436799	1	1	1	1	1	1	1	1	1	FALSE	FALSE	FALSE	FALSE	FALSE	FALSE	FALSE	FALSE	FALSE	FALSE	FALSE	FALSE	FALSE	FALSE	FALSE
NM_001001691	FLJ44790	6	0.005076907	0.003511094	0.01922122	0.516100141937955	4.23226389950605	20.1998127448421	3.54139415627799	1.51571899254407	5.08907332435797	1.47153100228797	0.801206704629976	9.59346709180613	0.883504431112448	4.00005178317375e-10	1.14673938356615e-10	1	2.06015511851473e-19	3.16682039335975e-24	1	2.69493768267313e-12	3.23678857398492e-16	FALSE	FALSE	FALSE	FALSE	FALSE	FALSE	FALSE	FALSE	FALSE	FALSE	FALSE	FALSE	FALSE	FALSE	FALSE
NM_001001692	FLJ45139	7	0.7492058	0.0226667	0.003916008	6.7362009118799	9.31769637682794	2.36836784662592	3.19444325251607	0.0573810563139432	0.209987494029974	0.95073987960609	10.3369118665460	1.21511450225398	1	1	0.000132801313495772	1	1	0.0505750601943543	1	1	0.000127488292449152	FALSE	FALSE	FALSE	FALSE	FALSE	FALSE	FALSE	FALSE	FALSE	FALSE	FALSE	FALSE	FALSE	TRUE	FALSE
NM_001001693	FLJ46257	7	0.0004507403	0.001141378	0.03814724	0.340617043317934	3.49332672947196	0.203925675684104	11.673506188048	0.10715517370204	0.897803070098007	8.939203891916	4.66101991743994	0.253390831426032	0.886427727530913	1	1	1	1	1	1	1	1	FALSE	FALSE	FALSE	FALSE	FALSE	FALSE	FALSE	FALSE	FALSE	FALSE	FALSE	FALSE	FALSE	FALSE	FALSE
NM_001001694	FLJ41993	7	0.007697576	0.01742208	0.0294729	3.68942493720806	0.128943073278037	0.00662452580809259	13.8158298538881	1.04541070856203	0.231899933082104	5.12125838473412	1.85930163458397	0.316043651860127	0.723859266774781	0.758643975467186	1	1	1	1	1	1	1	FALSE	TRUE	FALSE	FALSE	FALSE	FALSE	FALSE	FALSE	FALSE	FALSE	FALSE	FALSE	FALSE	FALSE	FALSE
NM_001001695	FLJ42418	7	0.3124591	0.1346901	0.1983923	4.96298982321809	2.5223953370421	15.8696643045000	6.09125019875	6.49750098021013	9.41618020446003	0.0904751508421668	1.27329923856610	2.15212517548002	1	0.00188407081383075	3.14845340614341e-06	1	0.0762521730918803	0.0453233627108692	1	0.00295007015465693	0.000153732015116049	FALSE	FALSE	FALSE	FALSE	FALSE	FALSE	FALSE	FALSE	FALSE	FALSE	FALSE	FALSE	FALSE	FALSE	FALSE
NM_001001696	FLJ44006	7	0.02171663	0.008247132	0.02878748	1.56846186706798	0.0196245002440492	0.184256779583848	14.8412027209019	13.66650200143	3.49068096879387	9.29794005642407	13.0495935505500	5.00887820910202	0.255747218632082	6.50930314630484e-08	2.02607747706431e-06	0.621554932391217	1.43196588742510e-06	4.39021029721244e-06	0.886161897259062	3.11863411966832e-06	2.6131718489482e-06	FALSE	FALSE	FALSE	FALSE	FALSE	FALSE	FALSE	FALSE	FALSE	FALSE	FALSE	FALSE	FALSE	FALSE	FALSE
NM_001001697	FLJ41821	7	0.1240954	0.2010336	0.1258462	0.394015831497882	0.124619224326125	1.05327380419999	1.47682737620994	0.0243579452799167	1.62104536731795	3.20909379194995	0.0389577089461	0.067614181656154	0.945555625314351	0.572401149772619	0.731439710569413	0.95989391338872	0.124658323909265	0.260045872718927	1	0.581600930335204	0.252167779563323	TRUE	TRUE	TRUE	FALSE	FALSE	FALSE	FALSE	FALSE	FALSE	FALSE	FALSE	FALSE	FALSE	FALSE	FALSE
NM_001001698	FLJ43879	5	0.008042718	0.01495371	0.04826194	0.039151585319928	1.09695973971805	0.0159796906777956	0.0989633097678961	0.43894979095603	0.0009047928479049	0.26159967459796	0.155152331662066	0.0092822191218147	1	1	1	1	1	1	1	1	1	FALSE	FALSE	FALSE	FALSE	FALSE	FALSE	FALSE	FALSE	FALSE	FALSE	FALSE	FALSE	FALSE	FALSE	FALSE
NM_001001701	LOC401152	7	0.007774262	0.07520118	0.0395581	18.9937987398798	12.9753369094201	0.387302357160024	28.9088756520996	26.7193986332200	12.5761105461941	5.12908351035958	8.87494906622032	9.83224545065605	1	1	1	1	1	1	1	1	0.898863502860587	FALSE	FALSE	FALSE	FALSE	FALSE	FALSE	FALSE	FALSE	FALSE	FALSE	FALSE	FALSE	FALSE	FALSE	FALSE
NM_001001702	FLJ33360	7	0.008732634	0.004597787	0.01254466	17.9032554270839	14.5281532257	10.7858611397278	2.47131646987987	13.0007151997560	11.5509894725599	10.7097987174818	0.11746244487	0.0283938050179131	1	1	0.179643121402679	1	1	0.461631956206013	1	1	0.538048273765076	FALSE	FALSE	FALSE	FALSE	TRUE	TRUE	FALSE	FALSE	FALSE	FALSE	FALSE	FALSE	FALSE	FALSE	FALSE
NM_001001703	FLJ46010	7	0.001965684	0.05700682	0.01512708	0.00301802107208005	6.87777827049399	0.0555585316101315	0.911901404236005	4.742492100194	0.0437457481900765	1.01672009100002	16.6660210551220	0.197276536910067	0.00487076488741804	0.520029748653957	1	3.48077177310841e-07	0.603426331039131	1	0.202212497892566	0.373058646016207	1	FALSE	FALSE	FALSE	FALSE	FALSE	FALSE	FALSE	FALSE	FALSE	FALSE	FALSE	FALSE	FALSE	FALSE	FALSE
NM_001001705	FLJ41649	7	0.001068153	0.002456358	0.009950878	0.305558995034062	1.28961211413400	0.0216599990540089	10.505911418506	1.82482124108401	1.82180488555605	7.97525450072203	0.0508533114639249	1.46374700095407	0.797364138394298	1	1	1	1	1	1	1	1	FALSE	FALSE	FALSE	FALSE	FALSE	FALSE	FALSE	FALSE	FALSE	FALSE	FALSE	FALSE	FALSE	FALSE	FALSE
NM_001001706	FLJ42177	7	0.004628354	0.002491436	0.002571852	0.129463533565968	0.0853299905920153	10.4455455267162	0.559318941398033	15.37917122966	3.05359034525623	1.20609588146999	16.690903233746	3.08424919600407	0.520169674244509	0.229669687644757	0.50195642774041	0.594452297754951	1	1	1	0.439924231728758	0.313519632998800	FALSE	FALSE	FALSE	FALSE	FALSE	FALSE	FALSE	FALSE	FALSE	FALSE	FALSE	FALSE	FALSE	FALSE	FALSE
NM_001001707	FLJ45974	7	0.006800372	0.005412693	0.01015942	3.15936746524198	0.932784031992014	0.0627672118498595	1.25904122438010	1.53063801016197	0.294321471006015	0.489926494567953	0.0799344666379511	0.62352711147787	1	0.0915342531616134	0.0546744296752828	1	0.210004311961934	0.0699056048504026	1	0.253276779683831	0.161816040002037	FALSE	FALSE	FALSE	FALSE	FALSE	FALSE	FALSE	FALSE	FALSE	FALSE	FALSE	FALSE	FALSE	FALSE	FALSE
NM_001001709	FLJ45537	7	0.0002571366	0.01541801	3.797402e-08	11.1596620414459	10.6128163102800	0.886350972612036	12.9190574868080	4.25946745571196	0.0310048305220789	29.4726745452519	19.8912276176740	0.585999325779994	0.909367842369984	0.229948377565219	0.259313980939176	0.00464728478995263	0.0187539169095558	0.790380924732715	1	0.674217098766212	0.0503346953067831	FALSE	FALSE	FALSE	FALSE	FALSE	FALSE	FALSE	FALSE	FALSE	FALSE	FALSE	FALSE	FALSE	FALSE	FALSE
NM_001001710	FLJ40100	7	0.05500596	0.04585068	0.009270213	0.863320128313944	20.8377267112240	0.112382270834132	1.82319597699006	1.73809175443000	3.10214364030799	4.7535617780261	25.9809899822401	2.10778558813013	1	1	1	0.0990644332361904	1	1	1	1	1	FALSE	FALSE	FALSE	FALSE	FALSE	FALSE	FALSE	FALSE	FALSE	FALSE	FALSE	FALSE	FALSE	TRUE	FALSE
NM_001001711	DDI1	7	0.02858704	0.00907749	0.001592584	2.14551875104007	1.20010394189281	1.46336691691795	9.86595651391599	20.413462244167	3.75065728366599	3.93817900024601	15.763224970201	0.599348383844017	1	0.977657803061718	0.983503512902049	0.789371002833145	0.843619375337014	1	1	0.426975170397112	0.352346469722686	FALSE	FALSE	FALSE	FALSE	FALSE	FALSE	FALSE	FALSE	FALSE	FALSE	FALSE	FALSE	FALSE	FALSE	FALSE
NM_001001716	NFKBIB	7	0.2342308	0.1493182	0.04737845	1.95526037560194	5.09120076129204	25.1374349899140	0.200084328668027	7.86420664261402	9.127507112182	0.951182729884067	0.500988609805972	11.04883577237	1	1	0.307657996638231	1	1	1	1	1	0.0572026736937392	TRUE	FALSE	FALSE	FALSE	FALSE	FALSE	FALSE	FALSE	FALSE	FALSE	FALSE	FALSE	FALSE	FALSE	FALSE
NM_001001786	BRCC2	7	0.6574794	0.1408325	0.1086661	11.6392138703382	31.26811194323	24.9701678675819	21.9302555482182	47.2949998768538	28.0221853009061	5.36357450828018	19.7976339783399	0.68969401315394	1	1	1	1	1	1	1	1	1	FALSE	FALSE	FALSE	FALSE	FALSE	FALSE	FALSE	FALSE	TRUE	FALSE	FALSE	FALSE	FALSE	FALSE	FALSE
NM_001001788	RAET1G	6	0.1071448	0.0734731	0.01939879	16.3641615430940	2.43243520117176e-05	1.36580258664208	13.612601761944	4.31300853590199	9.79416751671215	0.414030871648038	4.33024827109205	4.86810453914813	0.217994580789914	1	1	1	1	1	1	1	1	FALSE	TRUE	FALSE	FALSE	FALSE	FALSE	TRUE	FALSE	FALSE	FALSE	FALSE	FALSE	FALSE	FALSE	FALSE
NM_001001791	C10orf55	6	0.008010328	0.02364526	0.02304991	0.00797674479008492	4.680561422474	0.0101453795939506	0.589905668422034	22.8826856409900	2.11401901607996	0.462736163202067	13.3617698222000	1.84931033976409	0.278027430998563	1	1	1	1	1	1	1	1	FALSE	FALSE	FALSE	FALSE	FALSE	FALSE	FALSE	FALSE	FALSE	FALSE	FALSE	FALSE	FALSE	FALSE	FALSE
NM_001001794	MGC33692	5	0.03831594	0.04186174	0.088994	0.189784982506012	0.0428610861360426	11.8912742186239	4.64495909916604	9.06289573051004	27.3256090539480	3.16251339261396	8.19991636843201	10.7721310140039	8.49821176645245e-08	0.0142770984203430	1	1.15137954840174e-07	3.67326594215797e-07	0.304554731432644	1.06274353041923e-09	8.09250786091897e-12	0.0257104482571935	TRUE	FALSE	FALSE	FALSE	FALSE	FALSE	FALSE	FALSE	FALSE	FALSE	FALSE	FALSE	FALSE	FALSE	FALSE
NM_001001795	MGC70857	7	0.07287657	0.03458035	0.1154382	8.508682888782	0.00107617378000668	2.50122404395188	4.68013497757408	0.513080210536032	1.46731905489401	0.937065399092035	0.560120163988017	0.159661080713931	1	1	0.65255382968221	1	1	0.0847906811421755	1	1	0.272471570925274	FALSE	TRUE	TRUE	FALSE	FALSE	FALSE	FALSE	FALSE	FALSE	FALSE	FALSE	FALSE	FALSE	FALSE	FALSE
NM_001001802	OR2A42	7	0.112948	0.0577825	0.04354704	27.0090752073979	46.70889253419	17.9926334010479	26.665873395664	46.1015694372140	11.7565568156519	0.00907458306392073	0.0703431241499857	1.95697901841390	0.0765495588299066	1	1	0.959256299278687	1	1	0.968055309189083	1	1	FALSE	FALSE	FALSE	TRUE	TRUE	TRUE	FALSE	FALSE	FALSE	FALSE	FALSE	FALSE	FALSE	FALSE	FALSE
NM_001001824	OR2T27	7	0.006776481	0.002092963	0.01562487	0.1960763233742	3.11413424564398	0.098550695159929	8.3051563547142	0.216189631892007	0.516327107920006	6.44109826146405	1.77548553335805	1.05064660835001	1	1	1	1	1	0.71408423539785	1	1	1	FALSE	FALSE	FALSE	FALSE	FALSE	FALSE	FALSE	FALSE	FALSE	FALSE	FALSE	FALSE	FALSE	FALSE	FALSE
NM_001001850	STX19	5	0.02624732	0.01581676	0.004168432	4.64917946053606	0.276268281955993	0.0661434799640119	3.37280712841005	22.491661071078	0.000677348017916302	12.6028932589820	24.532659143088	0.080177758777836	1	1	1	1	0.899141574170714	0.964559421835424	0.673808422824778	1	1	FALSE	FALSE	FALSE	FALSE	FALSE	FALSE	FALSE	FALSE	FALSE	FALSE	FALSE	FALSE	FALSE	FALSE	FALSE
NM_001001872	C14orf37	7	0.1407851	0.3135214	0.09304338	13.0478010112699	0.623280671577959	0.0874030012880667	17.3417340577500	22.830829438298	29.8984347829141	1.00582240195604	19.7078921865420	28.8854735973600	1.16598946660224e-09	3.630182979929e-05	1	3.81277143824655e-16	6.55675015162466e-13	1	0.00118548320335776	0.00550901837496335	1	FALSE	FALSE	FALSE	TRUE	FALSE	FALSE	FALSE	FALSE	FALSE	FALSE	FALSE	FALSE	FALSE	FALSE	FALSE
NM_001001890	RUNX1	7	0.4211414	0.5164154	0.1415723	5.15828671881582	0.845645173837966	22.675434472254	1.819888591162	0.00794696109801407	7.49607004342192	1.08884564291793	1.01081074263789	10.0217162411400	1	1	1	0.905396015113833	1	1	1	1	1	FALSE	FALSE	FALSE	FALSE	FALSE	FALSE	FALSE	FALSE	FALSE	FALSE	FALSE	FALSE	FALSE	FALSE	FALSE
NM_001001891	TMEM16G	6	0.01313264	0.01592781	0.003764946	1.96466493776802	2.18328411521395	0.249609551868161	22.5297050659879	30.1565331284260	26.6366760624062	16.3846022386499	24.6499506369660	24.60483706784	0.68354524714281	1	1	0.751654464439368	1	1	0.402728353519047	1	1	FALSE	FALSE	FALSE	FALSE	FALSE	FALSE	FALSE	FALSE	FALSE	FALSE	FALSE	FALSE	FALSE	FALSE	FALSE
NM_001001912	OR4E2	7	0.00696252	0.01204933	0.04903846	0.169708045229982	0.315990052655934	4.82581856160004	3.87932599437181	2.22934803814189	1.10896183822024	2.55547350862980	3.99300375436394	9.16388734353995	1	1	0.550190243588479	1	0.522371460613438	0.0981868404924179	1	1	0.638245347059045	FALSE	FALSE	FALSE	FALSE	FALSE	FALSE	FALSE	FALSE	FALSE	FALSE	FALSE	FALSE	FALSE	FALSE	FALSE
NM_001001913	OR52N1	7	0.0058412	0.008881275	0.006167247	0.321320178843962	0.193354548996012	0.466064151981982	1.60799156109783	2.00783441241197	0.476682290272038	0.514939244937977	0.99658133400203	6.15322180692601e-05	0.750721229172359	0.951726480910725	1	0.781002950327361	0.704528024698522	1	0.904859246607066	0.575736370500512	0.766711225972258	FALSE	FALSE	FALSE	FALSE	FALSE	FALSE	FALSE	FALSE	FALSE	FALSE	FALSE	FALSE	FALSE	FALSE	FALSE
NM_001001916	OR52J3	7	0.008382403	0.000338134	0.01056019	0.000977388541969049	0.58714213801403	0.404589915440056	0.106519742818023	1.71596724825002	0.0956482239180332	0.127815588097974	0.312273602280015	0.88255616880815	1	1	0.85370068135331	1	1	0.5683026104813	1	1	0.776993481900919	FALSE	FALSE	FALSE	FALSE	FALSE	FALSE	FALSE	FALSE	FALSE	FALSE	FALSE	FALSE	FALSE	FALSE	FALSE
NM_001001917	OR56A1	6	0.02084482	0.001920397	0.03696272	0.795962797692027	0.225415831996031	1.18053891463592	5.48464721182404	10.711330603438	1.02852173250199	2.44459987341008	8.58020473007804	0.00566854615794909	1	0.771676151714477	0.68886606367853	1	1	1	1	1	1	FALSE	FALSE	FALSE	FALSE	FALSE	FALSE	FALSE	FALSE	FALSE	FALSE	FALSE	FALSE	FALSE	FALSE	FALSE
NM_001001919	OR13C4	7	0.0141853	0.003770602	0.01186913	0.318167847912036	6.19879931123597	1.42646740001214	0.318697532370152	0.000505771030020696	3.18551905862614	1.24571814822616	6.28884197761403	0.401436527421993	1	1	0.801085836848452	1	0.931699096037649	0.854714395261481	1	0.500153717232913	0.286506680076770	FALSE	FALSE	FALSE	FALSE	FALSE	FALSE	FALSE	FALSE	FALSE	FALSE	FALSE	FALSE	FALSE	FALSE	FALSE
NM_001001922	OR52N5	7	0.006535735	0.002847631	0.04026825	6.05343150953786	4.08895331210601	0.125120332133974	13.6347990837100	0.168566914186044	0.338734841719997	2.81891531643987	2.73629426370996	0.862757969315908	0.780384362122983	0.0495055867168179	0.0698968074263374	1	0.138429323893317	0.101335959529545	1	0.61092688453042	0.150342483924290	FALSE	FALSE	FALSE	FALSE	FALSE	FALSE	FALSE	FALSE	FALSE	FALSE	FALSE	FALSE	FALSE	FALSE	FALSE
NM_001001923	OR5C1	7	0.003915894	0.006497841	0.018887	0.666168119342046	1.75578870380991	0.0149468434181017	2.45823344411201	1.65552923299992	0.108332169736059	0.609606855926131	0.00164474539383264	0.203222857570154	0.0809002519771685	0.535352151172284	1	0.0540174126681632	0.721614847590043	1	0.103079105441943	0.756109301438675	1	FALSE	FALSE	FALSE	FALSE	FALSE	FALSE	FALSE	FALSE	FALSE	FALSE	FALSE	FALSE	FALSE	FALSE	FALSE
NM_001001927	MTUS1	7	0.08561026	0.08855801	0.04901012	3.39658713565814	3.79799294825807	0.532344421535981	7.50577775934812	1.11976258917207	0.0987642669799698	1.19452560595801	0.93274690262001	1.07093123533991	1	0.346234958391555	6.05790588041792e-07	1	0.0664326136646428	0.00109401533926829	1	0.00166575988127819	6.73953089642734e-06	FALSE	TRUE	TRUE	FALSE	FALSE	FALSE	FALSE	FALSE	FALSE	FALSE	FALSE	FALSE	FALSE	FALSE	FALSE
NM_001001930	PPARA	7	0.1947052	0.3457221	0.0732693	2.32574900725194	0.486043590762165	8.9639271430101	0.336053832294056	0.112014501730073	5.69497808815208	0.959438128410056	1.04490139085397	19.870640424376	1	1	1	1	1	0.65443104435549	1	1	1	TRUE	TRUE	FALSE	FALSE	FALSE	FALSE	FALSE	FALSE	FALSE	FALSE	FALSE	FALSE	FALSE	FALSE	FALSE
NM_001001933	LHX8	7	0.004097369	0.04995314	0.0492196	0.00321767746004298	1.85753877983393	0.912849032929898	6.26906683342804	0.0645369712459569	0.48033295230789	6.03958061886203	1.26348365361594	0.072199768477958	0.800003261430486	0.0996098383853698	0.187709972803856	1	0.0267175258713886	0.0116753593110206	1	0.141405812896288	0.0662711877907096	FALSE	FALSE	FALSE	FALSE	FALSE	FALSE	FALSE	FALSE	FALSE	FALSE	FALSE	FALSE	FALSE	FALSE	FALSE
NM_001001936	KIAA1914	7	0.1339555	0.2321259	0.1001866	3.26027289317801	8.64988464001999	11.6773554205699	2.49745195377602	0.122440309335957	4.35466042140797	0.0640856719979865	7.22385788903398	3.06618047970403	1.93096503111403e-12	0.000259208801635892	1	1.37122715161057e-18	4.22571318318439e-07	1	3.96600693182234e-10	8.06836784894826e-05	1	TRUE	FALSE	FALSE	FALSE	FALSE	FALSE	FALSE	FALSE	FALSE	FALSE	FALSE	FALSE	FALSE	FALSE	FALSE
NM_001001937	ATP5A1	7	0.007371609	0.06256424	0.01040532	3.15593816508999	0.982831234533933	5.29279186889198	19.381700375794	0.372946335135907	11.2321283330720	11.516361441924	2.44926231784791	1.94702419661598	0.283521450569824	0.0284299285685423	0.761190837787772	1	0.0046115925802953	0.0438488412783965	1	0.0570976454005686	0.207397894096838	FALSE	TRUE	FALSE	FALSE	FALSE	FALSE	FALSE	FALSE	FALSE	FALSE	FALSE	FALSE	FALSE	FALSE	FALSE
NM_001001938	C9orf47	6	0.1492659	0.1064059	0.1348411	0.195197707121906	2.56978773830804	1.18602030977991	4.23539446907398	18.5531794520700	15.2180172109961	5.85546021635605	11.5582634524879	10.4795927126399	0.0127608253298031	0.478680769375751	1	0.277203615944569	1	1	0.592608715787718	1	1	FALSE	FALSE	FALSE	FALSE	FALSE	FALSE	FALSE	FALSE	FALSE	FALSE	FALSE	FALSE	FALSE	FALSE	FALSE
NM_001001953	OR10G9	7	0.009367818	0.002439227	0.01292258	0.127803352399951	0.0248530456379967	0.0114263558880339	2.07244275379799	5.35484984311006	0.000196041425851945	3.12265694540588	4.75357770509208	0.00862987066784626	1	1	0.50307529595964	1	1	0.482663555020432	1	1	0.816906440138354	FALSE	FALSE	FALSE	FALSE	FALSE	FALSE	FALSE	FALSE	FALSE	FALSE	FALSE	FALSE	FALSE	FALSE	FALSE
NM_001001955	OR4C13	7	0.01762128	0.00512999	0.1185983	1.20007379600406	0.59199970723796	1.84592201456803	16.2901633589400	5.662955460322	0.605343283863931	11.4466228745561	8.86288686052	0.366071919615933	0.858139385926076	1	1	1	1	0.969153235255523	1	1	1	FALSE	FALSE	FALSE	FALSE	FALSE	FALSE	FALSE	FALSE	FALSE	FALSE	FALSE	FALSE	FALSE	FALSE	FALSE
NM_001001956	OR13C9	7	0.00779387	0.0009019926	0.02164678	1.99329256618796	17.0612029071440	0.255158558416042	0.172151727078017	10.7703575228360	0.262096436385946	3.21019384619001	1.77351094701004	1.01733019067001	1	1	0.601933327624841	1	1	0.925071881015136	1	1	1	FALSE	FALSE	FALSE	FALSE	FALSE	FALSE	FALSE	TRUE	FALSE	FALSE	FALSE	FALSE	FALSE	FALSE	FALSE
NM_001001957	OR2W3	7	0.228778	0.06035511	0.03789163	0.0992817621861377	6.28563090797797	10.99218124963	1.97913302349207	16.0949185590499	11.7155242239060	2.8653394740802	4.79924891802602	0.0271694958880744	0.276704888765779	0.229669687644757	0.894451764049605	1	1	1	0.982537003841946	0.42700496597669	0.399687055434277	FALSE	FALSE	FALSE	FALSE	FALSE	TRUE	FALSE	FALSE	FALSE	FALSE	FALSE	FALSE	FALSE	FALSE	FALSE
NM_001001959	OR11L1	7	2.354757e-09	0.009762404	0.01606387	0.578748551339913	9.39280444895599	2.01774925537188	32.2208501088999	12.3853502661900	0.529544970359893	29.1241215017799	0.453747184415988	4.33256673229198	1	0.000280235057643984	6.54627624174457e-06	1	0.00325988545322923	0.00273947630110428	1	0.0181909369229939	0.000176283539887160	FALSE	FALSE	FALSE	FALSE	FALSE	FALSE	FALSE	TRUE	FALSE	FALSE	FALSE	FALSE	FALSE	FALSE	FALSE
NM_001001961	OR13C3	7	0.0948922	0.004284117	0.106589	0.551248390422074	12.9958784784480	0.271942085234059	7.100892839106	14.4375555232000	0.0337856578619267	10.194449461094	31.380934791328	0.114878154457983	1	1	0.725771323903041	1	1	1	1	1	0.288500129783118	FALSE	FALSE	FALSE	FALSE	FALSE	FALSE	FALSE	FALSE	FALSE	FALSE	FALSE	FALSE	FALSE	FALSE	FALSE
NM_001001963	OR2L8	7	0.03812597	0.03468774	0.1677575	2.835333102508	1.14725712953998	2.28158890539203	34.142637417724	19.248162127044	0.167860731810151	28.35234249879	14.6880807231360	1.27166533057016	0.973800214001285	0.351151107254732	0.357270192394137	1	0.15183681794865	0.0741149509518292	1	1	1	FALSE	FALSE	FALSE	FALSE	FALSE	FALSE	FALSE	FALSE	FALSE	FALSE	FALSE	FALSE	FALSE	FALSE	FALSE
NM_001001965	OR4D5	7	0.001272938	0.001002661	0.009572626	2.96623290953403	0.815660710390034	6.07824840873809	0.231070781077960	0.08242190144	3.27746673323804	1.61345053905006	1.39561600686000	0.571305587666075	1	0.0132613325016549	0.000903819787059865	1	0.266745868639770	0.0361498175821694	1	0.0901470458791727	0.00867924502661608	FALSE	FALSE	FALSE	FALSE	FALSE	FALSE	FALSE	FALSE	FALSE	FALSE	FALSE	FALSE	FALSE	FALSE	FALSE
NM_001001968	OR6S1	7	0.05573688	0.04845142	0.01392055	1.12218509637182	0.0304822372039553	1.40662461619604	7.84515077093988	8.41386512586598	5.55385757919794	3.77696868602197	7.69567848364795	1.64307546321606	0.535168023799496	0.00350156132563399	0.0194226553013184	0.932897003723195	0.00400052822107363	0.00523738381314693	0.661190710233335	0.0238670531239299	0.0865067870906116	FALSE	FALSE	FALSE	FALSE	FALSE	FALSE	FALSE	FALSE	FALSE	FALSE	FALSE	FALSE	FALSE	FALSE	FALSE
NM_001001973	ATP5C1	7	0.01321444	0.01888278	0.0419411	0.210971862058045	0.27747730780203	12.1159725618259	0.512090788254	0.0211385300319762	0.498028115741818	0.0672782242340872	0.449093576474013	9.04382765667788	0.392099501259639	0.235224236913351	0.631815359898433	0.393241666988183	0.000535428920133351	0.00595300056716593	0.714401654978181	0.175498383093589	0.336351542098733	TRUE	TRUE	FALSE	FALSE	FALSE	FALSE	FALSE	FALSE	FALSE	FALSE	FALSE	FALSE	FALSE	FALSE	TRUE
NM_001001974	PLEKHA1	7	0.0429415	0.1171402	0.07812732	0.132701111755978	3.18342379905198	9.00617197337988	19.4501402638721	2.39065654597402	16.5551055753358	20.9291165005441	0.070783614092079	2.89114773192	0.870588353069033	1	1	1	1	1	0.130124929920508	1	1	FALSE	TRUE	FALSE	FALSE	FALSE	FALSE	FALSE	FALSE	FALSE	FALSE	FALSE	FALSE	FALSE	FALSE	FALSE
NM_001001977	ATP5E	7	0.03364196	0.01898769	0.0183908	0.534933627340024	0.948336355855986	24.3653917891281	0.775974292012052	1.02594719060602	3.03542980937596	0.0234996126000624	0.00164969406802129	16.8057766728061	1	1	0.00736465487200761	1	0.00135343896097622	6.10438582013289e-09	1	0.316968944351841	0.00122192481880360	TRUE	TRUE	FALSE	FALSE	FALSE	FALSE	FALSE	FALSE	FALSE	FALSE	FALSE	FALSE	FALSE	FALSE	FALSE
NM_001001995	GPM6B	7	0.3650294	0.20590084	0.3546619	0.079511576926052	4.80167952342202	0.140417219824030	1.24016085638800	0.824770619345998	3.57136837219809	0.709593911024058	8.37386870613199	2.42644275441012	0.257234669262142	0.133187732568319	0.709385028158368	0.00245803309946901	0.0397169483842931	1	0.143034930501784	3.61928975638699e-05	0.00502613308520633	TRUE	FALSE	FALSE	FALSE	FALSE	FALSE	FALSE	FALSE	FALSE	FALSE	FALSE	FALSE	FALSE	FALSE	FALSE
NM_001001998	EXOSC10	7	0.04933392	0.02967297	0.01801777	1.90370494777994	2.54434651759209	13.7809348154240	5.53474247131396	5.18645742970409	6.15114310004401	1.21777977438796	11.997171615708	24.9631481208498	1	0.629057284463825	0.576765453397898	1	0.141987769997045	0.0920139789110021	1	1	0.524716201160448	TRUE	FALSE	FALSE	FALSE	FALSE	FALSE	FALSE	FALSE	FALSE	FALSE	FALSE	FALSE	FALSE	FALSE	FALSE
NM_001002000	GMPR2	7	0.03519319	0.0593649	0.09007784	5.83441844379195	0.329842781932030	7.58994394165597	3.80354179890992	0.57829139431783	13.4671519841359	0.314088994857912	1.72275234885592	1.83573611676798	0.0076822675119989	1	1	0.379422933995764	1	1	0.0377451439164684	1	1	FALSE	TRUE	FALSE	FALSE	FALSE	FALSE	FALSE	FALSE	TRUE	FALSE	FALSE	FALSE	FALSE	FALSE	FALSE
NM_001002006	NT5C1B	6	0.1376177	0.002243956	1.561226e-09	0.617955723243995	12.3247450415560	0.0664419078100309	0.816934711931935	8.684512706004	0.0106568147020880	0.0146768055758457	0.64105934413601	0.0238814335521056	1	1	1	1	1	0.917651067359657	1	1	0.96345157887884	FALSE	FALSE	FALSE	FALSE	TRUE	FALSE	FALSE	FALSE	FALSE	FALSE	FALSE	FALSE	FALSE	FALSE	FALSE
NM_001002009	NT5C3	7	0.07828779	0.0420126	0.06235333	7.53464599853805	1.64088154420415	1.96342035204998	0.176648890042088	3.28752240062408	6.16303450942405	9.275778804212	0.339352182154016	1.52741423156203	0.00860760532734709	1	1	1	1	1	0.0581969224500647	1	1	FALSE	TRUE	FALSE	FALSE	FALSE	FALSE	FALSE	FALSE	FALSE	FALSE	FALSE	FALSE	TRUE	FALSE	FALSE
NM_001002021	PFKL	7	0.1156579	0.05779427	0.1004832	8.78686772789399	0.175392059609976	0.0119132101681316	2.47117822282996	11.9145397707500	8.41377685399016	2.77734970552012	13.7101240302579	7.96425383215	1	1	1	0.0161586571990922	1	1	1	1	1	FALSE	FALSE	FALSE	FALSE	FALSE	FALSE	FALSE	FALSE	FALSE	FALSE	FALSE	FALSE	FALSE	FALSE	FALSE
NM_001002031	ATP5G2	7	0.02953798	0.2249573	0.1943536	13.1469034138781	12.597670220876	4.71779409399414	2.04953259583408	0.668133950253946	3.25325365112803	6.89324435040817	9.11141889614203	12.3815377970880	0.00190435206636635	3.36372321623257e-05	0.463471206145155	0.456886178498216	0.000138310383481229	0.0219626496788336	0.00395542452646006	1.29011964924889e-10	0.00654203755559382	FALSE	FALSE	FALSE	FALSE	FALSE	FALSE	FALSE	FALSE	FALSE	FALSE	TRUE	FALSE	FALSE	FALSE	FALSE
NM_001002033	HN1	7	0.4486012	0.4929875	0.4196265	0.0340699928199228	0.132949191156058	0.0575955061381137	1.74734032248011	0.108921084784015	0.0252758635861028	1.31865412341995	0.477853412544164	0.158685627910018	1	1	1	1	1	1	1	1	1	FALSE	FALSE	FALSE	FALSE	FALSE	FALSE	FALSE	FALSE	FALSE	FALSE	FALSE	FALSE	FALSE	FALSE	FALSE
NM_001002034	FAM109B	7	0.1365474	0.2112171	0.1803389	0.622898505823969	1.28808814337390	20.6679384515680	1.88198346808394	11.3689861185899	21.93616871058	0.370453669559993	6.59619422745595	0.103104905347891	0.0091495159056515	1.29539393001239e-15	2.29894493313628e-06	0.0298219159436365	0.000147980468724431	0.233002454318905	0.770316648260101	7.8355671578172e-05	0.00191821116820727	TRUE	FALSE	FALSE	FALSE	FALSE	TRUE	FALSE	FALSE	FALSE	FALSE	FALSE	FALSE	FALSE	FALSE	FALSE
NM_001002035	DEFB108B	7	0.02833077	0.01990646	0.005532186	5.82012748107013	10.1154150805192	1.55320039763797	0.329676941958041	2.457425288515	0.535037885973907	3.73427457114212	17.0229356882672	3.70910879026201	1	0.0032252864007755	5.38257745003283e-09	1	0.0266252933364136	1.11404024550800e-06	1	0.0134109590714304	1.66634238375622e-10	FALSE	FALSE	FALSE	FALSE	FALSE	FALSE	FALSE	FALSE	FALSE	FALSE	FALSE	FALSE	FALSE	FALSE	FALSE
NM_001002231	KLK2	7	0.007876766	0.004886153	0.002749949	0.485436355384081	0.0224901884441806	2.54133496953182	0.255617194186016	0.600508914180182	6.13486196776194	0.0374010805060152	0.8493005022342	0.983180324521982	1	1	1	1	1	0.644287619512876	1	1	0.590899331973176	FALSE	FALSE	FALSE	FALSE	FALSE	FALSE	FALSE	FALSE	FALSE	FALSE	FALSE	FALSE	FALSE	FALSE	FALSE
NM_001002234	SCNM1	7	0.02182577	0.01661569	0.0040254	2.39730681147205	0.857817450081797	2.02583056432786	2.54359536382606	5.29562052721299	0.731338327299909	8.40125286528007	9.0398437100994	0.346706233951863	1	0.159188169532796	0.118578308070532	1	0.787858590748025	0.499586962942554	1	0.0641649372706353	0.0234943275076156	FALSE	FALSE	TRUE	FALSE	FALSE	FALSE	FALSE	FALSE	FALSE	FALSE	FALSE	FALSE	FALSE	FALSE	FALSE
NM_001002236	SERPINA1	7	0.1088006	0.08892708	0.1169603	2.06502019894401	0.00724410428802003	16.5077848357218	4.46262358192007	19.5827073270282	8.7235780411579	0.581181959491914	19.9276047825861	3.03904699266786	1	1	1	1	1	1	1	1	1	TRUE	FALSE	FALSE	FALSE	FALSE	FALSE	FALSE	FALSE	FALSE	FALSE	FALSE	FALSE	FALSE	FALSE	FALSE
NM_001002244	ANAPC11	7	0.05835255	0.008944984	0.02596196	0.841375904947995	1.84062687340395	10.3401842200619	0.427491125877964	18.80778123657	17.1472282280120	0.0727995994500361	12.8094348200920	31.4062348133280	1	0.285405236928383	0.0458710574058822	1	1	1	0.907561280850372	0.00200885515569246	0.00143302379437201	TRUE	FALSE	FALSE	FALSE	FALSE	FALSE	FALSE	FALSE	FALSE	FALSE	FALSE	FALSE	FALSE	FALSE	FALSE
NM_001002252	ARL6IP4	7	0.1359147	0.05210132	0.1872621	0.0403399820720551	8.18909862299006	0.117043870475982	2.78600009687204	2.01220013861007	3.82516287808994	2.21317177369804	14.383763170488	2.74257759360603	0.612103757502752	1	1	0.0216055431271345	1	1	0.298803538773374	1	1	TRUE	FALSE	TRUE	FALSE	FALSE	FALSE	FALSE	FALSE	FALSE	FALSE	FALSE	FALSE	FALSE	FALSE	FALSE
NM_001002254	DGAT2L4	7	0.003112843	0.02341392	0.004718798	1.76001732212592	1.47954068729609	0.0126883283039660	0.843624211863926	1.51475941345802	0.72136124402391	0.179843349735961	0.000231437902129983	0.545708850080018	0.454267024589572	1	1	0.332996222760611	1	1	0.288526713514160	1	1	FALSE	FALSE	FALSE	FALSE	FALSE	FALSE	FALSE	FALSE	FALSE	FALSE	FALSE	FALSE	FALSE	FALSE	FALSE
NM_001002255	SUMO4	7	0.07682418	0.3031087	0.1493771	0.418422015591887	1.76757440644201	2.22704631052784	0.0705866761320522	1.62738547540198	1.70944224527580	0.147306001038032	0.00332543056401846	0.0400223843398635	1	0.884792838366838	0.771933603329034	1	1	0.619300232013194	1	1	0.562768428152472	TRUE	TRUE	TRUE	FALSE	FALSE	FALSE	FALSE	FALSE	FALSE	FALSE	FALSE	FALSE	FALSE	FALSE	FALSE
NM_001002258	ATP5G3	7	0.3924618	0.3132238	0.2963759	0.762571977834114	4.78948551492181	8.47686243199587	10.8340345034101	20.4409875701699	27.7700581550719	7.175028840212	10.6478396341220	14.9731592963119	0.930283407158837	1	1	0.438216263842451	1	1	0.277092999044077	0.640135213442807	1	FALSE	FALSE	FALSE	FALSE	FALSE	FALSE	FALSE	FALSE	FALSE	FALSE	FALSE	FALSE	FALSE	FALSE	FALSE
NM_001002259	C1QDC1	7	0.13394691	0.03777853	0.03630736	1.42307149454803	0.206729455089999	21.6985148907360	2.08036312265801	4.70677709484201	13.5150038426880	6.13300027106402	6.41958670184201	3.55111731522004	0.0833422724103295	1	1	0.708993815452104	0.344300973864974	0.588282313403503	9.47499010890368e-06	0.0127174451587038	1	FALSE	FALSE	FALSE	FALSE	FALSE	FALSE	FALSE	FALSE	FALSE	FALSE	FALSE	FALSE	FALSE	FALSE	FALSE
NM_001002260	C9orf58	6	0.09404986	0.7250625	0.3308463	3.97930533477393	0.00274601481009995	0.751700368444062	7.56411120730195	0.555244653711952	0.351286171944139	0.878231186179846	0.634061781938044	2.04650699055014	8.04145549642807e-28	1.67797390139271e-22	1	3.09871468594311e-32	3.68286709335484e-32	1	2.33242841884691e-39	9.7619449665718e-28	1	FALSE	FALSE	FALSE	FALSE	FALSE	FALSE	FALSE	FALSE	FALSE	FALSE	FALSE	FALSE	FALSE	FALSE	FALSE
NM_001002261	ZFYVE27	7	0.08650456	0.07706352	0.06296311	3.32338136242004	4.29450859116810	0.0656766069619152	1.48436802137007	11.5583914989140	3.41375959170182	7.93655889550405	3.02438113437802	2.62317618829593	1	1	1	1	1	1	1	1	1	FALSE	FALSE	TRUE	FALSE	FALSE	FALSE	FALSE	FALSE	FALSE	FALSE	FALSE	FALSE	FALSE	FALSE	FALSE
NM_001002265	MARCH8	7	0.1714776	0.05323472	0.1637262	6.21536755475404	4.49441578240805	0.885937452729877	13.3001796897779	4.52796203047603	12.3805999695239	2.69340397836800	13.736237418992	16.4280782895439	0.349216633755803	1	1	1	1	1	1	1	1	FALSE	FALSE	FALSE	FALSE	FALSE	FALSE	FALSE	FALSE	FALSE	FALSE	FALSE	FALSE	FALSE	FALSE	FALSE
NM_001002294	FMO3	7	0.09197216	0.7923128	0.348488	0.00726383294397692	0.247449583644084	4.61915433721015	2.89590730794805	0.759374276082099	0.120648806190047	3.15818092384598	1.81014700725018	3.43759842782015	1	1	1	1	1	1	1	1	1	TRUE	FALSE	FALSE	FALSE	FALSE	FALSE	FALSE	FALSE	FALSE	FALSE	FALSE	FALSE	FALSE	FALSE	FALSE
NM_001002295	GATA3	7	0.03245242	0.2571339	0.05828589	1.67504917157794	5.71880902772796	6.58409208917806	5.12584213225182	0.711068363675963	2.73337986808406	10.5612879241580	2.80467801999998	1.14977057141800	9.54042354076817e-21	1	1	1.71761397857305e-10	1	1	7.98410865818787e-22	1	1	FALSE	TRUE	FALSE	FALSE	FALSE	FALSE	FALSE	FALSE	FALSE	FALSE	FALSE	FALSE	FALSE	FALSE	FALSE
NM_001002296	GOLGA7	7	0.02203072	0.01563183	0.02750964	4.8153786072284	1.81371536020396	8.17694096373793	20.5341346337362	22.9849029902520	4.26386949318999	10.7044036211886	28.08679957947	17.5127159658240	0.474249848266624	1	1	1	1	1	0.638974763579727	1	1	FALSE	FALSE	FALSE	FALSE	FALSE	FALSE	FALSE	FALSE	FALSE	FALSE	FALSE	FALSE	FALSE	FALSE	FALSE
NM_001002814	RAB11FIP1	7	0.2068047	0.06170465	0.214973	1.78398376220798	4.37068946085196	25.3748541872121	0.216990451892002	0.979753168844127	13.6996238161739	3.09315788648598	1.42226473590199	39.566027805464	0.00252754107920480	1	1	0.0033888928194496	0.000300065004339594	0.353702121271999	6.30507377023414e-05	1	1	TRUE	TRUE	FALSE	FALSE	FALSE	FALSE	FALSE	FALSE	FALSE	FALSE	FALSE	FALSE	FALSE	FALSE	FALSE
NM_001002836	LOC126208	6	0.1290042	0.07696494	0.1138866	0.0362584314741525	3.87116380145198	2.43963211560799	2.21223836248214	0.301792581566019	0.052739721719945	1.71931614768801	2.18490174892395	1.82377530271015	1	0.0561624161548537	1.08549062301300e-07	1	0.00193126058415355	6.93892614249483e-08	1	0.00198991992618372	1.40312465140255e-07	TRUE	TRUE	TRUE	FALSE	FALSE	FALSE	FALSE	FALSE	FALSE	FALSE	FALSE	FALSE	FALSE	FALSE	FALSE
NM_001002841	MYL4	7	0.02972745	0.001963923	0.01843937	2.34833733380992	0.591582737530018	0.364007300059939	0.0817379454679212	0.343089015176020	0.161855284977946	1.60422717205006	0.0346147624659920	0.0410416021538822	1	1.28305481737718e-57	2.11562295612928e-91	1	2.18351129497977e-53	3.15232908874408e-93	1	1.15060008418352e-57	7.7752842492997e-94	FALSE	FALSE	TRUE	FALSE	FALSE	FALSE	FALSE	FALSE	FALSE	FALSE	FALSE	FALSE	FALSE	FALSE	FALSE
NM_001002848	LY6G5C	6	0.04502094	0.01526692	0.02704055	0.0582263008441259	4.79991897179201	8.78333130435385	6.73517278879808	8.74089658865	0.411068180801976	7.7175915172461	18.73593010753	11.6071252047020	1	0.25874447408959	0.000523407173942716	1	0.0115969630660971	4.8574933317243e-06	1	0.0225014282015080	1.09658769145663e-05	FALSE	FALSE	FALSE	FALSE	FALSE	FALSE	FALSE	FALSE	FALSE	FALSE	FALSE	FALSE	FALSE	FALSE	TRUE
NM_001002857	ANXA2	7	0.06207985	0.005860397	0.06493464	6.73580734549	0.79398018763402	15.7058285717101	30.3127322713201	62.238513768742	38.5033786159840	19.7568411066341	63.60662789679	21.9654836640241	0.572082983224048	0.00394776410299843	0.00489417414620334	0.00456511843132183	0.109786359493519	1	0.381586940181084	0.261085573736006	0.713772468337682	FALSE	FALSE	FALSE	FALSE	FALSE	FALSE	FALSE	FALSE	FALSE	FALSE	FALSE	FALSE	FALSE	FALSE	FALSE
NM_001002860	BTBD7	7	0.04228101	0.02853164	0.02840612	26.9695292613100	21.5164519914081	11.0096918807101	20.8898969685720	34.650195969038	13.5586656613921	2.40300120451798	10.48259771938	0.340085763722072	2.92310409875082e-05	1	1	0.00713909022731968	1	1	1.07275200713646e-08	1	1	FALSE	FALSE	FALSE	FALSE	FALSE	FALSE	FALSE	FALSE	TRUE	FALSE	FALSE	FALSE	FALSE	FALSE	FALSE
NM_001002878	C22orf19	6	0.05668893	0.07106667	0.08424636	5.51318001922402	8.36608621090181	2.34071936052806	17.1663606583680	10.5916512864339	2.38239740543600	6.47713794749393	0.276012264581823	0.000221507661990472	1	0.095179986275014	0.000230321318641030	1	1	0.424435722937238	1	1	0.607315345161762	FALSE	FALSE	TRUE	FALSE	FALSE	FALSE	FALSE	TRUE	FALSE	FALSE	FALSE	FALSE	FALSE	FALSE	FALSE
NM_001002880	PGEA1	7	0.1385037	0.11288896	0.2405071	1.75621309552002	0.000805512150240162	3.83595499098783	1.87581837695609	1.58889359599880	0.00421249448595518	0.00228607440806172	1.52250488382606	4.05543598225381	0.191089603637799	0.501291820593351	1	0.0170923452205395	0.000899502901690984	0.216021853491558	0.148066444761838	0.141564370525153	0.86328851656841	TRUE	TRUE	TRUE	FALSE	FALSE	FALSE	FALSE	FALSE	FALSE	FALSE	FALSE	FALSE	FALSE	FALSE	FALSE
NM_001002901	FCRLM2	7	0.07788699	0.05791395	0.01235439	7.60853747783813	15.6086951866080	1.99178917292807	12.6091119996202	46.9563598738421	21.8114272983462	25.078642486292	33.8841663834260	15.4673982669422	2.15493368071762e-08	1	1	0.287503427524868	1	1	0.830654894247883	1	1	FALSE	FALSE	FALSE	FALSE	FALSE	FALSE	FALSE	FALSE	FALSE	FALSE	FALSE	FALSE	FALSE	FALSE	FALSE
NM_001002905	OR8G1	7	0.0003271787	0.002295779	0.03341712	0.98020290229806	0.00209409569595209	0.449518592796039	0.443981127930101	12.3396103547759	0.139228988845844	2.71153927981004	12.551434673382	1.07085804345593	1	3.04925794856665e-10	2.8052844943234e-12	1	2.87726349671300e-12	5.32178960648717e-14	1	8.57429810411366e-10	8.39063067836277e-10	FALSE	FALSE	FALSE	FALSE	FALSE	FALSE	FALSE	FALSE	FALSE	FALSE	FALSE	FALSE	FALSE	FALSE	FALSE
NM_001002909	KIAA0553	7	0.02159602	0.03770847	0.04797161	12.1731018296862	9.28765666895401	4.42106126711997	3.21863689327597	0.266355813718064	0.000298052973903395	4.49451544646604	7.1378926978141	4.36004907751794	0.982238671809717	0.955228032465671	1	0.99065607413322	1	1	1	1	1	FALSE	FALSE	TRUE	FALSE	FALSE	FALSE	FALSE	FALSE	FALSE	FALSE	FALSE	FALSE	FALSE	TRUE	FALSE
NM_001002911	GPR139	7	0.009074511	0.0002607037	0.009322714	0.230326787590002	2.27601798889418	0.301465152577975	1.85609345406601	9.2007663838142	1.59020543863812	0.812073081885956	2.88906623560410	3.14634195155213	0.723476421331492	9.26131627462192e-05	0.000516310294455888	0.929645050714619	1.20957568544829e-05	3.40863313995052e-05	1	7.85282904737685e-05	0.000114211215532044	FALSE	FALSE	FALSE	FALSE	FALSE	FALSE	FALSE	FALSE	FALSE	FALSE	FALSE	FALSE	FALSE	FALSE	FALSE
NM_001002912	C1orf173	7	0.1100409	0.03521561	0.0778193	14.8806267512900	4.07558816076789	2.53792584662006	34.6373462599081	58.846266782738	18.0696517068200	47.0646841876742	62.225790509312	10.9546598614600	1	0.353489231142578	0.000148581864277689	1	3.64841173325031e-06	1.06399730055936e-08	1	1	1	FALSE	FALSE	FALSE	FALSE	FALSE	FALSE	FALSE	FALSE	FALSE	FALSE	FALSE	FALSE	FALSE	FALSE	FALSE
NM_001002913	C9orf115	7	0.05078113	0.09579385	0.245592	1.36081020505799	0.0643715284319342	2.73421042476195	17.99160599762	16.2075104844639	2.85286484719802	22.7528312303079	15.1392005270179	9.25778000142202	0.539867956847209	0.181460571737597	0.516783517904493	0.160533199334059	0.787090313653816	1	0.211142423311798	0.600762021598409	1	FALSE	FALSE	FALSE	FALSE	FALSE	FALSE	FALSE	FALSE	FALSE	FALSE	FALSE	FALSE	FALSE	FALSE	FALSE
NM_001002914	KCTD11	7	0.110733	0.07941053	0.06936027	4.20917237938397	1.59667434326207	4.36891959907371e-05	13.2137849032219	8.81490235995398	19.9200389963819	4.38373618705805	3.86033413141797	19.9469069218198	0.000504024329022291	0.0886277587989848	1	0.00789128425422508	0.783573838351312	1	0.0229027744810603	0.036677585762777	1	FALSE	FALSE	FALSE	FALSE	FALSE	FALSE	FALSE	FALSE	FALSE	FALSE	FALSE	FALSE	FALSE	FALSE	FALSE
NM_001002915	VPRI645	6	0.01009841	0.02528716	0.003956839	5.40442887195593	1.37097783553395	0.0600731535000705	3.04005564981389	0.80186499607396	1.76277378133591	0.448073401973943	0.0821608875600077	2.42976664738808	1	0.647381349962596	0.459992085721966	1	1	0.821159917872836	1	0.721861970076164	0.362406434662197	FALSE	FALSE	FALSE	FALSE	FALSE	FALSE	FALSE	FALSE	FALSE	FALSE	FALSE	FALSE	FALSE	FALSE	FALSE
NM_001002916	H2BFWT	6	0.02037398	0.01091314	0.04389287	3.3278900781861	0.587861950054048	0.583264390561908	3.47842799176806	7.94131641992203	0.685533819247894	0.00210221421207279	4.88191874949996	2.4289459235099	0.865351930944214	1	1	0.500483760755717	0.8292864096005	1	0.980407709784485	1	1	FALSE	FALSE	FALSE	FALSE	FALSE	FALSE	FALSE	FALSE	FALSE	FALSE	FALSE	FALSE	FALSE	FALSE	FALSE
NM_001002917	OR8D1	7	0.002277863	0.004721032	0.04826502	3.79199222554394	5.87612486431203	1.37681413060591	15.3230237206299	0.558279087792016	0.0602561008538487	6.18176894285989	3.17492156117999	0.879655606483993	1	0.0144713405505543	0.00121245249780801	1	0.0060546683558473	2.15105031752426e-06	1	0.131926712334658	0.000256687307453212	FALSE	FALSE	FALSE	FALSE	FALSE	FALSE	FALSE	FALSE	FALSE	FALSE	FALSE	FALSE	FALSE	FALSE	FALSE
NM_001002919	RGPG542	7	0.5850184	0.7732946	0.2097675	4.49186901743201	1.94594052288801	8.35202423366604	3.30699855269006	11.5913654706361	3.76964113450208	0.124377766238013	5.73777413948005	16.9878645937001	0.0988619763924002	1	1	0.0354489307972726	1	1	1	1	1	FALSE	FALSE	FALSE	FALSE	FALSE	FALSE	FALSE	FALSE	FALSE	FALSE	FALSE	FALSE	FALSE	FALSE	FALSE
NM_001002921	AK3L2	7	0.4452583	1.6408187	0.3625002	5.46615230164599	3.17783152621007	5.82159300250601	0.00221101723599304	0.0841762011300489	0.0209338047679921	5.64241932353002	2.32061144327406	5.27878857581004	0.207600455187987	1	1	0.514892443770733	1	1	0.391998590528431	1	1	FALSE	FALSE	FALSE	FALSE	FALSE	FALSE	FALSE	FALSE	FALSE	FALSE	FALSE	FALSE	FALSE	FALSE	FALSE
NM_001002924	AP3S1	6	0.03940548	0.01231276	0.01347492	0.278980006946085	0.639407810157991	1.65668165950001	0.959664232362002	22.5200176008619	3.43154667948193	2.18917325452003	25.6764246948740	0.372853704740010	1	1	1	1	1	1	1	1	1	TRUE	FALSE	TRUE	FALSE	FALSE	FALSE	FALSE	FALSE	FALSE	FALSE	FALSE	FALSE	FALSE	FALSE	FALSE
NM_001002926	TWISTNB	7	0.07652003	0.01968533	0.07891042	9.95074539859002	18.4625326670040	9.71005469189004	17.0213084362720	22.066096267798	8.79039434844594	2.59140895427004	0.765776999454033	0.0478931657719386	1	1	1	1	1	1	1	1	1	FALSE	FALSE	FALSE	FALSE	FALSE	FALSE	FALSE	TRUE	TRUE	FALSE	FALSE	FALSE	FALSE	FALSE	FALSE
NM_001003	RPLP1	7	0.09745527	0.08950624	0.0826948	5.66376516751006	6.43940940401001	4.27812858273001	0.36803464135005	7.14843407932199	20.4606324379640	3.50910927272002	0.0320424521460154	11.2564782913821	0.93171448004955	0.200671764233013	0.266627691617128	1	0.0996484614996863	0.120752371571695	1	1	1	FALSE	FALSE	FALSE	FALSE	FALSE	FALSE	FALSE	FALSE	FALSE	FALSE	FALSE	FALSE	FALSE	FALSE	FALSE
NM_001003395	TPD52L1	7	0.06548193	0.05350113	0.05058543	0.231086616858192	5.79295685119598	16.7025990237360	16.5886455004841	1.38938729545589	19.5388581690838	18.6009467495242	1.87967153659599	0.447954994539941	1	1	1	1	1	1	1	1	1	FALSE	TRUE	FALSE	FALSE	FALSE	TRUE	FALSE	FALSE	FALSE	FALSE	FALSE	FALSE	FALSE	FALSE	FALSE
NM_001003399	DKFZp451A211	7	5.503761e-09	0.0179346	0.05655477	0.00369674636181117	4.33522256420997	30.1444973801320	19.1666634694659	0.782806044273912	8.833138691258	18.8622805731159	7.8146216822679	17.339046559008	0.204039346085524	1.7158094639648e-171	1.97531745949426e-184	0.674005175153134	9.47895997483155e-121	7.86319742939559e-136	0.945241833493592	2.08304510229922e-138	4.2008191728124e-160	FALSE	FALSE	FALSE	FALSE	FALSE	FALSE	FALSE	FALSE	FALSE	FALSE	FALSE	FALSE	FALSE	FALSE	FALSE
NM_001003408	ABLIM1	7	0.09546524	0.02645297	0.06388205	0.226464484715962	1.87089413819194	1.19337132549003	3.05621851964600	27.4437883323919	2.25631695721609	4.65254655314993	22.1114517157080	0.191090359796135	0.0571101389790464	3.41315675702226e-29	6.787853058252e-22	0.103349641151406	3.27071401294875e-28	3.12886064858227e-22	1	1.5991843773461e-19	1.28402483201215e-35	TRUE	FALSE	TRUE	FALSE	FALSE	FALSE	FALSE	FALSE	FALSE	FALSE	FALSE	FALSE	FALSE	FALSE	FALSE
NM_001003665	C1orf95	7	0.007602803	0.002920563	0.0008762665	0.062343689482077	9.260525856208	0.000734926542008907	7.81280777404208	2.9879163664159	0.0319240750659446	8.89356538183415	2.42908589098590	0.0423460834078924	0.6582404296767	0.419078538745266	0.714188279862072	1	0.373347141978370	0.23826123933184	1	1	0.457271838857180	FALSE	FALSE	FALSE	FALSE	FALSE	FALSE	FALSE	FALSE	FALSE	FALSE	FALSE	FALSE	FALSE	FALSE	FALSE
NM_001003674	C18orf1	7	0.2273288	0.2170973	0.1013091	6.74782142490403	3.19710604234592	0.267443581052021	0.706439957300063	0.00667686215001595	0.570209180618122	10.2347198240541	3.45728410519996	0.0584220735102008	1	1	0.0915624556209423	0.430871946365361	0.0913184642789217	0.609818795202821	1	1	0.0265644954666397	FALSE	TRUE	TRUE	FALSE	FALSE	FALSE	FALSE	FALSE	FALSE	TRUE	FALSE	FALSE	FALSE	FALSE	FALSE
NM_001003676	C11orf49	7	0.03152213	0.01703569	0.024881	2.79689288640202	0.328131346342161	0.437696404376084	0.774886292306064	9.90551200392064	0.973635946555987	0.702819651352002	7.51448141602578	2.59784088460810	4.20922632006199e-06	1	1	2.3247830725658e-08	0.949331896166396	1	0.000500300914486319	0.697198410866168	1	FALSE	FALSE	FALSE	FALSE	FALSE	FALSE	FALSE	FALSE	FALSE	FALSE	FALSE	FALSE	FALSE	FALSE	FALSE
NM_001003679	LEPR	7	0.6023769	0.6306109	0.1065207	0.200507447950031	0.319669826802055	10.9429543878421	4.98636044092609	2.18566833871409	2.50893902406006	3.44199631800416	0.892193805868146	4.37309364830389	1	1	1	1	1	1	1	1	1	FALSE	FALSE	FALSE	FALSE	FALSE	FALSE	FALSE	FALSE	FALSE	FALSE	FALSE	FALSE	FALSE	FALSE	FALSE
NM_001003682	DKFZp434C184	7	0.04797547	0.09665346	0.0266844	4.87071414798993	0.603091462888017	2.78624794679990	5.26662284994404	0.709080053311993	1.02599965624381	0.011532116142007	0.00452428271398730	0.485428450231893	9.60492045425178e-05	0.242750800405564	1	2.29055064557354e-09	0.00122137558115720	1	9.98320868264332e-10	0.00315135347939721	1	FALSE	TRUE	TRUE	FALSE	FALSE	FALSE	FALSE	FALSE	FALSE	FALSE	FALSE	FALSE	FALSE	FALSE	FALSE
NM_001003686	PMS2L3	6	0.01541582	0.01215687	0.02200254	0.0233782087500458	0.494957000108116	0.819944486055874	1.85424778194204	19.6757820362441	0.915618752475893	1.48218619263002	16.5871137226061	3.28556384971603	0.138299000094256	0.922801815659636	1	0.209248840120233	0.646557029567348	1	1	0.973292763361762	0.971966038909707	TRUE	FALSE	TRUE	FALSE	FALSE	FALSE	FALSE	FALSE	FALSE	FALSE	FALSE	FALSE	FALSE	FALSE	FALSE
NM_001003689	L3MBTL2	7	0.1358439	0.06715982	0.07004528	0.248196089994053	0.0021626246100368	2.36535197159787	4.77610338118802	0.72269071268397	7.86557372357788	3.09300697374806	0.80143804999193	2.22036204609799	1	1	0.784975608004207	1	1	1	0.802495997481065	1	1	TRUE	TRUE	FALSE	FALSE	FALSE	FALSE	FALSE	FALSE	FALSE	FALSE	FALSE	FALSE	FALSE	FALSE	FALSE
NM_001003690	MAD2L1BP	7	0.02291794	0.005135201	2.15166e-09	3.87842498561599	26.0989880448819	1.23961907633588	10.8943829304380	16.8773230171739	6.61078844530607	2.84249553111999	4.526222005612	12.8415565240080	1	0.181904828911369	0.0309574720337428	1	0.0748019321447324	0.000446077134148277	1	0.000201117213924245	1.07467817270453e-05	FALSE	FALSE	FALSE	FALSE	FALSE	FALSE	FALSE	FALSE	FALSE	FALSE	FALSE	FALSE	FALSE	FALSE	FALSE
NM_001003693	C6orf21	7	0.1856637	0.007342089	0.01318604	3.61492421976391	0.108082129297941	1.22712359559819	1.82275188347990	0.822728112379991	1.23263293687410	0.373117635565904	0.341599399636038	6.66420805828238e-06	1	1	1	1	1	1	1	1	1	FALSE	FALSE	FALSE	FALSE	FALSE	FALSE	FALSE	FALSE	FALSE	FALSE	FALSE	FALSE	FALSE	FALSE	FALSE
NM_001003694	BRPF1	7	0.1148513	0.0549858	0.06959469	0.0851863776059645	6.59642257020397	0.827859743303975	3.60449925946597	1.54103592648801	5.22444474289603	2.69511105370196	11.8568512414080	2.22255052996604	1	0.120255284809512	0.00595237864061922	0.449269096460132	0.227301586304875	0.732561005184528	1	0.114903936108191	0.0736684472008612	TRUE	FALSE	TRUE	FALSE	FALSE	FALSE	FALSE	FALSE	FALSE	FALSE	FALSE	FALSE	FALSE	TRUE	FALSE
NM_001003702	FLJ43692	3	0.154404	0.1765774	0.07033755	40.78401723563	42.610927556218	20.8332978330179	40.351255085248	40.275222743616	7.2121246608159	0.0273053214900187	0.814882276161995	8.14840131309393	0.0788283033750568	1	1	0.579034828916627	1	1	0.263071669102144	1	1	FALSE	FALSE	FALSE	TRUE	TRUE	FALSE	FALSE	FALSE	FALSE	FALSE	FALSE	FALSE	FALSE	FALSE	FALSE
NM_001003703	ATP5J	7	0.007907296	0.01218173	0.008593065	3.67857286245408	0.126868223607971	0.594846139068068	6.682844426972	1.34192599044002	0.926648366719974	0.62656696979002	2.22766561046797	2.87589137385794	1	0.000484489797638875	2.01796421059045e-05	1	6.25320853635863e-06	1.45724921028396e-06	0.601311189902998	4.91962999604654e-05	0.000366959990589433	FALSE	TRUE	TRUE	FALSE	FALSE	FALSE	FALSE	FALSE	FALSE	FALSE	FALSE	FALSE	FALSE	FALSE	FALSE
NM_001003716	RECQL5	7	0.02578322	0.03559732	0.03899315	19.054475412996	3.43262959094795	0.788246737260124	0.901199197017831	14.9396001665540	10.9898115112942	14.9125511234199	6.74705512832202	7.16546086483413	0.00473240627918429	1	1	1	1	1	0.948565986250171	1	1	FALSE	FALSE	FALSE	FALSE	FALSE	FALSE	FALSE	FALSE	FALSE	FALSE	FALSE	FALSE	TRUE	FALSE	FALSE
NM_001003722	GLE1L	7	0.04588185	0.0268175	0.0233108	0.196654724669997	5.61564216301417	14.8326181372900	12.5979259885460	23.7365371284141	7.91687634443997	10.6912304825059	13.1215273257142	2.39221234519187	1	1	1	1	1	1	1	1	1	FALSE	FALSE	FALSE	FALSE	FALSE	FALSE	FALSE	FALSE	FALSE	FALSE	FALSE	FALSE	FALSE	FALSE	FALSE
NM_001003760	KBTBD1	7	0.150053	0.03521915	0.7279129	2.40948433885592	17.1095693217541	21.99400863908	25.6138304223120	23.4084273288980	23.7237934146019	19.4390061475920	2.29413829645409	0.204182745161916	0.94750545701253	0.549568168374188	0.599321218152586	0.439539451072528	5.41351500248932e-12	2.42074055230164e-11	1	1.17010319300689e-05	1.30172503735839e-11	FALSE	FALSE	FALSE	FALSE	FALSE	FALSE	FALSE	FALSE	FALSE	FALSE	FALSE	FALSE	FALSE	FALSE	FALSE
NM_001003789	RABL2B	7	0.04108162	0.02622572	0.05591027	6.46099290255984	6.72973785915974	18.0191770964921	27.0149591248601	37.0499691066598	38.2287890538059	15.7762010557199	27.5399117148399	19.2218880028561	0.0371622359136732	0.0602663706329688	1	0.0325242337673013	0.517341881542634	1	0.226979394185348	0.873216509622183	1	FALSE	FALSE	FALSE	FALSE	FALSE	FALSE	FALSE	FALSE	FALSE	FALSE	FALSE	FALSE	FALSE	FALSE	FALSE
NM_001003793	RBMS3	7	0.1703018	0.1589779	0.1011331	0.463543535784083	9.029219087902	3.506116581274	1.28585736316199	0.295780243937998	0.0118774238919741	0.218677225264059	11.330009264316	3.15780156730807	1	0.533769158587060	0.235210264531178	0.275475619002943	0.206086462275744	1	1	1	0.0918551495589035	TRUE	FALSE	TRUE	FALSE	FALSE	FALSE	FALSE	FALSE	FALSE	FALSE	FALSE	FALSE	FALSE	TRUE	FALSE
NM_001003800	BICD2	7	0.06289411	0.07124285	0.02139181	9.80456836730804	2.24149166540201	3.29526427539997	10.110837338208	3.69626451056195	14.4131242962879	0.00528916865403062	0.228531875033923	22.2707259831679	0.0253220931864456	5.6940361960749e-08	0.0234676893873082	0.396020969775907	0.130761668407094	0.837689383004879	0.261969861375292	1.1273031690517e-06	0.00395132742221761	FALSE	TRUE	FALSE	FALSE	FALSE	FALSE	TRUE	FALSE	FALSE	FALSE	FALSE	FALSE	FALSE	FALSE	FALSE
NM_001003803	ATP5S	7	0.05906539	0.13198913	0.2050794	6.0736191565698	0.766015110811601	13.8710571569840	4.4050690620042	0.427149685444995	8.93268394534402	15.3658711594676	2.2339802289508	1.31718395268803	1	1	1	1	0.519574837610068	0.00360933310639314	0.233109092315504	0.0319982241407073	0.471000807264019	FALSE	TRUE	FALSE	FALSE	FALSE	FALSE	FALSE	FALSE	TRUE	FALSE	FALSE	FALSE	FALSE	FALSE	FALSE
NM_001003806	trgv9	7	0.7056031	0.5390783	0.4134822	4.68586014056996	4.66958457259193	8.25832468923	1.11585519163805	0.553534035745997	8.1358804146098	1.47544996881788	7.5388873448519	0.000892674163878837	0.61922329981436	1	1	0.825893192878352	1	1	1	1	1	FALSE	FALSE	FALSE	FALSE	FALSE	FALSE	FALSE	FALSE	FALSE	FALSE	FALSE	FALSE	FALSE	FALSE	FALSE
NM_001003807	FLJ35429	7	0.04889285	0.02799069	0.03187682	0.220556619127933	12.4519767729020	9.4638383804181	2.16394964481196	18.6828664288220	15.290713498566	1.05792826520201	2.015147280772	1.66704497595401	0.350067782236159	0.0152369434573716	0.122880230275972	1	0.284977254172159	0.125680912589715	1	0.350062684802204	0.143514467577039	FALSE	FALSE	FALSE	FALSE	FALSE	TRUE	FALSE	FALSE	FALSE	FALSE	FALSE	FALSE	FALSE	FALSE	FALSE
NM_001003808	LOC339457	7	0.2376029	0.005617897	0.008714848	11.7628160045240	9.39596250727197	0.45562433466398	11.1200079193820	4.45628880900802	1.3568829711719	0.0227706301059243	19.287476877186	0.251432302505918	1	1	1	1	1	1	0.936782397328618	1	1	FALSE	FALSE	FALSE	TRUE	FALSE	FALSE	FALSE	FALSE	FALSE	FALSE	FALSE	FALSE	FALSE	FALSE	FALSE
NM_001003811	TEX11	7	0.1451624	0.2121836	0.003090511	3.31206632846192	4.8880779536521	0.0321648084000117	5.37465974427391	0.406802670274033	0.0414032401201894	0.348255322245905	2.761618099418	0.146266918640094	1	0.240948393152404	0.0545275380911126	1	1	0.000134803708544491	1	1	0.0113590150656495	FALSE	FALSE	FALSE	FALSE	FALSE	FALSE	FALSE	FALSE	FALSE	FALSE	FALSE	FALSE	FALSE	FALSE	FALSE
NM_001003818	TRIM6	7	0.1227315	0.5113053	0.08753426	10.4432754024301	10.7685738013980	34.223807244244	11.9014696403660	5.82532756143007	0.000135012679947977	0.116644468678032	1.42021249032007	34.2597316455719	1.35710945665191e-18	1	1	0.00411646752079349	0.00208766025780769	1	7.5991161952942e-05	1	1	FALSE	FALSE	FALSE	FALSE	FALSE	FALSE	TRUE	FALSE	FALSE	FALSE	FALSE	FALSE	FALSE	FALSE	TRUE
NM_001003819	TRIM34	7	0.2679598	0.2120191	0.05410427	1.66593140332998	3.55488002336392	0.883549194149964	3.06760723924617	9.00571979945198	20.4485766701939	7.91210349966013	1.94310013610607	24.1818908668379	0.0654620737473597	1	1	1	1	1	0.412504806107116	1	1	FALSE	FALSE	FALSE	FALSE	FALSE	FALSE	FALSE	FALSE	FALSE	FALSE	FALSE	FALSE	FALSE	FALSE	FALSE
NM_001003827	TRIM34	7	0.2618188	0.1869003	0.08566592	1.30344882587406	5.40152647139985	0.82115139618395	4.07945629021208	11.820152826328	15.2829537224079	8.53392069589404	2.31978092495001	19.1141735083779	0.0650707983018318	0.860599110919891	1	1	1	0.808885036446908	0.485882361214245	1	1	FALSE	FALSE	FALSE	FALSE	FALSE	FALSE	FALSE	FALSE	FALSE	FALSE	FALSE	FALSE	FALSE	FALSE	FALSE
NM_001003828	PARVB	7	0.4116262	0.06618603	0.1372501	0.55005685425408	10.0429645173519	2.71317919050011	0.0824899684899947	22.2978992971259	3.20749459774015	0.210183149575982	34.8783604599621	9.72707019472819	0.247928577697985	5.76018683060009e-13	3.3628778674667e-15	0.0552460124137719	4.75790127209797e-14	3.39669894746471e-13	1	4.29758081985739e-09	9.58314460706645e-25	FALSE	FALSE	FALSE	FALSE	FALSE	FALSE	FALSE	FALSE	FALSE	FALSE	FALSE	FALSE	FALSE	FALSE	FALSE
NM_001003841	SLC6A19	6	0.1833002	2.2708103	0.005531591	4.31701245298609	0.722250496463857	0.178804305583981	0.0694033728138947	0.109178223275876	4.26639916757608	5.26694366155402	1.36182555093387	5.89800632981814	4.20599724477362e-05	0.491360677126121	1	0.0211544357350235	1	1	4.34709237367722e-06	0.136948066549962	1	FALSE	FALSE	FALSE	FALSE	FALSE	FALSE	FALSE	FALSE	FALSE	FALSE	FALSE	FALSE	FALSE	FALSE	FALSE
NM_001003845	SP5	7	0.040938	0.01861972	0.006708026	2.04535734447791	2.66231239886599	7.3166175869701	0.0616238127499855	0.231944264318031	0.0136340594901867	1.43415910972385	4.22148755276601	7.82103366086199	1	0.0835346538026285	0.00256157111473475	1	0.147115874919287	0.0115923749944568	1	0.0557665316229418	0.00299274594274505	FALSE	FALSE	FALSE	FALSE	FALSE	FALSE	FALSE	FALSE	FALSE	FALSE	FALSE	FALSE	FALSE	FALSE	FALSE
NM_001003891	PCQAP	7	0.1368914	0.01954171	0.06994106	0.0417753439940043	21.773509251032	0.157882311772028	2.51897968452602	19.3618977533799	13.1605226680260	3.13086144987994	40.862939654068	14.8719293190641	1	0.491435356349182	0.17664081056009	0.202965800236788	0.462447342144392	1	1	1	0.442420442074951	TRUE	FALSE	FALSE	FALSE	FALSE	FALSE	FALSE	FALSE	FALSE	FALSE	FALSE	FALSE	FALSE	FALSE	FALSE
NM_001003892	DUPD1	5	0.03387346	1.158416e-10	0.01547865	0.0141718065719942	5.48653353642601	0.068998885548126	7.66771441727201	5.18957568788801	7.04714210324209	8.15865173083205	0.00419243216396126	5.97497288142404	0.966038903832278	0.561150011056346	0.597657865582886	1	0.462950487864765	0.230856865895991	1	0.73345250728971	0.0119366262234586	FALSE	FALSE	FALSE	FALSE	FALSE	FALSE	FALSE	FALSE	FALSE	FALSE	FALSE	FALSE	FALSE	FALSE	FALSE
NM_001003927	EVI2A	7	0.07867226	0.1321593	0.04186943	3.41023534019587	0.387307573993894	14.427789925468	3.05607694752189	4.13014944767383	1.23832861197207	0.0125437972840245	2.19288856413186	9.48106444084806	1	1	1	0.891590965742518	1	1	1	1	1	TRUE	TRUE	FALSE	FALSE	FALSE	FALSE	FALSE	FALSE	FALSE	FALSE	FALSE	TRUE	FALSE	FALSE	FALSE
NM_001003935	PARP3	7	0.1213113	0.05385559	0.09992114	2.44451668025408	20.7467463700618	21.8324195768319	7.69601549429808	0.000114323929892635	5.30662126477182	14.5265863288239	20.7895450972699	11.5100564913698	1	1	1	0.527491329142959	1	1	0.354009659123389	1	1	FALSE	FALSE	FALSE	FALSE	FALSE	FALSE	FALSE	FALSE	FALSE	FALSE	FALSE	FALSE	FALSE	TRUE	FALSE
NM_001003936	TXNDC8	6	0.03700131	0.01181503	0.005081564	20.7902719510500	33.020025471336	1.45720532782411	3.35152428464210	10.4938440618321	0.151954801993952	12.7073264350521	19.147016450558	0.68649227003607	1	0.837335625331742	0.729483654057538	1	1	1	1	1	1	FALSE	FALSE	FALSE	FALSE	FALSE	FALSE	FALSE	FALSE	FALSE	FALSE	FALSE	FALSE	FALSE	FALSE	FALSE
NM_001003937	TSPYL6	7	0.01973668	0.006131596	0.02033814	18.732160549578	31.491853317868	0.832098201964072	0.849166830632043	3.88997921494007	2.85520096218988	22.5341993025221	37.9642501328120	0.671389995834033	1	1	0.396598709361183	1	1	1	1	1	0.57258289829596	FALSE	FALSE	FALSE	FALSE	FALSE	FALSE	FALSE	FALSE	FALSE	FALSE	FALSE	FALSE	TRUE	FALSE	FALSE
NM_001003938	HBM	7	0.6697854	0.0232287	0.00086181	2.69268654009215	0.460909058341997	0.536863567069986	0.0390578226260914	0.321353995961999	2.58785500550198	2.13705864893609	1.50684065340999	5.23047686878999	1	1	0.406483215407747	1	1	0.723606090701183	1	1	0.0987385514033237	FALSE	FALSE	FALSE	FALSE	FALSE	FALSE	FALSE	FALSE	FALSE	FALSE	FALSE	FALSE	FALSE	FALSE	FALSE
NM_001003940	BMF	7	0.1220383	0.1652261	0.09123478	0.717911808658073	1.599617735116	1.69605268149598	0.934630596007992	1.15553600608109e-05	0.0533069227519718	3.09185529515003	1.60767649238210	2.29863014559601	1	1	1	0.959218039047383	1	1	1	1	1	TRUE	TRUE	TRUE	FALSE	FALSE	FALSE	FALSE	FALSE	FALSE	FALSE	FALSE	FALSE	FALSE	FALSE	FALSE
NM_001003945	ALAD	7	0.07303229	0.1759086	0.09894235	0.0598774246299172	5.9491127512099	11.5116281815181	19.4787763957339	30.5268960216838	27.2838630637559	18.4829302517439	20.9011048006819	39.6461796569661	1	1	1	1	1	0.68520124087905	1	1	1	FALSE	FALSE	FALSE	FALSE	FALSE	FALSE	FALSE	FALSE	FALSE	FALSE	FALSE	FALSE	FALSE	FALSE	FALSE
NM_001003954	ANXA13	7	0.282933	0.8799281	0.06120734	19.4279080250101	0.042845077669881	0.00016740867408771	16.098494866578	0.218469729866001	0.287058750508095	0.641184072625947	0.451219958177944	0.300937903750082	1	1	1	0.0132734575074329	1	1	0.00734212191243208	1	1	FALSE	FALSE	FALSE	TRUE	FALSE	FALSE	FALSE	FALSE	FALSE	FALSE	FALSE	FALSE	FALSE	FALSE	FALSE
NM_001004	RPLP2	7	0.1695974	0.09452495	0.07451682	2.72374185845001	4.89759420922803	12.1371839648320	1.06834533354402	0.00538168537400452	5.71825788093997	6.37560220279602	5.16594519803402	2.26969985168603	0.338881642397938	1	1	0.399789729024052	1	1	0.903678956740405	1	1	FALSE	FALSE	FALSE	FALSE	FALSE	FALSE	FALSE	FALSE	FALSE	FALSE	FALSE	FALSE	FALSE	FALSE	FALSE
NM_001004019	FBLN2	7	0.1994982	1.2678279	0.1724712	11.0283600904879	0.168210112902216	0.0250098703320418	19.1443483185440	0.235159160046123	0.00439659259404834	3.39930606608004	0.00568790316015111	0.0503355517039381	1	5.58598129774938e-09	0.000147985667347425	0.659704538743622	4.91365877265568e-19	2.37930429698846e-05	0.259346651364018	1.86299696595557e-26	1.03260966490896e-05	FALSE	FALSE	TRUE	FALSE	FALSE	FALSE	FALSE	FALSE	FALSE	FALSE	FALSE	FALSE	FALSE	FALSE	FALSE
NM_001004023	DYRK3	7	1.021824	0.01887457	0.1515682	0.634033113392093	12.087764477684	23.3632224898440	5.03032542639005	9.43923063555803	19.8229808756900	8.15848243495202	26.3213538201140	0.802261793719936	1	1	0.568051855372379	1	0.603120528403764	1.31617185526004e-08	0.892318784096867	0.000195648548019995	1.77907417348623e-14	FALSE	FALSE	FALSE	FALSE	FALSE	FALSE	FALSE	FALSE	TRUE	FALSE	FALSE	FALSE	FALSE	FALSE	FALSE
NM_001004051	GPRASP2	7	0.2294402	0.04431023	0.09433676	1.78123996316413	0.571998964053932	15.599804009178	15.3013702860380	18.7667910827860	27.2414816847399	9.50121733299011	21.8244420560500	7.247187800304	0.0096626227250318	1	1	0.341487626167645	0.469003690756686	1	0.703408881496284	1	1	FALSE	FALSE	FALSE	FALSE	FALSE	FALSE	FALSE	FALSE	FALSE	FALSE	FALSE	FALSE	FALSE	FALSE	FALSE
NM_001004052	OR52B2	7	0.002040346	0.0001859833	0.002380236	1.10359081902391	0.896181513182	0.706703672702133	1.30050351566001	1.12225307781205	0.476362443092057	0.00867259470601311	0.0127256233920434	0.0233650800880696	0.829744853051716	0.162207882001685	0.250527134442632	0.520604803107083	0.0499059517141101	0.193608608484740	0.504933091601822	0.0558247559767971	0.216563476536128	FALSE	FALSE	FALSE	FALSE	FALSE	FALSE	FALSE	FALSE	FALSE	FALSE	FALSE	FALSE	FALSE	FALSE	FALSE
NM_001004053	ACTBL1	6	0.1402364	0.1731347	0.2455305	0.39360285910584	1.77240130328778	7.80968811541015	0.482797443339905	7.4084963679079	7.98402138483198	0.00470901337985197	2.54962678103993	0.00182270043410426	0.945642508325118	0.174968479518710	0.228302595901967	1	1	1	1	1	0.406536086155702	TRUE	FALSE	FALSE	FALSE	FALSE	FALSE	FALSE	FALSE	FALSE	FALSE	FALSE	FALSE	FALSE	FALSE	FALSE
NM_001004063	OR4K1	7	0.03090093	0.01240689	0.1740399	0.210933994001948	0.558895873192	2.12502882657009	2.76928434719991	0.0674721016300168	0.925944309612078	1.53866993320798	1.00007276412401	5.29707653574201	0.772151906473619	0.185935160519589	0.262370120655734	0.817372286321819	0.0168914070102525	0.0275712480228281	1	0.976670760883486	0.65843986827278	FALSE	FALSE	FALSE	FALSE	FALSE	FALSE	FALSE	FALSE	FALSE	FALSE	FALSE	FALSE	FALSE	FALSE	FALSE
NM_001004065	AKAP2	7	0.06766116	0.01306192	0.08973364	1.82605197813598	32.208523223872	1.23559264842197	1.71124598980794	10.8893607044100	3.1134949748199	6.23317724341996	17.8672774511460	0.499471077025987	0.161936899310044	1.75803662763275e-06	0.000211103456749736	5.05751795341187e-05	0.00304013171649533	1	4.39955659157037e-05	1.7659592456838e-05	0.463860243378901	FALSE	FALSE	TRUE	FALSE	FALSE	FALSE	FALSE	FALSE	FALSE	FALSE	FALSE	FALSE	FALSE	FALSE	FALSE
NM_001004125	TUSC1	7	0.1139112	0.01914625	0.0440558	25.1290998735279	17.3967160815180	26.792121133092	21.586520479864	41.097005990012	32.26076731435	0.848000633885931	24.1821525668500	2.34319637728595	1	1	0.997193514517499	0.00570815292149578	0.90990184267397	1	1	1	1	FALSE	FALSE	FALSE	TRUE	FALSE	FALSE	FALSE	FALSE	FALSE	FALSE	FALSE	FALSE	FALSE	FALSE	FALSE
NM_001004127	KIAA0266	7	0.2322052	0.07018915	0.09216276	6.012681739384	0.101890055943954	0.0099104535679544	6.60378399526394	0.0853708786899006	1.07559767409407	0.023231590212049	0.370998171491919	1.28171718305794	0.994495662554455	1	1	1	1	1	1	1	1	FALSE	TRUE	TRUE	FALSE	FALSE	FALSE	FALSE	FALSE	FALSE	FALSE	FALSE	FALSE	FALSE	FALSE	FALSE
NM_001004134	OR10AD1	7	0.002720456	0.008531018	0.02326349	1.37511606512203	7.02545548703597	3.87234955940198	0.227345788517823	0.147420543670023	3.91508424983385	0.500054980853974	8.65034913112004	0.000154565993852884	1	0.0793239096255855	0.0343198432306572	1	0.566502671153546	0.0401492611673688	1	0.471737829510236	0.275281552727428	FALSE	FALSE	FALSE	FALSE	FALSE	FALSE	FALSE	FALSE	FALSE	FALSE	FALSE	FALSE	FALSE	FALSE	FALSE
NM_001004137	OR52M1	7	0.006039929	0.00167514	0.0008143365	0.0328781871041883	0.189989098616024	0.0547677054639735	0.0219161934680869	0.174199615113821	0.429054014600069	0.00110947355005919	0.000345880683880750	0.790164526091985	0.885712431436257	0.000153218088377887	8.09094585204097e-05	1	0.000167317193183878	4.12959633341522e-05	1	5.86351602638912e-05	1.25887559541064e-05	FALSE	FALSE	FALSE	FALSE	FALSE	FALSE	FALSE	FALSE	FALSE	FALSE	FALSE	FALSE	FALSE	FALSE	FALSE
NM_001004196	CD200	7	0.2531959	0.1471663	0.4348287	4.75902398857602	0.449320386174008	5.535657502096	3.49528778827391	10.077296119562	8.49854051195393	0.135927606777955	7.29377042271801	0.552289714069957	2.46815890716396e-21	0.617244596242752	1	3.1707138506722e-29	7.28816274026693e-06	1	1.55393076084247e-18	8.73137476057187e-07	1	TRUE	FALSE	FALSE	FALSE	FALSE	FALSE	FALSE	FALSE	FALSE	FALSE	FALSE	FALSE	FALSE	FALSE	FALSE
NM_001004285	DFFB	7	0.1925677	0.04032439	0.0624166	2.09220038854994	4.04100038467402	0.833088186046098	0.00430927193792741	4.63034893766599	12.3282917734359	1.92096297423393	13.3313685002120	8.36990316560991	0.845510045665677	1	1	1	1	1	0.353526621115782	0.988268905946008	1	TRUE	FALSE	FALSE	FALSE	FALSE	FALSE	FALSE	FALSE	FALSE	FALSE	FALSE	FALSE	FALSE	FALSE	FALSE
NM_001004297	OR13A1	7	0.02337896	0.1224396	4.102342e-09	7.760223185688	0.00196006120597758	0.383998737675938	0.78801716485998	2.30358544178398	0.181438968631937	4.29633747176001	2.42715551373408	1.09277595270783	0.0164893962080893	0.704501198533923	1	0.269517655884378	1	1	0.531545948791753	0.907856916787534	1	FALSE	FALSE	FALSE	FALSE	FALSE	FALSE	FALSE	FALSE	FALSE	FALSE	FALSE	FALSE	FALSE	FALSE	FALSE
NM_001004298	C10orf90	7	0.02985073	0.04248879	0.0191236	0.235216798753981	11.9839327182141	3.49170150504801	3.36903980202192	3.11512445438404	1.85787877014195	1.94639957950790	4.53149258640008	0.304717360854056	1	0.807337362608485	0.712876478106623	0.0345267372566213	1	1	0.126628515035766	0.677253624812035	1	FALSE	FALSE	FALSE	FALSE	FALSE	FALSE	FALSE	FALSE	FALSE	FALSE	FALSE	FALSE	FALSE	FALSE	FALSE
NM_001004299	DKFZp781D1722	7	0.3957139	0.1787754	0.01331423	0.0168423257900940	0.00184049429799416	0.162358723484203	14.0567037385661	16.7392916351400	14.8087997430221	13.5060824702721	16.5607212436361	12.9687987888381	1	0.709461650646301	0.222547864067217	1	0.74669708366268	0.179282861872925	1	1	1	FALSE	FALSE	FALSE	FALSE	FALSE	FALSE	FALSE	FALSE	FALSE	FALSE	FALSE	FALSE	FALSE	FALSE	FALSE
NM_001004300	ZNF720	7	0.08269474	0.04140911	0.003238671	1.67851867883007	1.33021308113598	0.0579649842079561	14.575882028342	25.6082725783419	18.9639391102460	20.0732535766961	29.7407973739299	20.0514077671501	0.47886008023375	1	1	0.751679108762627	1	1	0.856276658368007	1	1	FALSE	FALSE	FALSE	FALSE	FALSE	FALSE	FALSE	FALSE	FALSE	FALSE	FALSE	FALSE	FALSE	FALSE	FALSE
NM_001004301	FLJ34141	7	0.01993883	0.06038693	0.03745822	8.79178349117	2.01897938229990	0.934001627615999	34.597082535314	1.12420704804595	0.409432312090075	22.8275978641241	0.146323526735841	2.47269988065796	4.63746848100487e-06	0.237716508973774	1	2.83161602055355e-05	1	1	0.224699682588574	1	1	FALSE	TRUE	TRUE	FALSE	FALSE	FALSE	FALSE	FALSE	FALSE	FALSE	FALSE	FALSE	FALSE	FALSE	FALSE
NM_001004302	FLJ16713	6	0.01824832	0.02260814	0.0289517	15.0010208727881	7.55306772424001	2.19608637136207	14.6133571563321	21.7651663609661	1.52276496131390	0.00774195208396122	8.9166028892821	0.0699327269478545	1	1	1	1	1	1	1	1	1	FALSE	FALSE	FALSE	TRUE	FALSE	FALSE	FALSE	FALSE	FALSE	FALSE	FALSE	FALSE	FALSE	FALSE	FALSE
NM_001004303	C1orf168	7	0.1171617	0.3630849	0.2672417	7.22201943938603	4.87948441046194	32.675106123276	3.97804569372403	9.86565602902192	0.398234549156086	0.740558799462008	1.51272366060596	34.625662666218	1	1	1	1	1	1	1	1	1	FALSE	FALSE	FALSE	FALSE	FALSE	FALSE	FALSE	FALSE	FALSE	FALSE	FALSE	TRUE	FALSE	FALSE	FALSE
NM_001004304	ZNF740	7	0.05448937	0.05334485	0.07179357	13.9466360602540	0.477238879048002	2.5293573365941	23.944854448466	0.909145081192008	0.0156578651699419	5.27170763771403	0.0728046238899935	2.89972151897609	8.72765688175475e-06	0.937112016075827	1	0.127534965970372	1	1	0.995052255271472	1	1	FALSE	TRUE	TRUE	FALSE	FALSE	FALSE	FALSE	FALSE	FALSE	FALSE	FALSE	FALSE	FALSE	FALSE	FALSE
NM_001004305	FLJ46426	7	0.01340226	0.02572759	0.07968838	23.0868767385859	23.419905978428	21.4088709112198	24.5865715186940	27.65369211114	19.3958236332201	0.14018303595185	1.25622774191595	0.239971735779818	0.282369501168209	0.000837936024311968	0.0103730486074938	0.496283564612591	0.0994666057920549	0.295321176291756	0.758228533648483	0.042468152946033	0.0871288155070265	FALSE	FALSE	FALSE	TRUE	TRUE	TRUE	FALSE	FALSE	FALSE	FALSE	FALSE	FALSE	FALSE	FALSE	FALSE
NM_001004307	MGC33556	7	0.1134227	0.02843897	0.00892413	0.46875946892601	12.511418388876	5.69827115738008	10.3605680436660	4.96509221908605	1.1924738415521	7.49741408804789	3.10052001760596	1.97222161982813	1	1	1	1	1	1	1	1	1	FALSE	FALSE	FALSE	FALSE	FALSE	FALSE	FALSE	FALSE	FALSE	FALSE	FALSE	FALSE	FALSE	FALSE	FALSE
NM_001004308	ZCCHC16	7	0.6445585	0.466989	0.0150451	4.60982981837196	13.8622761139179	0.170623358276089	4.84851821907603	13.401859860866	0.684352559364015	0.00444940043803399	0.0117918354959556	1.50630303162598	1	1	1	1	1	1	1	1	1	FALSE	FALSE	FALSE	FALSE	FALSE	FALSE	FALSE	FALSE	FALSE	FALSE	FALSE	FALSE	FALSE	FALSE	FALSE
NM_001004309	MGC75360	7	0.1034894	0.03062718	0.2863165	0.000171214918054829	12.151785272378	3.21528477361198	8.252554054386	4.02483267309401	2.21354396333004	8.19877683377206	20.994594556538	8.990384390092	0.00928895776360671	6.14321744444706e-07	0.000602506452431225	0.531795654437372	0.000958292232387865	0.00285150586968218	0.426471222309587	3.16552579783852e-06	1.53355924337730e-05	FALSE	FALSE	FALSE	FALSE	FALSE	FALSE	FALSE	FALSE	FALSE	FALSE	FALSE	FALSE	FALSE	FALSE	FALSE
NM_001004310	FCRL6	6	0.2675476	0.1733033	0.04416252	0.0211478151599067	1.27398995050396	2.1535434574821	2.45785554046199	0.965188508869915	0.0716295468039334	2.88356686361590	0.0234343290559309	1.47943123043410	1	1	1	1	1	1	1	1	1	TRUE	TRUE	FALSE	FALSE	FALSE	FALSE	FALSE	FALSE	FALSE	FALSE	FALSE	FALSE	FALSE	FALSE	FALSE
NM_001004311	FIGLA	7	0.01191989	0.006512972	0.01231191	8.34058357780987	8.34749972678594	0.259246134075966	14.4094178264579	17.8596475756819	0.134346755495926	1.76764524769601	4.20889186021998	0.0205822202199215	0.540958352271964	0.119834909387657	0.264468244786362	0.329496337116049	0.0128110193528518	0.0794523096654595	0.35579434166404	0.00276225938153557	0.0176338228952493	FALSE	FALSE	FALSE	TRUE	FALSE	FALSE	FALSE	FALSE	FALSE	FALSE	FALSE	FALSE	FALSE	FALSE	FALSE
NM_001004312	RTP2	7	0.002779168	0.0001822394	3.551916e-09	2.93382347669399	0.584571444933403	1.12579297724005	5.62359094239798	0.433204951936204	0.162733445288040	0.56224231337194	1.9879957150456	0.432846642907862	0.931609133140317	0.372791031517652	0.406636712094339	1	0.360928509442519	0.177599782559792	1	0.607783989927907	0.346956855495939	FALSE	FALSE	FALSE	FALSE	FALSE	FALSE	FALSE	FALSE	FALSE	FALSE	FALSE	FALSE	FALSE	FALSE	FALSE
NM_001004315	FLJ46210	7	0.008972982	0.0006377544	0.005214778	0.747090166199996	3.23902412418397	1.70124419582862e-05	0.734911803610089	2.73408831482993	0.00109926267782612	2.81946706907809	10.1994295481879	0.000842777417801699	1	0.00195549894272393	6.13199520985255e-05	1	0.000571748256158165	8.75264528720865e-06	1	0.00335793116379699	0.000136789255393109	FALSE	FALSE	FALSE	FALSE	FALSE	FALSE	FALSE	FALSE	FALSE	FALSE	FALSE	FALSE	FALSE	FALSE	FALSE
NM_001004316	FLJ16641	7	0.007630781	0.01210374	0.02345957	0.00677740345804523	3.32321779819404	0.211028885204087	15.3938059115201	50.575169138594	13.0976314860300	15.7627293072121	54.343132265342	15.1609592126820	0.674374399654766	0.000114080887955978	0.000247524127611237	1	0.000162587262451854	4.27515575816068e-05	5.02651272653582e-07	3.95469074061121e-06	0.269692742087033	FALSE	FALSE	FALSE	FALSE	FALSE	FALSE	FALSE	FALSE	FALSE	FALSE	FALSE	FALSE	FALSE	FALSE	FALSE
NM_001004317	LIN28B	7	0.008974824	0.0001231519	0.1278598	5.68910638191596	0.142646041225987	0.835672232371962	2.76050790303202	1.37894904530799	0.543368555182042	0.685172154823931	0.635132562931972	2.59421169923803	1	1	0.776140219322724	0.902044589613902	0.317421649951702	0.37396724573871	1	1	1	FALSE	FALSE	FALSE	FALSE	FALSE	FALSE	FALSE	FALSE	FALSE	FALSE	FALSE	FALSE	FALSE	FALSE	FALSE
NM_001004318	FLJ16165	6	9.331098e-10	0.01617884	0.02198913	1.42256449814602	0.455766731452002	0.396309383045946	5.80821000914398	0.352611974285992	1.14393530949997	1.49525435800001	0.00681745735599293	2.76041247836997	0.0746899461206662	0.0718029885755087	0.693988053243196	0.296415130573399	0.214555591241798	0.737587061930281	0.514215323280951	0.0747504958689789	0.239585127331804	FALSE	FALSE	FALSE	FALSE	FALSE	FALSE	FALSE	FALSE	FALSE	FALSE	FALSE	FALSE	FALSE	FALSE	FALSE
NM_001004319	VHLL	7	0.03206967	0.03352485	0.009317227	6.90744644282017	2.61938726733797	3.79668208492194	1.97378383647401	0.0136310567500004	1.78190111824392	1.96590416277218	2.28710853773600	0.441888595765931	1	9.24348896205516e-07	1.55450242608882e-07	1	5.13302633306603e-06	5.36558759628401e-08	1	8.68525054531323e-07	4.64624343724776e-09	FALSE	FALSE	FALSE	FALSE	FALSE	FALSE	FALSE	FALSE	FALSE	FALSE	FALSE	FALSE	FALSE	FALSE	FALSE
NM_001004320	MGC131748	7	0.3091824	0.2608865	0.01662006	3.55714090626611	20.7206401106398	22.4556712547221	0.821800730559971	5.70732200649991	8.4452924821901	6.91224771460611	30.19990443548	8.31538840724215	1	1	1	1	1	0.985995100007898	1	1	1	FALSE	FALSE	FALSE	FALSE	FALSE	FALSE	FALSE	FALSE	FALSE	FALSE	FALSE	FALSE	FALSE	FALSE	FALSE
NM_001004322	FLJ40915	6	0.04303572	0.08858332	0.204232	25.9330436726760	39.2278302730481	29.727190492456	37.0608020333320	47.5114607573239	31.8055812875659	9.04369015235807	8.91010543357606	0.39233805206004	3.72635762710614e-06	0.000605015507308501	1	0.831803875275408	1	1	1	0.896019687516985	0.780271892177464	FALSE	FALSE	FALSE	FALSE	FALSE	TRUE	FALSE	FALSE	FALSE	FALSE	FALSE	FALSE	FALSE	FALSE	FALSE
NM_001004323	MGC43036	7	0.05348471	0.01342733	0.0353185	1.78587788595200	0.338909099559999	7.87190452089612	0.480250172776095	0.0126298215259908	0.443215825742072	3.85095666974803	0.47999078647797	5.2080779243181	1	1	1	1	1	1	1	1	1	FALSE	FALSE	FALSE	FALSE	FALSE	FALSE	FALSE	FALSE	FALSE	FALSE	FALSE	FALSE	FALSE	FALSE	FALSE
NM_001004325	KRTAP5-2	6	0.120974	0.064087	0.04703805	2.64785798803405	0.105580824584194	14.9715891177320	4.64560737758802	6.52171123548419	5.6760652248879	0.368978206759948	7.83864024596005	25.4633174729499	1	1	1	1	1	0.125255225296347	1	1	1	TRUE	FALSE	FALSE	FALSE	FALSE	FALSE	FALSE	FALSE	FALSE	FALSE	FALSE	FALSE	FALSE	FALSE	FALSE
NM_001004326	FLJ16331	7	0.0003190597	0.01199523	0.007300558	4.66801140113205	11.4602544426980	0.0843443951721383	24.451402640388	0.384945767759973	0.915879116899987	14.1428154042540	14.165465237278	0.451809686308025	0.271960115170138	0.0347097587371213	0.218309305087727	0.0225429368956205	0.0657116030169847	0.86271341467805	1	0.219384649928425	0.0637853447466449	FALSE	FALSE	FALSE	FALSE	FALSE	FALSE	FALSE	FALSE	FALSE	FALSE	FALSE	FALSE	FALSE	TRUE	FALSE
NM_001004327	FLJ42258	7	0.01863594	0.01217898	0.02554894	1.01091836680985	6.26924431192197	8.96579833071019	14.0056190404	2.06260874985605	0.000904872006003643	18.4215247184638	12.5558689188940	9.0956418185142	0.53559669637538	0.81874692234591	1	0.91752368219119	1	1	1	1	1	FALSE	FALSE	FALSE	FALSE	FALSE	FALSE	FALSE	FALSE	FALSE	FALSE	FALSE	TRUE	FALSE	FALSE	FALSE
NM_001004328	ZNF705A	7	0.005094147	0.003359553	0.03456075	5.73897698798999	7.273648508902	0.566965104349947	0.129620380468054	16.691772865198	0.0626888049180252	4.37891514403009	28.592089803902	0.99354580530803	0.833990894387589	0.533098283093815	0.673367123904672	0.831803875275408	0.42870005318403	0.572342182992899	0.0795252792275435	0.428134966658242	1	FALSE	FALSE	FALSE	FALSE	FALSE	FALSE	FALSE	FALSE	FALSE	FALSE	FALSE	FALSE	FALSE	FALSE	FALSE
NM_001004329	FLJ16139	7	0.003545803	0.01710343	0.02859509	0.216201946917977	3.35992875312400	5.19683893376191	1.97004850686403	11.914064987732	4.01770345368391	0.918198897207958	4.14404014892796	0.105445887561928	0.009189017059239	0.117417741948615	1	0.147721777898033	0.786056715165597	1	0.93513958622749	0.844782396681165	0.974380309143287	FALSE	FALSE	FALSE	FALSE	FALSE	FALSE	FALSE	FALSE	FALSE	FALSE	FALSE	FALSE	FALSE	FALSE	FALSE
NM_001004330	FLJ46688	7	0.04352885	0.05088213	0.05569718	0.261828001530148	0.0150258499999723	0.349572653974064	0.890712448280055	6.20342744595001	46.2310410605000	0.19376029	5.73355021124996	44.8277842726081	0.348448788053862	1	1	0.206028645419998	1	1	0.0015739277947267	6.58797290202081e-14	2.44840873578745e-07	FALSE	FALSE	FALSE	FALSE	FALSE	FALSE	FALSE	FALSE	FALSE	FALSE	FALSE	FALSE	FALSE	FALSE	FALSE
NM_001004331	MGC88374	7	0.1927461	0.02542737	0.007661698	2.87027206398193	0.353530513821966	0.0141775686379333	0.632174663421893	5.41682985543804	3.63930657495212	0.899360360461969	3.32882337904203	3.24326371190591	1	1	1	1	1	1	1	1	1	FALSE	FALSE	FALSE	FALSE	FALSE	FALSE	FALSE	FALSE	FALSE	FALSE	FALSE	FALSE	FALSE	FALSE	FALSE
NM_001004332	FLJ41170	7	0.3261666	0.03596735	0.05173323	1.00835716516212	2.70948136553204	0.499535363660016	7.11253497767416	22.0473559720521	10.9539640413559	3.39674742124816	15.0358114670640	7.91872860744388	1	1	1	1	1	1	1	1	0.858893338511404	FALSE	FALSE	FALSE	FALSE	FALSE	FALSE	FALSE	FALSE	FALSE	FALSE	FALSE	FALSE	FALSE	FALSE	FALSE
NM_001004333	MGC71993	7	0.03648532	0.03772695	0.03346899	1.06209595684420	1.07606325058401	0.677552090641939	1.36706563169641	4.78826793156202	2.69848743603791	4.42326718704101	1.58208586587801	5.51961655250796	1.19911998976176e-05	0.0479119733086791	1	0.00413203945637755	0.4722626465	1	0.000434294021924584	4.9709706305694e-05	0.8230433607885	TRUE	TRUE	TRUE	FALSE	FALSE	FALSE	FALSE	FALSE	FALSE	FALSE	FALSE	FALSE	FALSE	FALSE	FALSE
NM_001004334	GPR158L1	6	0.002096094	0.0004419381	0.009419165	0.595780855772091	3.626097249602	0.117589000985845	3.451278878376	3.13858129203598	17.457302603608	6.38133105820202	11.336813595232	18.9801904727799	1	0.296680872229431	0.099757822952363	1	0.267556097333147	0.0606467693318292	1	0.00537368869772553	0.000123540557238974	FALSE	FALSE	FALSE	FALSE	FALSE	FALSE	FALSE	FALSE	FALSE	FALSE	FALSE	FALSE	FALSE	FALSE	FALSE
NM_001004335	FLJ42842	7	1.789331e-09	0.001774169	0.00614139	4.71921977110787	1.12093178953398	0.00160479117403156	16.7984302016739	0.769314324679954	2.10977284936416	5.75599605547382	3.54977240172002	2.00177131687201	1	0.755036583391907	0.474446795681346	1	1	0.33686464231727	1	1	0.250821524491227	FALSE	FALSE	FALSE	FALSE	FALSE	FALSE	FALSE	FALSE	FALSE	FALSE	FALSE	FALSE	FALSE	FALSE	FALSE
NM_001004338	EPHA10	7	0.002997204	0.004368021	0.01403436	3.58436915428797	2.29157829454800	1.53366428908384	3.93439290943206	0.232720579480031	0.225148375893923	0.0102952821721374	1.11755583213005	0.605736360619858	1	1	1	1	1	1	1	1	1	FALSE	FALSE	FALSE	FALSE	FALSE	FALSE	FALSE	FALSE	FALSE	FALSE	FALSE	FALSE	FALSE	FALSE	FALSE
NM_001004341	FLJ16478	5	1.045811e-09	0.001985162	0.01683546	0.0701459944059479	0.563930076419979	0.194202799636059	18.9086086124501	17.8276616521759	2.14590753061611	20.4573023381020	14.35042371158	1.09228273298618	0.750446148717503	1	1	0.611909860325953	1	1	1	1	1	FALSE	FALSE	FALSE	FALSE	FALSE	FALSE	FALSE	FALSE	FALSE	FALSE	FALSE	FALSE	FALSE	FALSE	FALSE
NM_001004342	TRIM67	7	0.03087935	0.2663902	0.01464208	1.30975422924996	6.33500210765396	1.07117795260388	29.2273440839101	34.0984898219760	0.0497738681519877	25.0329774835479	24.8397332188820	1.55984072573983	0.0302766975647372	1	1	1.02051464052095e-05	1	1	3.16859857654559e-19	1	1	FALSE	FALSE	FALSE	FALSE	FALSE	FALSE	FALSE	FALSE	FALSE	FALSE	FALSE	FALSE	FALSE	FALSE	FALSE
NM_001004343	MAP1LC3C	6	0.02053257	0.05292348	0.1078215	19.62889498708	1.43171257536392	0.308713661418096	0.788413385315835	5.61900133731592	8.8194088460441	15.7128670873699	1.71864086251799	6.53423337642403	0.224983342088434	0.0757716380793784	0.455584789653764	1	1	0.348394622749870	1	1	1	FALSE	FALSE	FALSE	FALSE	FALSE	FALSE	FALSE	FALSE	FALSE	FALSE	FALSE	FALSE	TRUE	FALSE	FALSE
NM_001004344	MGC44328	7	0.01087772	0.007386767	0.0263436	0.0233065239920052	1.34141963264199	0.566472044793954	3.05111319072398	1.10906408571202	0.00090535806589287	2.58755849165595	4.50920807303805	0.611709258977953	0.751123219624648	1	1	1	1	1	1	1	1	FALSE	FALSE	FALSE	FALSE	FALSE	FALSE	FALSE	FALSE	FALSE	FALSE	FALSE	FALSE	FALSE	FALSE	FALSE
NM_001004345	FLJ16124	5	0.005140166	2.546081e-10	4.229694e-09	0.52284744369399	0.500438926180095	0.898620140096	0.00133861561596404	1.12530734351003	0.825470187586006	0.472069930123894	0.125143612886063	0.00155622581200987	1	1	1	1	1	0.875496793561908	1	1	0.818988331000362	FALSE	FALSE	FALSE	FALSE	FALSE	FALSE	FALSE	FALSE	FALSE	FALSE	FALSE	FALSE	FALSE	FALSE	FALSE
NM_001004346	MTHFD2L	7	0.271507	0.02498348	0.1639251	0.074866412427923	1.43443327118803	5.1943478112139	15.927857608606	15.20983271437	2.87971213138394	14.7766584533820	20.315583365576	0.462866771823883	1	1	0.000112302275396749	1	1	0.219542503057826	1	1	3.30950069328162e-05	FALSE	FALSE	TRUE	FALSE	FALSE	FALSE	FALSE	FALSE	FALSE	FALSE	FALSE	FALSE	FALSE	FALSE	FALSE
NM_001004348	FLJ16171	7	0.003409383	0.0007946103	0.03128446	9.13465998389006	19.2353943741861	0.831359921239937	22.626313752726	14.4269057701661	0.0831990237320497	35.078714247438	36.4738873405640	1.41431411190615	0.288767146213164	1	1	0.402757138118576	1	1	1	1	1	FALSE	FALSE	FALSE	FALSE	FALSE	FALSE	FALSE	FALSE	FALSE	FALSE	FALSE	FALSE	FALSE	FALSE	FALSE
NM_001004349	FLJ45422	3	0.03223656	0.05125316	0.01695644	3.61929864676603	6.74979174965401	0.324834071550072	8.434205966408	0.0179278977039985	1.75742473258606	1.50679751337799	7.28737079099801	3.44098504624606	0.00363993407158916	0.478489735604963	1	0.000159994442424107	0.84614359747863	1	0.401625671404427	1	1	FALSE	FALSE	FALSE	FALSE	FALSE	FALSE	FALSE	FALSE	FALSE	FALSE	FALSE	FALSE	FALSE	FALSE	FALSE
NM_001004351	MGC119294	7	0.0171935	0.0113431	0.04384637	29.0431012692300	25.7417943505001	0.216333000299983	13.6385667146819	28.011395500424	2.48557062359987	42.4396022833339	48.73767678645	3.97361782687994	1	0.0562313569170112	0.0150708055424090	1	1	0.328772789613064	1	0.0161211642737696	0.000326999468624922	FALSE	FALSE	FALSE	FALSE	FALSE	FALSE	FALSE	FALSE	FALSE	FALSE	FALSE	FALSE	FALSE	FALSE	FALSE
NM_001004352	FLJ16323	7	0.004496092	0.003072111	0.00211139	0.0553069405940505	0.522681263122990	1.50569579889202	4.77849492323799	0.0214670435743756	0.608198212396019	5.68206869897404	0.334710782491982	0.21076310884996	1	0.249275704696438	0.181986245833461	0.967528727001727	0.0972754273816216	0.089110059674196	1	0.412327352286829	0.101034591840487	FALSE	FALSE	FALSE	FALSE	FALSE	FALSE	FALSE	FALSE	FALSE	FALSE	FALSE	FALSE	FALSE	FALSE	FALSE
NM_001004353	FLJ40246	7	0.1668048	0.2466107	0.00978742	15.7639817428019	8.71931352639604	7.6818572810821	0.0203323934078981	1.28242030903016	3.63505412453401	16.3640473396999	13.6005356100782	1.06283965321404	1	1	1	1	1	1	1	1	1	FALSE	FALSE	FALSE	FALSE	FALSE	FALSE	FALSE	FALSE	FALSE	FALSE	FALSE	FALSE	TRUE	TRUE	FALSE
NM_001004356	FGFRL1	5	0.198355	0.1751678	0.1051024	2.83670435935596	0.082307959685977	2.95465978781203	2.60972001361802	0.000945849797972187	0.129640954863817	0.00589156737396479	0.0656532616160348	4.13682424513991	1	1	0.95812970695886	1	1	1	1	0.983757594947547	0.788171280782563	TRUE	TRUE	TRUE	FALSE	FALSE	FALSE	FALSE	FALSE	FALSE	FALSE	FALSE	FALSE	FALSE	FALSE	FALSE
NM_001004419	CLEC2D	5	0.07482783	0.1147009	0.01931542	0.720735105638028	9.97076840500597	22.1054438972199	29.589145139474	25.097716710424	22.8750416874839	26.567022140204	10.298963474012	0.0350640749300055	1	1	1	1	1	1	1	0.352947633333757	0.0149458345172822	FALSE	FALSE	FALSE	FALSE	FALSE	TRUE	FALSE	FALSE	FALSE	FALSE	FALSE	FALSE	FALSE	FALSE	FALSE
[truncated: 17,054 more rows]
