# Supplementary material for: Gene Regulation in Primates Evolves under Tissue-Specific Selection Pressures
Source: PLoS Genet. 2008 Nov 21;4(11):e1000271. doi: 10.1371/journal.pgen.1000271 (PMC2581600; doi:10.1371/journal.pgen.1000271)
Supplement: Table S7 — Analysis of enrichment in functional categories using GO. (0.12 MB XLS) [file pgen.1000271.s025.xls]

## Sheet: Sheet1
Contrast	GO term	Number of genes under selection associated with GO term	Percentage of genes under selection associated with GO term	Uncorrected p-value
LIVER, Stabilizing selection vs other	GO:0050789~regulation of biological process	678	0.3298	5.56813e-13
LIVER, Stabilizing selection vs other	GO:0005488~binding	1627	0.7913	8.61088e-13
LIVER, Stabilizing selection vs other	GO:0008152~metabolic process	1185	0.5764	1.69178e-12
LIVER, Stabilizing selection vs other	GO:0050794~regulation of cellular process	622	0.3025	2.48918e-12
LIVER, Stabilizing selection vs other	GO:0044238~primary metabolic process	1090	0.5302	3.04266e-12
LIVER, Stabilizing selection vs other	GO:0005515~protein binding	1069	0.5199	8.73167e-12
LIVER, Stabilizing selection vs other	GO:0065007~biological regulation	739	0.3594	9.61097e-12
LIVER, Stabilizing selection vs other	GO:0044237~cellular metabolic process	1070	0.5204	3.88052e-11
LIVER, Stabilizing selection vs other	GO:0043170~macromolecule metabolic process	944	0.4591	4.98581e-10
LIVER, Stabilizing selection vs other	GO:0019222~regulation of metabolic process	398	0.1936	9.96498e-09
LIVER, Stabilizing selection vs other	GO:0048523~negative regulation of cellular process	216	0.1051	1.2366e-08
LIVER, Stabilizing selection vs other	GO:0043283~biopolymer metabolic process	705	0.3429	1.82698e-08
LIVER, Stabilizing selection vs other	GO:0009892~negative regulation of metabolic process	101	0.0491	3.77913e-08
LIVER, Stabilizing selection vs other	GO:0048519~negative regulation of biological process	223	0.1085	4.17674e-08
LIVER, Stabilizing selection vs other	GO:0031324~negative regulation of cellular metabolic process	92	0.0447	5.64056e-08
LIVER, Stabilizing selection vs other	GO:0003676~nucleic acid binding	467	0.2271	6.98338e-08
LIVER, Stabilizing selection vs other	GO:0048518~positive regulation of biological process	216	0.1051	8.64254e-08
LIVER, Stabilizing selection vs other	GO:0048522~positive regulation of cellular process	199	0.0968	1.34547e-07
LIVER, Stabilizing selection vs other	GO:0031323~regulation of cellular metabolic process	376	0.1829	1.5674e-07
LIVER, Stabilizing selection vs other	GO:0010468~regulation of gene expression	355	0.1727	5.69328e-07
LIVER, Stabilizing selection vs other	GO:0006139~nucleobase, nucleoside, nucleotide and nucleic acid metabolic process	522	0.2539	6.81127e-07
LIVER, Stabilizing selection vs other	GO:0006350~transcription	338	0.1644	2.01871e-06
LIVER, Stabilizing selection vs other	GO:0045449~regulation of transcription	326	0.1586	2.09256e-06
LIVER, Stabilizing selection vs other	GO:0003677~DNA binding	312	0.1518	2.25881e-06
LIVER, Stabilizing selection vs other	GO:0010467~gene expression	469	0.2281	2.28945e-06
LIVER, Stabilizing selection vs other	GO:0019219~regulation of nucleobase, nucleoside, nucleotide and nucleic acid metabolic process	333	0.162	3.23354e-06
LIVER, Stabilizing selection vs other	GO:0006351~transcription, DNA-dependent	312	0.1518	4.44238e-06
LIVER, Stabilizing selection vs other	GO:0012501~programmed cell death	151	0.0734	4.67127e-06
LIVER, Stabilizing selection vs other	GO:0032774~RNA biosynthetic process	312	0.1518	4.8995e-06
LIVER, Stabilizing selection vs other	GO:0006915~apoptosis	150	0.073	4.94572e-06
LIVER, Stabilizing selection vs other	GO:0016265~death	157	0.0764	5.89963e-06
LIVER, Stabilizing selection vs other	GO:0008219~cell death	157	0.0764	5.89963e-06
LIVER, Stabilizing selection vs other	GO:0016481~negative regulation of transcription	68	0.0331	9.89912e-06
LIVER, Stabilizing selection vs other	GO:0019538~protein metabolic process	527	0.2563	1.09407e-05
LIVER, Stabilizing selection vs other	GO:0007242~intracellular signaling cascade	258	0.1255	1.3505e-05
LIVER, Stabilizing selection vs other	GO:0044267~cellular protein metabolic process	494	0.2403	1.41816e-05
LIVER, Stabilizing selection vs other	GO:0006355~regulation of transcription, DNA-dependent	301	0.1464	1.52102e-05
LIVER, Stabilizing selection vs other	GO:0016043~cellular component organization and biogenesis	426	0.2072	1.9725e-05
LIVER, Stabilizing selection vs other	GO:0045892~negative regulation of transcription, DNA-dependent	55	0.0268	1.99352e-05
LIVER, Stabilizing selection vs other	GO:0044260~cellular macromolecule metabolic process	500	0.2432	2.11531e-05
LIVER, Stabilizing selection vs other	GO:0016070~RNA metabolic process	386	0.1877	2.20428e-05
LIVER, Stabilizing selection vs other	GO:0045934~negative regulation of nucleobase, nucleoside, nucleotide and nucleic acid metabolic process	70	0.034	2.3579e-05
LIVER, Stabilizing selection vs other	GO:0046914~transition metal ion binding	354	0.1722	2.57746e-05
LIVER, Stabilizing selection vs other	GO:0008134~transcription factor binding	93	0.0452	2.82459e-05
LIVER, Stabilizing selection vs other	GO:0030528~transcription regulator activity	246	0.1196	3.37695e-05
LIVER, Stabilizing selection vs other	GO:0042981~regulation of apoptosis	109	0.053	7.69058e-05
LIVER, Stabilizing selection vs other	GO:0043067~regulation of programmed cell death	109	0.053	8.9295e-05
LIVER, Stabilizing selection vs other	GO:0016564~transcription repressor activity	53	0.0258	0.000116117
LIVER, Stabilizing selection vs other	GO:0033036~macromolecule localization	158	0.0768	0.00012169
LIVER, Stabilizing selection vs other	GO:0006366~transcription from RNA polymerase II promoter	128	0.0623	0.00012287
LIVER, Stabilizing selection vs other	GO:0046907~intracellular transport	133	0.0647	0.000223619
LIVER, Stabilizing selection vs other	GO:0048468~cell development	213	0.1036	0.000235931
LIVER, Stabilizing selection vs other	GO:0051641~cellular localization	162	0.0788	0.000259019
LIVER, Stabilizing selection vs other	GO:0065009~regulation of a molecular function	99	0.0482	0.000278964
LIVER, Stabilizing selection vs other	GO:0006996~organelle organization and biogenesis	184	0.0895	0.000286139
LIVER, Stabilizing selection vs other	GO:0007243~protein kinase cascade	81	0.0394	0.000297669
LIVER, Stabilizing selection vs other	GO:0019899~enzyme binding	60	0.0292	0.00034541
LIVER, Stabilizing selection vs other	GO:0006259~DNA metabolic process	120	0.0584	0.000367814
LIVER, Stabilizing selection vs other	GO:0006629~lipid metabolic process	132	0.0642	0.000382061
LIVER, Stabilizing selection vs other	GO:0019901~protein kinase binding	23	0.0112	0.000406613
LIVER, Stabilizing selection vs other	GO:0003712~transcription cofactor activity	73	0.0355	0.000407323
LIVER, Stabilizing selection vs other	GO:0007265~Ras protein signal transduction	49	0.0238	0.000421345
LIVER, Stabilizing selection vs other	GO:0003714~transcription corepressor activity	33	0.0161	0.000484254
LIVER, Stabilizing selection vs other	GO:0008270~zinc ion binding	275	0.1338	0.000527005
LIVER, Stabilizing selection vs other	GO:0006695~cholesterol biosynthetic process	13	0.0063	0.000545466
LIVER, Stabilizing selection vs other	GO:0002526~acute inflammatory response	24	0.0117	0.000587823
LIVER, Stabilizing selection vs other	GO:0008104~protein localization	145	0.0705	0.000690553
LIVER, Stabilizing selection vs other	GO:0016126~sterol biosynthetic process	14	0.0068	0.000791984
LIVER, Stabilizing selection vs other	GO:0051649~establishment of cellular localization	155	0.0754	0.000891394
LIVER, Stabilizing selection vs other	GO:0030036~actin cytoskeleton organization and biogenesis	43	0.0209	0.000995368
LIVER, Stabilizing selection vs other	GO:0003824~catalytic activity	763	0.3711	0.00107937
LIVER, Stabilizing selection vs other	GO:0006260~DNA replication	45	0.0219	0.00114853
LIVER, Stabilizing selection vs other	GO:0006950~response to stress	169	0.0822	0.0012697
LIVER, Stabilizing selection vs other	GO:0043066~negative regulation of apoptosis	51	0.0248	0.00132601
LIVER, Stabilizing selection vs other	GO:0007010~cytoskeleton organization and biogenesis	87	0.0423	0.001437
LIVER, Stabilizing selection vs other	GO:0042802~identical protein binding	75	0.0365	0.00151742
LIVER, Stabilizing selection vs other	GO:0043069~negative regulation of programmed cell death	51	0.0248	0.00159817
LIVER, Stabilizing selection vs other	GO:0000122~negative regulation of transcription from RNA polymerase II promoter	36	0.0175	0.00194979
LIVER, Stabilizing selection vs other	GO:0044255~cellular lipid metabolic process	107	0.052	0.00198744
LIVER, Stabilizing selection vs other	GO:0000166~nucleotide binding	326	0.1586	0.0020505
LIVER, Stabilizing selection vs other	GO:0003723~RNA binding	129	0.0627	0.00206214
LIVER, Stabilizing selection vs other	GO:0009966~regulation of signal transduction	96	0.0467	0.00207652
LIVER, Stabilizing selection vs other	GO:0045184~establishment of protein localization	136	0.0661	0.00230283
LIVER, Stabilizing selection vs other	GO:0006464~protein modification process	266	0.1294	0.00233671
LIVER, Stabilizing selection vs other	GO:0006357~regulation of transcription from RNA polymerase II promoter	91	0.0443	0.00244535
LIVER, Stabilizing selection vs other	GO:0007156~homophilic cell adhesion	34	0.0165	0.00260645
LIVER, Stabilizing selection vs other	GO:0045941~positive regulation of transcription	66	0.0321	0.00268385
LIVER, Stabilizing selection vs other	GO:0032989~cellular structure morphogenesis	89	0.0433	0.00273918
LIVER, Stabilizing selection vs other	GO:0000902~cell morphogenesis	89	0.0433	0.00273918
LIVER, Stabilizing selection vs other	GO:0050790~regulation of catalytic activity	84	0.0409	0.00284647
LIVER, Stabilizing selection vs other	GO:0043566~structure-specific DNA binding	24	0.0117	0.00339824
LIVER, Stabilizing selection vs other	GO:0019900~kinase binding	24	0.0117	0.00339824
LIVER, Stabilizing selection vs other	GO:0007015~actin filament organization	11	0.0054	0.00342286
LIVER, Stabilizing selection vs other	GO:0043412~biopolymer modification	274	0.1333	0.00358943
LIVER, Stabilizing selection vs other	GO:0030029~actin filament-based process	44	0.0214	0.00387242
LIVER, Stabilizing selection vs other	GO:0006650~glycerophospholipid metabolic process	20	0.0097	0.0039418
LIVER, Stabilizing selection vs other	GO:0007264~small GTPase mediated signal transduction	82	0.0399	0.00407555
LIVER, Stabilizing selection vs other	GO:0030154~cell differentiation	279	0.1357	0.00443624
LIVER, Stabilizing selection vs other	GO:0048869~cellular developmental process	279	0.1357	0.00443624
LIVER, Stabilizing selection vs other	GO:0009987~cellular process	1570	0.7636	0.00449704
LIVER, Stabilizing selection vs other	GO:0015031~protein transport	127	0.0618	0.00453131
LIVER, Stabilizing selection vs other	GO:0007049~cell cycle	140	0.0681	0.00463875
LIVER, Stabilizing selection vs other	GO:0030384~phosphoinositide metabolic process	16	0.0078	0.00464166
LIVER, Stabilizing selection vs other	GO:0042127~regulation of cell proliferation	95	0.0462	0.0048668
LIVER, Stabilizing selection vs other	GO:0051726~regulation of cell cycle	92	0.0447	0.00516679
LIVER, Stabilizing selection vs other	GO:0022603~regulation of anatomical structure morphogenesis	13	0.0063	0.00517423
LIVER, Stabilizing selection vs other	GO:0008360~regulation of cell shape	13	0.0063	0.00517423
LIVER, Stabilizing selection vs other	GO:0022604~regulation of cell morphogenesis	13	0.0063	0.00517423
LIVER, Stabilizing selection vs other	GO:0009893~positive regulation of metabolic process	85	0.0413	0.00549077
LIVER, Stabilizing selection vs other	GO:0048514~blood vessel morphogenesis	35	0.017	0.00590945
LIVER, Stabilizing selection vs other	GO:0000074~regulation of progression through cell cycle	91	0.0443	0.00608996
LIVER, Stabilizing selection vs other	GO:0006643~membrane lipid metabolic process	42	0.0204	0.00611125
LIVER, Stabilizing selection vs other	GO:0045935~positive regulation of nucleobase, nucleoside, nucleotide and nucleic acid metabolic process	66	0.0321	0.00614209
LIVER, Stabilizing selection vs other	GO:0016709~oxidoreductase activity, acting on paired donors, with incorporation or reduction of molecular oxygen, NADH or NADPH as one donor, and incorporation of one atom of oxygen	11	0.0054	0.0063084
LIVER, Stabilizing selection vs other	GO:0009058~biosynthetic process	232	0.1128	0.00684079
LIVER, Stabilizing selection vs other	GO:0015931~nucleobase, nucleoside, nucleotide and nucleic acid transport	24	0.0117	0.00698072
LIVER, Stabilizing selection vs other	GO:0008203~cholesterol metabolic process	19	0.0092	0.00727179
LIVER, Stabilizing selection vs other	GO:0016125~sterol metabolic process	20	0.0097	0.00730442
LIVER, Stabilizing selection vs other	GO:0008283~cell proliferation	137	0.0666	0.00761283
LIVER, Stabilizing selection vs other	GO:0016746~transferase activity, transferring acyl groups	35	0.017	0.0080914
LIVER, Stabilizing selection vs other	GO:0008610~lipid biosynthetic process	54	0.0263	0.00809675
LIVER, Stabilizing selection vs other	GO:0003700~transcription factor activity	162	0.0788	0.00891595
LIVER, Stabilizing selection vs other	GO:0001525~angiogenesis	29	0.0141	0.00939001
LIVER, Stabilizing selection vs other	GO:0008361~regulation of cell size	40	0.0195	0.00955704
LIVER, Stabilizing selection vs other	GO:0051128~regulation of cellular component organization and biogenesis	19	0.0092	0.00976929
LIVER, Stabilizing selection vs other	GO:0043687~post-translational protein modification	219	0.1065	0.0101694
LIVER, Stabilizing selection vs other	GO:0016563~transcription activator activity	64	0.0311	0.010506
LIVER, Stabilizing selection vs other	GO:0001944~vasculature development	38	0.0185	0.0106347
LIVER, Stabilizing selection vs other	GO:0006916~anti-apoptosis	38	0.0185	0.0106347
LIVER, Stabilizing selection vs other	GO:0001952~regulation of cell-matrix adhesion	7	0.0034	0.0106896
LIVER, Stabilizing selection vs other	GO:0006261~DNA-dependent DNA replication	25	0.0122	0.0109726
LIVER, Stabilizing selection vs other	GO:0046332~SMAD binding	7	0.0034	0.0110967
LIVER, Stabilizing selection vs other	GO:0051248~negative regulation of protein metabolic process	23	0.0112	0.0117295
LIVER, Stabilizing selection vs other	GO:0048646~anatomical structure formation	36	0.0175	0.0118263
LIVER, Stabilizing selection vs other	GO:0016740~transferase activity	273	0.1328	0.0119054
LIVER, Stabilizing selection vs other	GO:0004497~monooxygenase activity	22	0.0107	0.0131377
LIVER, Stabilizing selection vs other	GO:0040008~regulation of growth	42	0.0204	0.0138107
LIVER, Stabilizing selection vs other	GO:0031325~positive regulation of cellular metabolic process	78	0.0379	0.0140046
LIVER, Stabilizing selection vs other	GO:0022402~cell cycle process	118	0.0574	0.0145488
LIVER, Stabilizing selection vs other	GO:0000165~MAPKKK cascade	35	0.017	0.0148068
LIVER, Stabilizing selection vs other	GO:0019216~regulation of lipid metabolic process	11	0.0054	0.0151703
LIVER, Stabilizing selection vs other	GO:0006505~GPI anchor metabolic process	8	0.0039	0.0153245
LIVER, Stabilizing selection vs other	GO:0006506~GPI anchor biosynthetic process	8	0.0039	0.0153245
LIVER, Stabilizing selection vs other	GO:0001568~blood vessel development	37	0.018	0.0156447
LIVER, Stabilizing selection vs other	GO:0050657~nucleic acid transport	21	0.0102	0.015857
LIVER, Stabilizing selection vs other	GO:0050658~RNA transport	21	0.0102	0.015857
LIVER, Stabilizing selection vs other	GO:0051236~establishment of RNA localization	21	0.0102	0.015857
LIVER, Stabilizing selection vs other	GO:0047485~protein N-terminus binding	11	0.0054	0.0159712
LIVER, Stabilizing selection vs other	GO:0006886~intracellular protein transport	78	0.0379	0.0171603
LIVER, Stabilizing selection vs other	GO:0035258~steroid hormone receptor binding	12	0.0058	0.0172429
LIVER, Stabilizing selection vs other	GO:0006457~protein folding	50	0.0243	0.0175495
LIVER, Stabilizing selection vs other	GO:0009059~macromolecule biosynthetic process	134	0.0652	0.0178188
LIVER, Stabilizing selection vs other	GO:0017076~purine nucleotide binding	275	0.1338	0.0178957
LIVER, Stabilizing selection vs other	GO:0003690~double-stranded DNA binding	14	0.0068	0.0185777
LIVER, Stabilizing selection vs other	GO:0003707~steroid hormone receptor activity	15	0.0073	0.0188067
LIVER, Stabilizing selection vs other	GO:0005099~Ras GTPase activator activity	16	0.0078	0.0188277
LIVER, Stabilizing selection vs other	GO:0016747~transferase activity, transferring groups other than amino-acyl groups	32	0.0156	0.0192765
LIVER, Stabilizing selection vs other	GO:0008415~acyltransferase activity	32	0.0156	0.0192765
LIVER, Stabilizing selection vs other	GO:0043065~positive regulation of apoptosis	50	0.0243	0.0199542
LIVER, Stabilizing selection vs other	GO:0043068~positive regulation of programmed cell death	50	0.0243	0.0199542
LIVER, Stabilizing selection vs other	GO:0006403~RNA localization	21	0.0102	0.0200248
LIVER, Stabilizing selection vs other	GO:0001558~regulation of cell growth	32	0.0156	0.0206598
LIVER, Stabilizing selection vs other	GO:0046489~phosphoinositide biosynthetic process	10	0.0049	0.0210093
LIVER, Stabilizing selection vs other	GO:0051056~regulation of small GTPase mediated signal transduction	37	0.018	0.0213865
LIVER, Stabilizing selection vs other	GO:0045786~negative regulation of progression through cell cycle	39	0.019	0.0220905
LIVER, Stabilizing selection vs other	GO:0005088~Ras guanyl-nucleotide exchange factor activity	20	0.0097	0.0223835
LIVER, Stabilizing selection vs other	GO:0045893~positive regulation of transcription, DNA-dependent	52	0.0253	0.0227419
LIVER, Stabilizing selection vs other	GO:0031098~stress-activated protein kinase signaling pathway	17	0.0083	0.0228007
LIVER, Stabilizing selection vs other	GO:0048193~Golgi vesicle transport	26	0.0126	0.023944
LIVER, Stabilizing selection vs other	GO:0016337~cell-cell adhesion	53	0.0258	0.0241725
LIVER, Stabilizing selection vs other	GO:0019752~carboxylic acid metabolic process	90	0.0438	0.0248026
LIVER, Stabilizing selection vs other	GO:0051246~regulation of protein metabolic process	56	0.0272	0.0255773
LIVER, Stabilizing selection vs other	GO:0009611~response to wounding	69	0.0336	0.0256083
LIVER, Stabilizing selection vs other	GO:0016568~chromatin modification	31	0.0151	0.025792
LIVER, Stabilizing selection vs other	GO:0030554~adenyl nucleotide binding	225	0.1094	0.0262752
LIVER, Stabilizing selection vs other	GO:0006913~nucleocytoplasmic transport	30	0.0146	0.0273031
LIVER, Stabilizing selection vs other	GO:0005083~small GTPase regulator activity	42	0.0204	0.0275054
LIVER, Stabilizing selection vs other	GO:0006796~phosphate metabolic process	145	0.0705	0.0278226
LIVER, Stabilizing selection vs other	GO:0006793~phosphorus metabolic process	145	0.0705	0.0278226
LIVER, Stabilizing selection vs other	GO:0006644~phospholipid metabolic process	29	0.0141	0.028903
LIVER, Stabilizing selection vs other	GO:0043169~cation binding	471	0.2291	0.0292694
LIVER, Stabilizing selection vs other	GO:0065008~regulation of biological quality	141	0.0686	0.0293246
LIVER, Stabilizing selection vs other	GO:0006082~organic acid metabolic process	90	0.0438	0.0293667
LIVER, Stabilizing selection vs other	GO:0006512~ubiquitin cycle	80	0.0389	0.0297298
LIVER, Stabilizing selection vs other	GO:0046872~metal ion binding	517	0.2515	0.0298961
LIVER, Stabilizing selection vs other	GO:0051338~regulation of transferase activity	43	0.0209	0.0300989
LIVER, Stabilizing selection vs other	GO:0007254~JNK cascade	16	0.0078	0.0302593
LIVER, Stabilizing selection vs other	GO:0006953~acute-phase response	10	0.0049	0.0311241
LIVER, Stabilizing selection vs other	GO:0051169~nuclear transport	30	0.0146	0.0320979
LIVER, Stabilizing selection vs other	GO:0004879~ligand-dependent nuclear receptor activity	16	0.0078	0.0321752
LIVER, Stabilizing selection vs other	GO:0007179~transforming growth factor beta receptor signaling pathway	12	0.0058	0.0324223
LIVER, Stabilizing selection vs other	GO:0033043~regulation of organelle organization and biogenesis	12	0.0058	0.0324223
LIVER, Stabilizing selection vs other	GO:0051493~regulation of cytoskeleton organization and biogenesis	12	0.0058	0.0324223
LIVER, Stabilizing selection vs other	GO:0004437~inositol or phosphatidylinositol phosphatase activity	10	0.0049	0.0325412
LIVER, Stabilizing selection vs other	GO:0016831~carboxy-lyase activity	11	0.0054	0.0336581
LIVER, Stabilizing selection vs other	GO:0051325~interphase	23	0.0112	0.0338463
LIVER, Stabilizing selection vs other	GO:0008092~cytoskeletal protein binding	70	0.034	0.034206
LIVER, Stabilizing selection vs other	GO:0009605~response to external stimulus	101	0.0491	0.0342544
LIVER, Stabilizing selection vs other	GO:0008285~negative regulation of cell proliferation	47	0.0229	0.0343232
LIVER, Stabilizing selection vs other	GO:0016049~cell growth	36	0.0175	0.035018
LIVER, Stabilizing selection vs other	GO:0032555~purine ribonucleotide binding	262	0.1274	0.0351233
LIVER, Stabilizing selection vs other	GO:0032553~ribonucleotide binding	262	0.1274	0.0351233
LIVER, Stabilizing selection vs other	GO:0009653~anatomical structure morphogenesis	176	0.0856	0.0351997
LIVER, Stabilizing selection vs other	GO:0051329~interphase of mitotic cell cycle	22	0.0107	0.0357083
LIVER, Stabilizing selection vs other	GO:0007599~hemostasis	22	0.0107	0.0357083
LIVER, Stabilizing selection vs other	GO:0016310~phosphorylation	120	0.0584	0.0372694
LIVER, Stabilizing selection vs other	GO:0007596~blood coagulation	21	0.0102	0.0376543
LIVER, Stabilizing selection vs other	GO:0015923~mannosidase activity	7	0.0034	0.0377376
LIVER, Stabilizing selection vs other	GO:0030695~GTPase regulator activity	59	0.0287	0.0378736
LIVER, Stabilizing selection vs other	GO:0040007~growth	51	0.0248	0.0381597
LIVER, Stabilizing selection vs other	GO:0008284~positive regulation of cell proliferation	47	0.0229	0.0385431
LIVER, Stabilizing selection vs other	GO:0032318~regulation of Ras GTPase activity	16	0.0078	0.0386103
LIVER, Stabilizing selection vs other	GO:0051272~positive regulation of cell motility	5	0.0024	0.0393923
LIVER, Stabilizing selection vs other	GO:0040017~positive regulation of locomotion	5	0.0024	0.0393923
LIVER, Stabilizing selection vs other	GO:0021537~telencephalon development	5	0.0024	0.0393923
LIVER, Stabilizing selection vs other	GO:0030145~manganese ion binding	33	0.0161	0.0399424
LIVER, Stabilizing selection vs other	GO:0009991~response to extracellular stimulus	15	0.0073	0.0401064
LIVER, Stabilizing selection vs other	GO:0003713~transcription coactivator activity	42	0.0204	0.0403519
LIVER, Stabilizing selection vs other	GO:0019904~protein domain specific binding	21	0.0102	0.0404122
LIVER, Stabilizing selection vs other	GO:0007266~Rho protein signal transduction	23	0.0112	0.0406523
LIVER, Stabilizing selection vs other	GO:0007006~mitochondrial membrane organization and biogenesis	8	0.0039	0.0409015
LIVER, Stabilizing selection vs other	GO:0032787~monocarboxylic acid metabolic process	44	0.0214	0.0409687
LIVER, Stabilizing selection vs other	GO:0040029~regulation of gene expression, epigenetic	14	0.0068	0.0414988
LIVER, Stabilizing selection vs other	GO:0006468~protein amino acid phosphorylation	100	0.0486	0.0417277
LIVER, Stabilizing selection vs other	GO:0051789~response to protein stimulus	19	0.0092	0.0417898
LIVER, Stabilizing selection vs other	GO:0006986~response to unfolded protein	19	0.0092	0.0417898
LIVER, Stabilizing selection vs other	GO:0009890~negative regulation of biosynthetic process	13	0.0063	0.0427203
LIVER, Stabilizing selection vs other	GO:0006406~mRNA export from nucleus	9	0.0044	0.0432219
LIVER, Stabilizing selection vs other	GO:0031327~negative regulation of cellular biosynthetic process	12	0.0058	0.0436759
LIVER, Stabilizing selection vs other	GO:0046474~glycerophospholipid biosynthetic process	12	0.0058	0.0436759
LIVER, Stabilizing selection vs other	GO:0051028~mRNA transport	18	0.0088	0.0439685
LIVER, Stabilizing selection vs other	GO:0032535~regulation of cellular component size	11	0.0054	0.0442284
LIVER, Stabilizing selection vs other	GO:0030031~cell projection biogenesis	11	0.0054	0.0442284
LIVER, Stabilizing selection vs other	GO:0006405~RNA export from nucleus	11	0.0054	0.0442284
LIVER, Stabilizing selection vs other	GO:0050681~androgen receptor binding	9	0.0044	0.0449693
LIVER, Stabilizing selection vs other	GO:0003779~actin binding	48	0.0233	0.0456159
LIVER, Stabilizing selection vs other	GO:0007249~I-kappaB kinase/NF-kappaB cascade	26	0.0126	0.0476639
LIVER, Stabilizing selection vs other	GO:0043167~ion binding	526	0.2558	0.0484544
LIVER, Stabilizing selection vs other	GO:0045859~regulation of protein kinase activity	41	0.0199	0.0489686
LIVER, Directional selection (higher in human) vs other	GO:0048513~organ development	39	0.1388	0.00735611
LIVER, Directional selection (higher in human) vs other	GO:0050789~regulation of biological process	92	0.3274	0.00756628
LIVER, Directional selection (higher in human) vs other	GO:0009790~embryonic development	14	0.0498	0.00762023
LIVER, Directional selection (higher in human) vs other	GO:0050794~regulation of cellular process	84	0.2989	0.0104661
LIVER, Directional selection (higher in human) vs other	GO:0048545~response to steroid hormone stimulus	5	0.0178	0.0114147
LIVER, Directional selection (higher in human) vs other	GO:0048598~embryonic morphogenesis	9	0.032	0.0114447
LIVER, Directional selection (higher in human) vs other	GO:0019222~regulation of metabolic process	56	0.1993	0.0134635
LIVER, Directional selection (higher in human) vs other	GO:0009887~organ morphogenesis	16	0.0569	0.0189869
LIVER, Directional selection (higher in human) vs other	GO:0065007~biological regulation	99	0.3523	0.0197061
LIVER, Directional selection (higher in human) vs other	GO:0005099~Ras GTPase activator activity	5	0.0178	0.0197731
LIVER, Directional selection (higher in human) vs other	GO:0009309~amine biosynthetic process	6	0.0214	0.0223156
LIVER, Directional selection (higher in human) vs other	GO:0044271~nitrogen compound biosynthetic process	7	0.0249	0.0227074
LIVER, Directional selection (higher in human) vs other	GO:0048731~system development	48	0.1708	0.0251781
LIVER, Directional selection (higher in human) vs other	GO:0007275~multicellular organismal development	60	0.2135	0.0295169
LIVER, Directional selection (higher in human) vs other	GO:0009725~response to hormone stimulus	6	0.0214	0.0305409
LIVER, Directional selection (higher in human) vs other	GO:0031323~regulation of cellular metabolic process	52	0.1851	0.0318645
LIVER, Directional selection (higher in human) vs other	GO:0008544~epidermis development	8	0.0285	0.0339317
LIVER, Directional selection (higher in human) vs other	GO:0045934~negative regulation of nucleobase, nucleoside, nucleotide and nucleic acid metabolic process	11	0.0391	0.0376917
LIVER, Directional selection (higher in human) vs other	GO:0042802~identical protein binding	13	0.0463	0.0394238
LIVER, Directional selection (higher in human) vs other	GO:0010468~regulation of gene expression	49	0.1744	0.0418727
LIVER, Directional selection (higher in human) vs other	GO:0048856~anatomical structure development	54	0.1922	0.0432497
LIVER, Directional selection (higher in human) vs other	GO:0007586~digestion	6	0.0214	0.048031
LIVER, Directional selection (lower in human) vs other	GO:0006512~ubiquitin cycle	17	0.0769	0.0012502
LIVER, Directional selection (lower in human) vs other	GO:0044267~cellular protein metabolic process	61	0.276	0.00377753
LIVER, Directional selection (lower in human) vs other	GO:0043687~post-translational protein modification	33	0.1493	0.00388677
LIVER, Directional selection (lower in human) vs other	GO:0008234~cysteine-type peptidase activity	8	0.0362	0.0047094
LIVER, Directional selection (lower in human) vs other	GO:0019538~protein metabolic process	64	0.2896	0.00474524
LIVER, Directional selection (lower in human) vs other	GO:0044260~cellular macromolecule metabolic process	61	0.276	0.00567908
LIVER, Directional selection (lower in human) vs other	GO:0006464~protein modification process	37	0.1674	0.00595404
LIVER, Directional selection (lower in human) vs other	GO:0043283~biopolymer metabolic process	79	0.3575	0.00806591
LIVER, Directional selection (lower in human) vs other	GO:0016874~ligase activity	12	0.0543	0.008394
LIVER, Directional selection (lower in human) vs other	GO:0003824~catalytic activity	87	0.3937	0.00894539
LIVER, Directional selection (lower in human) vs other	GO:0043412~biopolymer modification	37	0.1674	0.0111996
LIVER, Directional selection (lower in human) vs other	GO:0016568~chromatin modification	7	0.0317	0.0175796
LIVER, Directional selection (lower in human) vs other	GO:0016043~cellular component organization and biogenesis	50	0.2262	0.0185771
LIVER, Directional selection (lower in human) vs other	GO:0006508~proteolysis	19	0.086	0.0231095
LIVER, Directional selection (lower in human) vs other	GO:0008134~transcription factor binding	12	0.0543	0.023374
LIVER, Directional selection (lower in human) vs other	GO:0008233~peptidase activity	16	0.0724	0.0290006
LIVER, Directional selection (lower in human) vs other	GO:0051789~response to protein stimulus	5	0.0226	0.0295376
LIVER, Directional selection (lower in human) vs other	GO:0006986~response to unfolded protein	5	0.0226	0.0295376
LIVER, Directional selection (lower in human) vs other	GO:0016740~transferase activity	34	0.1538	0.0307787
LIVER, Directional selection (lower in human) vs other	GO:0008152~metabolic process	123	0.5566	0.0328721
LIVER, Directional selection (lower in human) vs other	GO:0043170~macromolecule metabolic process	99	0.448	0.0349191
LIVER, Directional selection (lower in human) vs other	GO:0006996~organelle organization and biogenesis	23	0.1041	0.0357098
LIVER, Directional selection (lower in human) vs other	GO:0019904~protein domain specific binding	5	0.0226	0.0366843
LIVER, Directional selection (lower in human) vs other	GO:0006325~establishment and/or maintenance of chromatin architecture	8	0.0362	0.0410626
LIVER, Directional selection (lower in human) vs other	GO:0044237~cellular metabolic process	111	0.5023	0.041241
LIVER, Directional selection (lower in human) vs other	GO:0008238~exopeptidase activity	5	0.0226	0.0431606
LIVER, Directional selection (lower in human) vs other	GO:0044238~primary metabolic process	112	0.5068	0.0436432
LIVER, Directional selection (lower in human) vs other	GO:0006323~DNA packaging	8	0.0362	0.0475194
KIDNEY, Stabilizing selection vs other	GO:0005515~protein binding	992	0.5224	2.4887e-09
KIDNEY, Stabilizing selection vs other	GO:0007156~homophilic cell adhesion	45	0.0237	2.53864e-07
KIDNEY, Stabilizing selection vs other	GO:0005488~binding	1476	0.7773	4.78694e-07
KIDNEY, Stabilizing selection vs other	GO:0007155~cell adhesion	135	0.0711	5.34136e-06
KIDNEY, Stabilizing selection vs other	GO:0022610~biological adhesion	135	0.0711	5.34136e-06
KIDNEY, Stabilizing selection vs other	GO:0050794~regulation of cellular process	560	0.2949	6.85356e-06
KIDNEY, Stabilizing selection vs other	GO:0065007~biological regulation	663	0.3491	1.18594e-05
KIDNEY, Stabilizing selection vs other	GO:0016070~RNA metabolic process	366	0.1927	2.6547e-05
KIDNEY, Stabilizing selection vs other	GO:0006355~regulation of transcription, DNA-dependent	285	0.1501	3.87321e-05
KIDNEY, Stabilizing selection vs other	GO:0050789~regulation of biological process	599	0.3154	4.4541e-05
KIDNEY, Stabilizing selection vs other	GO:0006351~transcription, DNA-dependent	289	0.1522	9.49408e-05
KIDNEY, Stabilizing selection vs other	GO:0016337~cell-cell adhesion	63	0.0332	9.94401e-05
KIDNEY, Stabilizing selection vs other	GO:0032774~RNA biosynthetic process	289	0.1522	0.00010981
KIDNEY, Stabilizing selection vs other	GO:0010467~gene expression	432	0.2275	0.000119207
KIDNEY, Stabilizing selection vs other	GO:0009987~cellular process	1484	0.7815	0.000124527
KIDNEY, Stabilizing selection vs other	GO:0019222~regulation of metabolic process	353	0.1859	0.000128267
KIDNEY, Stabilizing selection vs other	GO:0006350~transcription	311	0.1638	0.000136857
KIDNEY, Stabilizing selection vs other	GO:0045449~regulation of transcription	299	0.1575	0.000165846
KIDNEY, Stabilizing selection vs other	GO:0030528~transcription regulator activity	230	0.1211	0.000230136
KIDNEY, Stabilizing selection vs other	GO:0010468~regulation of gene expression	320	0.1685	0.000243587
KIDNEY, Stabilizing selection vs other	GO:0019219~regulation of nucleobase, nucleoside, nucleotide and nucleic acid metabolic process	304	0.1601	0.000475847
KIDNEY, Stabilizing selection vs other	GO:0031323~regulation of cellular metabolic process	335	0.1764	0.000486753
KIDNEY, Stabilizing selection vs other	GO:0016564~transcription repressor activity	49	0.0258	0.000492225
KIDNEY, Stabilizing selection vs other	GO:0044238~primary metabolic process	959	0.505	0.000534451
KIDNEY, Stabilizing selection vs other	GO:0003723~RNA binding	124	0.0653	0.000630695
KIDNEY, Stabilizing selection vs other	GO:0006139~nucleobase, nucleoside, nucleotide and nucleic acid metabolic process	465	0.2449	0.000656804
KIDNEY, Stabilizing selection vs other	GO:0003676~nucleic acid binding	410	0.2159	0.000704393
KIDNEY, Stabilizing selection vs other	GO:0044237~cellular metabolic process	942	0.4961	0.000947997
KIDNEY, Stabilizing selection vs other	GO:0046872~metal ion binding	482	0.2538	0.00131415
KIDNEY, Stabilizing selection vs other	GO:0043169~cation binding	439	0.2312	0.00148609
KIDNEY, Stabilizing selection vs other	GO:0003700~transcription factor activity	158	0.0832	0.00148725
KIDNEY, Stabilizing selection vs other	GO:0005509~calcium ion binding	139	0.0732	0.0018859
KIDNEY, Stabilizing selection vs other	GO:0008152~metabolic process	1028	0.5413	0.00236316
KIDNEY, Stabilizing selection vs other	GO:0017076~purine nucleotide binding	270	0.1422	0.00300669
KIDNEY, Stabilizing selection vs other	GO:0051649~establishment of cellular localization	147	0.0774	0.00317346
KIDNEY, Stabilizing selection vs other	GO:0051641~cellular localization	150	0.079	0.00327604
KIDNEY, Stabilizing selection vs other	GO:0043167~ion binding	489	0.2575	0.00329862
KIDNEY, Stabilizing selection vs other	GO:0046907~intracellular transport	123	0.0648	0.00336156
KIDNEY, Stabilizing selection vs other	GO:0032555~purine ribonucleotide binding	262	0.138	0.00377567
KIDNEY, Stabilizing selection vs other	GO:0032553~ribonucleotide binding	262	0.138	0.00377567
KIDNEY, Stabilizing selection vs other	GO:0009653~anatomical structure morphogenesis	177	0.0932	0.00381759
KIDNEY, Stabilizing selection vs other	GO:0051082~unfolded protein binding	30	0.0158	0.00382838
KIDNEY, Stabilizing selection vs other	GO:0009892~negative regulation of metabolic process	76	0.04	0.00454057
KIDNEY, Stabilizing selection vs other	GO:0000166~nucleotide binding	304	0.1601	0.00457159
KIDNEY, Stabilizing selection vs other	GO:0043283~biopolymer metabolic process	627	0.3302	0.00550314
KIDNEY, Stabilizing selection vs other	GO:0032502~developmental process	453	0.2385	0.00556317
KIDNEY, Stabilizing selection vs other	GO:0040008~regulation of growth	44	0.0232	0.00673311
KIDNEY, Stabilizing selection vs other	GO:0007242~intracellular signaling cascade	228	0.1201	0.00713359
KIDNEY, Stabilizing selection vs other	GO:0043170~macromolecule metabolic process	830	0.4371	0.00774916
KIDNEY, Stabilizing selection vs other	GO:0016481~negative regulation of transcription	53	0.0279	0.00826696
KIDNEY, Stabilizing selection vs other	GO:0004004~ATP-dependent RNA helicase activity	10	0.0053	0.00828267
KIDNEY, Stabilizing selection vs other	GO:0008186~RNA-dependent ATPase activity	10	0.0053	0.00828267
KIDNEY, Stabilizing selection vs other	GO:0008270~zinc ion binding	244	0.1285	0.00886812
KIDNEY, Stabilizing selection vs other	GO:0003724~RNA helicase activity	12	0.0063	0.00943629
KIDNEY, Stabilizing selection vs other	GO:0048523~negative regulation of cellular process	176	0.0927	0.0100678
KIDNEY, Stabilizing selection vs other	GO:0040007~growth	54	0.0284	0.0111093
KIDNEY, Stabilizing selection vs other	GO:0006950~response to stress	151	0.0795	0.0115061
KIDNEY, Stabilizing selection vs other	GO:0006915~apoptosis	127	0.0669	0.0127701
KIDNEY, Stabilizing selection vs other	GO:0033036~macromolecule localization	140	0.0737	0.0128199
KIDNEY, Stabilizing selection vs other	GO:0048519~negative regulation of biological process	183	0.0964	0.0128882
KIDNEY, Stabilizing selection vs other	GO:0031324~negative regulation of cellular metabolic process	67	0.0353	0.0131556
KIDNEY, Stabilizing selection vs other	GO:0012501~programmed cell death	127	0.0669	0.0147534
KIDNEY, Stabilizing selection vs other	GO:0006954~inflammatory response	46	0.0242	0.0151169
KIDNEY, Stabilizing selection vs other	GO:0009966~regulation of signal transduction	90	0.0474	0.0161771
KIDNEY, Stabilizing selection vs other	GO:0042981~regulation of apoptosis	93	0.049	0.0167382
KIDNEY, Stabilizing selection vs other	GO:0043067~regulation of programmed cell death	93	0.049	0.0167382
KIDNEY, Stabilizing selection vs other	GO:0048856~anatomical structure development	305	0.1606	0.0170252
KIDNEY, Stabilizing selection vs other	GO:0065009~regulation of a molecular function	88	0.0463	0.0171993
KIDNEY, Stabilizing selection vs other	GO:0030554~adenyl nucleotide binding	215	0.1132	0.0176061
KIDNEY, Stabilizing selection vs other	GO:0042221~response to chemical stimulus	85	0.0448	0.0180631
KIDNEY, Stabilizing selection vs other	GO:0019992~diacylglycerol binding	13	0.0068	0.0188043
KIDNEY, Stabilizing selection vs other	GO:0003677~DNA binding	264	0.139	0.0196084
KIDNEY, Stabilizing selection vs other	GO:0003725~double-stranded RNA binding	11	0.0058	0.0198456
KIDNEY, Stabilizing selection vs other	GO:0043565~sequence-specific DNA binding	89	0.0469	0.0209495
KIDNEY, Stabilizing selection vs other	GO:0046914~transition metal ion binding	294	0.1548	0.0217747
KIDNEY, Stabilizing selection vs other	GO:0032559~adenyl ribonucleotide binding	207	0.109	0.0218992
KIDNEY, Stabilizing selection vs other	GO:0005524~ATP binding	204	0.1074	0.0222662
KIDNEY, Stabilizing selection vs other	GO:0007264~small GTPase mediated signal transduction	77	0.0405	0.0230856
KIDNEY, Stabilizing selection vs other	GO:0005088~Ras guanyl-nucleotide exchange factor activity	19	0.01	0.0264283
KIDNEY, Stabilizing selection vs other	GO:0003002~regionalization	23	0.0121	0.0264607
KIDNEY, Stabilizing selection vs other	GO:0045184~establishment of protein localization	124	0.0653	0.0269434
KIDNEY, Stabilizing selection vs other	GO:0009064~glutamine family amino acid metabolic process	9	0.0047	0.0282967
KIDNEY, Stabilizing selection vs other	GO:0009259~ribonucleotide metabolic process	24	0.0126	0.0288739
KIDNEY, Stabilizing selection vs other	GO:0003777~microtubule motor activity	15	0.0079	0.0289785
KIDNEY, Stabilizing selection vs other	GO:0008104~protein localization	129	0.0679	0.0290545
KIDNEY, Stabilizing selection vs other	GO:0009605~response to external stimulus	93	0.049	0.0290898
KIDNEY, Stabilizing selection vs other	GO:0006916~anti-apoptosis	37	0.0195	0.0291299
KIDNEY, Stabilizing selection vs other	GO:0009611~response to wounding	63	0.0332	0.0296201
KIDNEY, Stabilizing selection vs other	GO:0005525~GTP binding	64	0.0337	0.0296587
KIDNEY, Stabilizing selection vs other	GO:0045934~negative regulation of nucleobase, nucleoside, nucleotide and nucleic acid metabolic process	54	0.0284	0.030487
KIDNEY, Stabilizing selection vs other	GO:0043066~negative regulation of apoptosis	46	0.0242	0.0310869
KIDNEY, Stabilizing selection vs other	GO:0043069~negative regulation of programmed cell death	46	0.0242	0.0310869
KIDNEY, Stabilizing selection vs other	GO:0051789~response to protein stimulus	19	0.01	0.0312807
KIDNEY, Stabilizing selection vs other	GO:0007018~microtubule-based movement	19	0.01	0.0312807
KIDNEY, Stabilizing selection vs other	GO:0006986~response to unfolded protein	19	0.01	0.0312807
KIDNEY, Stabilizing selection vs other	GO:0030705~cytoskeleton-dependent intracellular transport	22	0.0116	0.0346777
KIDNEY, Stabilizing selection vs other	GO:0009260~ribonucleotide biosynthetic process	22	0.0116	0.0346777
KIDNEY, Stabilizing selection vs other	GO:0009056~catabolic process	106	0.0558	0.0356274
KIDNEY, Stabilizing selection vs other	GO:0046933~hydrogen ion transporting ATP synthase activity, rotational mechanism	12	0.0063	0.0356952
KIDNEY, Stabilizing selection vs other	GO:0005083~small GTPase regulator activity	41	0.0216	0.0357202
KIDNEY, Stabilizing selection vs other	GO:0005085~guanyl-nucleotide exchange factor activity	27	0.0142	0.0372992
KIDNEY, Stabilizing selection vs other	GO:0043285~biopolymer catabolic process	60	0.0316	0.0373141
KIDNEY, Stabilizing selection vs other	GO:0016209~antioxidant activity	11	0.0058	0.0379114
KIDNEY, Stabilizing selection vs other	GO:0050792~regulation of viral reproduction	6	0.0032	0.0381112
KIDNEY, Stabilizing selection vs other	GO:0045936~negative regulation of phosphate metabolic process	6	0.0032	0.0381112
KIDNEY, Stabilizing selection vs other	GO:0007010~cytoskeleton organization and biogenesis	78	0.0411	0.0382843
KIDNEY, Stabilizing selection vs other	GO:0016265~death	129	0.0679	0.0392127
KIDNEY, Stabilizing selection vs other	GO:0008219~cell death	129	0.0679	0.0392127
KIDNEY, Stabilizing selection vs other	GO:0008047~enzyme activator activity	50	0.0263	0.0405619
KIDNEY, Stabilizing selection vs other	GO:0009894~regulation of catabolic process	9	0.0047	0.040689
KIDNEY, Stabilizing selection vs other	GO:0006505~GPI anchor metabolic process	7	0.0037	0.0411399
KIDNEY, Stabilizing selection vs other	GO:0006506~GPI anchor biosynthetic process	7	0.0037	0.0411399
KIDNEY, Stabilizing selection vs other	GO:0050878~regulation of body fluid levels	22	0.0116	0.0411935
KIDNEY, Stabilizing selection vs other	GO:0009887~organ morphogenesis	72	0.0379	0.0426929
KIDNEY, Stabilizing selection vs other	GO:0003013~circulatory system process	31	0.0163	0.0436005
KIDNEY, Stabilizing selection vs other	GO:0008015~blood circulation	31	0.0163	0.0436005
KIDNEY, Stabilizing selection vs other	GO:0051336~regulation of hydrolase activity	32	0.0169	0.0453883
KIDNEY, Stabilizing selection vs other	GO:0016032~viral reproduction	12	0.0063	0.0454415
KIDNEY, Stabilizing selection vs other	GO:0008632~apoptotic program	17	0.009	0.0457308
KIDNEY, Stabilizing selection vs other	GO:0051056~regulation of small GTPase mediated signal transduction	36	0.019	0.0461187
KIDNEY, Stabilizing selection vs other	GO:0046961~hydrogen ion transporting ATPase activity, rotational mechanism	12	0.0063	0.0466246
KIDNEY, Stabilizing selection vs other	GO:0006886~intracellular protein transport	74	0.039	0.0468839
KIDNEY, Stabilizing selection vs other	GO:0003714~transcription corepressor activity	26	0.0137	0.0473535
KIDNEY, Stabilizing selection vs other	GO:0048522~positive regulation of cellular process	155	0.0816	0.047722
KIDNEY, Stabilizing selection vs other	GO:0045892~negative regulation of transcription, DNA-dependent	38	0.02	0.0488865
KIDNEY, Stabilizing selection vs other	GO:0001558~regulation of cell growth	31	0.0163	0.0496359
KIDNEY, Stabilizing selection vs other	GO:0017111~nucleoside-triphosphatase activity	97	0.0511	0.0496581
KIDNEY, Directional selection (higher in human) vs other	GO:0030001~metal ion transport	16	0.064	0.00197878
KIDNEY, Directional selection (higher in human) vs other	GO:0046873~metal ion transmembrane transporter activity	14	0.056	0.00280546
KIDNEY, Directional selection (higher in human) vs other	GO:0006812~cation transport	16	0.064	0.0143593
KIDNEY, Directional selection (higher in human) vs other	GO:0006811~ion transport	21	0.084	0.0153216
KIDNEY, Directional selection (higher in human) vs other	GO:0043169~cation binding	62	0.248	0.0153884
KIDNEY, Directional selection (higher in human) vs other	GO:0006814~sodium ion transport	6	0.024	0.017288
KIDNEY, Directional selection (higher in human) vs other	GO:0046872~metal ion binding	67	0.268	0.0184991
KIDNEY, Directional selection (higher in human) vs other	GO:0031420~alkali metal ion binding	9	0.036	0.0193896
KIDNEY, Directional selection (higher in human) vs other	GO:0015276~ligand-gated ion channel activity	7	0.028	0.0221622
KIDNEY, Directional selection (higher in human) vs other	GO:0022834~ligand-gated channel activity	7	0.028	0.0221622
KIDNEY, Directional selection (higher in human) vs other	GO:0043167~ion binding	68	0.272	0.0236381
KIDNEY, Directional selection (higher in human) vs other	GO:0031402~sodium ion binding	5	0.02	0.0257459
KIDNEY, Directional selection (higher in human) vs other	GO:0006766~vitamin metabolic process	5	0.02	0.026872
KIDNEY, Directional selection (higher in human) vs other	GO:0015674~di-, tri-valent inorganic cation transport	7	0.028	0.0271167
KIDNEY, Directional selection (higher in human) vs other	GO:0022838~substrate specific channel activity	13	0.052	0.0272276
KIDNEY, Directional selection (higher in human) vs other	GO:0008324~cation transmembrane transporter activity	16	0.064	0.0304759
KIDNEY, Directional selection (higher in human) vs other	GO:0015075~ion transmembrane transporter activity	19	0.076	0.0367293
KIDNEY, Directional selection (higher in human) vs other	GO:0022892~substrate-specific transporter activity	25	0.1	0.037855
KIDNEY, Directional selection (higher in human) vs other	GO:0005261~cation channel activity	10	0.04	0.0384287
KIDNEY, Directional selection (higher in human) vs other	GO:0015267~channel activity	13	0.052	0.0452165
KIDNEY, Directional selection (higher in human) vs other	GO:0022803~passive transmembrane transporter activity	13	0.052	0.0452165
KIDNEY, Directional selection (higher in human) vs other	GO:0022836~gated channel activity	11	0.044	0.0455176
KIDNEY, Directional selection (higher in human) vs other	GO:0005216~ion channel activity	12	0.048	0.0481265
KIDNEY, Directional selection (lower in human) vs other	GO:0009892~negative regulation of metabolic process	15	0.0785	0.000711926
KIDNEY, Directional selection (lower in human) vs other	GO:0045892~negative regulation of transcription, DNA-dependent	10	0.0524	0.00150717
KIDNEY, Directional selection (lower in human) vs other	GO:0045934~negative regulation of nucleobase, nucleoside, nucleotide and nucleic acid metabolic process	12	0.0628	0.00181207
KIDNEY, Directional selection (lower in human) vs other	GO:0016481~negative regulation of transcription	11	0.0576	0.00250062
KIDNEY, Directional selection (lower in human) vs other	GO:0031324~negative regulation of cellular metabolic process	13	0.0681	0.00276633
KIDNEY, Directional selection (lower in human) vs other	GO:0006139~nucleobase, nucleoside, nucleotide and nucleic acid metabolic process	54	0.2827	0.00666487
KIDNEY, Directional selection (lower in human) vs other	GO:0000122~negative regulation of transcription from RNA polymerase II promoter	7	0.0366	0.0112133
KIDNEY, Directional selection (lower in human) vs other	GO:0006333~chromatin assembly or disassembly	6	0.0314	0.013731
KIDNEY, Directional selection (lower in human) vs other	GO:0006357~regulation of transcription from RNA polymerase II promoter	13	0.0681	0.0171306
KIDNEY, Directional selection (lower in human) vs other	GO:0048519~negative regulation of biological process	24	0.1257	0.0205173
KIDNEY, Directional selection (lower in human) vs other	GO:0048523~negative regulation of cellular process	23	0.1204	0.0216155
KIDNEY, Directional selection (lower in human) vs other	GO:0006259~DNA metabolic process	16	0.0838	0.0228298
KIDNEY, Directional selection (lower in human) vs other	GO:0016563~transcription activator activity	11	0.0576	0.0244405
KIDNEY, Directional selection (lower in human) vs other	GO:0045944~positive regulation of transcription from RNA polymerase II promoter	7	0.0366	0.0282493
HEART, Stabilizing selection vs other	GO:0016070~RNA metabolic process	386	0.2147	5.19339e-13
HEART, Stabilizing selection vs other	GO:0010467~gene expression	453	0.2519	8.32927e-13
HEART, Stabilizing selection vs other	GO:0043170~macromolecule metabolic process	853	0.4744	1.38004e-12
HEART, Stabilizing selection vs other	GO:0043283~biopolymer metabolic process	653	0.3632	1.4983e-12
HEART, Stabilizing selection vs other	GO:0005515~protein binding	945	0.5256	3.789e-12
HEART, Stabilizing selection vs other	GO:0044237~cellular metabolic process	957	0.5323	1.35601e-11
HEART, Stabilizing selection vs other	GO:0044238~primary metabolic process	964	0.5362	1.65332e-11
HEART, Stabilizing selection vs other	GO:0008152~metabolic process	1040	0.5784	5.58754e-11
HEART, Stabilizing selection vs other	GO:0006139~nucleobase, nucleoside, nucleotide and nucleic acid metabolic process	485	0.2697	3.6268e-10
HEART, Stabilizing selection vs other	GO:0006351~transcription, DNA-dependent	296	0.1646	2.83609e-09
HEART, Stabilizing selection vs other	GO:0032774~RNA biosynthetic process	296	0.1646	3.55472e-09
HEART, Stabilizing selection vs other	GO:0005488~binding	1405	0.7814	4.24362e-09
HEART, Stabilizing selection vs other	GO:0006350~transcription	316	0.1758	6.48912e-09
HEART, Stabilizing selection vs other	GO:0006355~regulation of transcription, DNA-dependent	286	0.1591	1.29714e-08
HEART, Stabilizing selection vs other	GO:0003676~nucleic acid binding	416	0.2314	1.5523e-08
HEART, Stabilizing selection vs other	GO:0045449~regulation of transcription	302	0.168	2.64785e-08
HEART, Stabilizing selection vs other	GO:0050794~regulation of cellular process	540	0.3003	3.34919e-08
HEART, Stabilizing selection vs other	GO:0050789~regulation of biological process	584	0.3248	7.24306e-08
HEART, Stabilizing selection vs other	GO:0019219~regulation of nucleobase, nucleoside, nucleotide and nucleic acid metabolic process	308	0.1713	7.80031e-08
HEART, Stabilizing selection vs other	GO:0010468~regulation of gene expression	320	0.178	2.50941e-07
HEART, Stabilizing selection vs other	GO:0016564~transcription repressor activity	57	0.0317	3.56506e-07
HEART, Stabilizing selection vs other	GO:0031323~regulation of cellular metabolic process	336	0.1869	3.69289e-07
HEART, Stabilizing selection vs other	GO:0030528~transcription regulator activity	229	0.1274	3.97745e-07
HEART, Stabilizing selection vs other	GO:0003723~RNA binding	130	0.0723	9.77583e-07
HEART, Stabilizing selection vs other	GO:0019222~regulation of metabolic process	347	0.193	1.12078e-06
HEART, Stabilizing selection vs other	GO:0008134~transcription factor binding	88	0.0489	2.86756e-06
HEART, Stabilizing selection vs other	GO:0065007~biological regulation	627	0.3487	3.96098e-06
HEART, Stabilizing selection vs other	GO:0044267~cellular protein metabolic process	447	0.2486	9.77967e-06
HEART, Stabilizing selection vs other	GO:0003712~transcription cofactor activity	71	0.0395	1.04835e-05
HEART, Stabilizing selection vs other	GO:0044260~cellular macromolecule metabolic process	451	0.2508	1.44736e-05
HEART, Stabilizing selection vs other	GO:0019538~protein metabolic process	470	0.2614	2.87765e-05
HEART, Stabilizing selection vs other	GO:0006396~RNA processing	83	0.0462	4.02635e-05
HEART, Stabilizing selection vs other	GO:0003677~DNA binding	267	0.1485	5.54329e-05
HEART, Stabilizing selection vs other	GO:0016563~transcription activator activity	66	0.0367	6.99072e-05
HEART, Stabilizing selection vs other	GO:0033036~macromolecule localization	144	0.0801	8.70523e-05
HEART, Stabilizing selection vs other	GO:0006996~organelle organization and biogenesis	170	0.0945	0.00015241
HEART, Stabilizing selection vs other	GO:0048523~negative regulation of cellular process	182	0.1012	0.000210704
HEART, Stabilizing selection vs other	GO:0043412~biopolymer modification	256	0.1424	0.000248654
HEART, Stabilizing selection vs other	GO:0008104~protein localization	132	0.0734	0.000380532
HEART, Stabilizing selection vs other	GO:0009987~cellular process	1404	0.7809	0.00042654
HEART, Stabilizing selection vs other	GO:0016043~cellular component organization and biogenesis	372	0.2069	0.000555926
HEART, Stabilizing selection vs other	GO:0048519~negative regulation of biological process	187	0.104	0.000577769
HEART, Stabilizing selection vs other	GO:0006366~transcription from RNA polymerase II promoter	111	0.0617	0.000605894
HEART, Stabilizing selection vs other	GO:0016568~chromatin modification	35	0.0195	0.000626449
HEART, Stabilizing selection vs other	GO:0016481~negative regulation of transcription	58	0.0323	0.000667248
HEART, Stabilizing selection vs other	GO:0045934~negative regulation of nucleobase, nucleoside, nucleotide and nucleic acid metabolic process	61	0.0339	0.000860889
HEART, Stabilizing selection vs other	GO:0006464~protein modification process	243	0.1352	0.000980364
HEART, Stabilizing selection vs other	GO:0003713~transcription coactivator activity	43	0.0239	0.0011246
HEART, Stabilizing selection vs other	GO:0031324~negative regulation of cellular metabolic process	71	0.0395	0.00122714
HEART, Stabilizing selection vs other	GO:0006457~protein folding	49	0.0273	0.00141514
HEART, Stabilizing selection vs other	GO:0016071~mRNA metabolic process	60	0.0334	0.00171359
HEART, Stabilizing selection vs other	GO:0015031~protein transport	117	0.0651	0.00173083
HEART, Stabilizing selection vs other	GO:0045786~negative regulation of progression through cell cycle	40	0.0222	0.00176947
HEART, Stabilizing selection vs other	GO:0043687~post-translational protein modification	203	0.1129	0.00179014
HEART, Stabilizing selection vs other	GO:0009892~negative regulation of metabolic process	77	0.0428	0.00211363
HEART, Stabilizing selection vs other	GO:0045184~establishment of protein localization	122	0.0679	0.00216773
HEART, Stabilizing selection vs other	GO:0003714~transcription corepressor activity	29	0.0161	0.00224856
HEART, Stabilizing selection vs other	GO:0008380~RNA splicing	46	0.0256	0.00237601
HEART, Stabilizing selection vs other	GO:0000074~regulation of progression through cell cycle	86	0.0478	0.00267574
HEART, Stabilizing selection vs other	GO:0006397~mRNA processing	50	0.0278	0.00271624
HEART, Stabilizing selection vs other	GO:0008270~zinc ion binding	236	0.1313	0.00278704
HEART, Stabilizing selection vs other	GO:0051726~regulation of cell cycle	86	0.0478	0.00296756
HEART, Stabilizing selection vs other	GO:0008307~structural constituent of muscle	12	0.0067	0.00314761
HEART, Stabilizing selection vs other	GO:0000166~nucleotide binding	282	0.1568	0.00368707
HEART, Stabilizing selection vs other	GO:0051082~unfolded protein binding	28	0.0156	0.00389398
HEART, Stabilizing selection vs other	GO:0016740~transferase activity	241	0.134	0.00390192
HEART, Stabilizing selection vs other	GO:0019899~enzyme binding	49	0.0273	0.00426885
HEART, Stabilizing selection vs other	GO:0006325~establishment and/or maintenance of chromatin architecture	42	0.0234	0.00448109
HEART, Stabilizing selection vs other	GO:0051603~proteolysis involved in cellular protein catabolic process	38	0.0211	0.00449831
HEART, Stabilizing selection vs other	GO:0006512~ubiquitin cycle	77	0.0428	0.00503815
HEART, Stabilizing selection vs other	GO:0006511~ubiquitin-dependent protein catabolic process	37	0.0206	0.00507645
HEART, Stabilizing selection vs other	GO:0003824~catalytic activity	654	0.3637	0.00577342
HEART, Stabilizing selection vs other	GO:0016192~vesicle-mediated transport	85	0.0473	0.00594195
HEART, Stabilizing selection vs other	GO:0019941~modification-dependent protein catabolic process	37	0.0206	0.00597319
HEART, Stabilizing selection vs other	GO:0043632~modification-dependent macromolecule catabolic process	37	0.0206	0.00597319
HEART, Stabilizing selection vs other	GO:0030163~protein catabolic process	48	0.0267	0.00603023
HEART, Stabilizing selection vs other	GO:0022402~cell cycle process	110	0.0612	0.00617239
HEART, Stabilizing selection vs other	GO:0046914~transition metal ion binding	288	0.1602	0.00618208
HEART, Stabilizing selection vs other	GO:0044257~cellular protein catabolic process	38	0.0211	0.00620362
HEART, Stabilizing selection vs other	GO:0048646~anatomical structure formation	34	0.0189	0.00730592
HEART, Stabilizing selection vs other	GO:0046907~intracellular transport	112	0.0623	0.00764841
HEART, Stabilizing selection vs other	GO:0007049~cell cycle	126	0.0701	0.00799523
HEART, Stabilizing selection vs other	GO:0006323~DNA packaging	42	0.0234	0.0080687
HEART, Stabilizing selection vs other	GO:0001525~angiogenesis	27	0.015	0.00852204
HEART, Stabilizing selection vs other	GO:0007010~cytoskeleton organization and biogenesis	77	0.0428	0.00908747
HEART, Stabilizing selection vs other	GO:0008047~enzyme activator activity	50	0.0278	0.0106377
HEART, Stabilizing selection vs other	GO:0043285~biopolymer catabolic process	61	0.0339	0.01065
HEART, Stabilizing selection vs other	GO:0004721~phosphoprotein phosphatase activity	29	0.0161	0.0107064
HEART, Stabilizing selection vs other	GO:0030218~erythrocyte differentiation	11	0.0061	0.0114544
HEART, Stabilizing selection vs other	GO:0016874~ligase activity	55	0.0306	0.0120644
HEART, Stabilizing selection vs other	GO:0045893~positive regulation of transcription, DNA-dependent	49	0.0273	0.0145554
HEART, Stabilizing selection vs other	GO:0006333~chromatin assembly or disassembly	21	0.0117	0.0146675
HEART, Stabilizing selection vs other	GO:0004713~protein-tyrosine kinase activity	34	0.0189	0.0147399
HEART, Stabilizing selection vs other	GO:0051101~regulation of DNA binding	6	0.0033	0.0151843
HEART, Stabilizing selection vs other	GO:0006979~response to oxidative stress	17	0.0095	0.0153645
HEART, Stabilizing selection vs other	GO:0045941~positive regulation of transcription	57	0.0317	0.0162545
HEART, Stabilizing selection vs other	GO:0003682~chromatin binding	21	0.0117	0.0170528
HEART, Stabilizing selection vs other	GO:0032559~adenyl ribonucleotide binding	189	0.1051	0.0171018
HEART, Stabilizing selection vs other	GO:0005096~GTPase activator activity	35	0.0195	0.0172927
HEART, Stabilizing selection vs other	GO:0016796~exonuclease activity, active with either ribo- or deoxyribonucleic acids and producing 5'-phosphomonoesters	9	0.005	0.0178303
HEART, Stabilizing selection vs other	GO:0045935~positive regulation of nucleobase, nucleoside, nucleotide and nucleic acid metabolic process	58	0.0323	0.0179166
HEART, Stabilizing selection vs other	GO:0004714~transmembrane receptor protein tyrosine kinase activity	17	0.0095	0.018564
HEART, Stabilizing selection vs other	GO:0048514~blood vessel morphogenesis	30	0.0167	0.0190958
HEART, Stabilizing selection vs other	GO:0042325~regulation of phosphorylation	17	0.0095	0.0193786
HEART, Stabilizing selection vs other	GO:0005524~ATP binding	187	0.104	0.0197004
HEART, Stabilizing selection vs other	GO:0003700~transcription factor activity	139	0.0773	0.0198514
HEART, Stabilizing selection vs other	GO:0016569~covalent chromatin modification	12	0.0067	0.0206135
HEART, Stabilizing selection vs other	GO:0001944~vasculature development	34	0.0189	0.0208186
HEART, Stabilizing selection vs other	GO:0030029~actin filament-based process	38	0.0211	0.021888
HEART, Stabilizing selection vs other	GO:0006357~regulation of transcription from RNA polymerase II promoter	76	0.0423	0.0220425
HEART, Stabilizing selection vs other	GO:0003709~RNA polymerase III transcription factor activity	5	0.0028	0.0227699
HEART, Stabilizing selection vs other	GO:0016791~phosphoric monoester hydrolase activity	38	0.0211	0.0231361
HEART, Stabilizing selection vs other	GO:0032555~purine ribonucleotide binding	230	0.1279	0.023615
HEART, Stabilizing selection vs other	GO:0032553~ribonucleotide binding	230	0.1279	0.023615
HEART, Stabilizing selection vs other	GO:0030554~adenyl nucleotide binding	195	0.1085	0.0240785
HEART, Stabilizing selection vs other	GO:0016881~acid-amino acid ligase activity	31	0.0172	0.0244971
HEART, Stabilizing selection vs other	GO:0001568~blood vessel development	33	0.0184	0.0267746
HEART, Stabilizing selection vs other	GO:0016044~membrane organization and biogenesis	53	0.0295	0.0272114
HEART, Stabilizing selection vs other	GO:0006897~endocytosis	38	0.0211	0.0279009
HEART, Stabilizing selection vs other	GO:0010324~membrane invagination	38	0.0211	0.0279009
HEART, Stabilizing selection vs other	GO:0016746~transferase activity, transferring acyl groups	31	0.0172	0.0280674
HEART, Stabilizing selection vs other	GO:0016301~kinase activity	125	0.0695	0.028321
HEART, Stabilizing selection vs other	GO:0001707~mesoderm formation	8	0.0044	0.0284417
HEART, Stabilizing selection vs other	GO:0007517~muscle development	29	0.0161	0.0288243
HEART, Stabilizing selection vs other	GO:0000165~MAPKKK cascade	30	0.0167	0.0293257
HEART, Stabilizing selection vs other	GO:0030695~GTPase regulator activity	54	0.03	0.0301418
HEART, Stabilizing selection vs other	GO:0044265~cellular macromolecule catabolic process	60	0.0334	0.0309071
HEART, Stabilizing selection vs other	GO:0022613~ribonucleoprotein complex biogenesis and assembly	37	0.0206	0.0312552
HEART, Stabilizing selection vs other	GO:0017076~purine nucleotide binding	236	0.1313	0.0313113
HEART, Stabilizing selection vs other	GO:0007050~cell cycle arrest	18	0.01	0.0318361
HEART, Stabilizing selection vs other	GO:0007005~mitochondrion organization and biogenesis	19	0.0106	0.0336899
HEART, Stabilizing selection vs other	GO:0044249~cellular biosynthetic process	147	0.0818	0.0349793
HEART, Stabilizing selection vs other	GO:0006796~phosphate metabolic process	128	0.0712	0.0357636
HEART, Stabilizing selection vs other	GO:0006793~phosphorus metabolic process	128	0.0712	0.0357636
HEART, Stabilizing selection vs other	GO:0051329~interphase of mitotic cell cycle	21	0.0117	0.0367584
HEART, Stabilizing selection vs other	GO:0043543~protein amino acid acylation	9	0.005	0.0376881
HEART, Stabilizing selection vs other	GO:0016126~sterol biosynthetic process	9	0.005	0.0376881
HEART, Stabilizing selection vs other	GO:0051325~interphase	22	0.0122	0.0380121
HEART, Stabilizing selection vs other	GO:0006650~glycerophospholipid metabolic process	15	0.0083	0.0385123
HEART, Stabilizing selection vs other	GO:0019900~kinase binding	19	0.0106	0.0385417
HEART, Stabilizing selection vs other	GO:0051186~cofactor metabolic process	34	0.0189	0.039113
HEART, Stabilizing selection vs other	GO:0045892~negative regulation of transcription, DNA-dependent	39	0.0217	0.0391785
HEART, Stabilizing selection vs other	GO:0065009~regulation of a molecular function	78	0.0434	0.0395246
HEART, Stabilizing selection vs other	GO:0019901~protein kinase binding	16	0.0089	0.0397747
HEART, Stabilizing selection vs other	GO:0004532~exoribonuclease activity	8	0.0044	0.0402993
HEART, Stabilizing selection vs other	GO:0016896~exoribonuclease activity, producing 5'-phosphomonoesters	8	0.0044	0.0402993
HEART, Stabilizing selection vs other	GO:0016570~histone modification	11	0.0061	0.0403232
HEART, Stabilizing selection vs other	GO:0051276~chromosome organization and biogenesis	48	0.0267	0.0412386
HEART, Stabilizing selection vs other	GO:0006695~cholesterol biosynthetic process	8	0.0044	0.041263
HEART, Stabilizing selection vs other	GO:0001704~formation of primary germ layer	8	0.0044	0.041263
HEART, Stabilizing selection vs other	GO:0048518~positive regulation of biological process	161	0.0895	0.0425453
HEART, Stabilizing selection vs other	GO:0009058~biosynthetic process	194	0.1079	0.042696
HEART, Stabilizing selection vs other	GO:0051641~cellular localization	130	0.0723	0.0430868
HEART, Stabilizing selection vs other	GO:0051174~regulation of phosphorus metabolic process	17	0.0095	0.0437116
HEART, Stabilizing selection vs other	GO:0019220~regulation of phosphate metabolic process	17	0.0095	0.0437116
HEART, Stabilizing selection vs other	GO:0006473~protein amino acid acetylation	7	0.0039	0.0444084
HEART, Stabilizing selection vs other	GO:0016772~transferase activity, transferring phosphorus-containing groups	139	0.0773	0.0453274
HEART, Stabilizing selection vs other	GO:0007507~heart development	23	0.0128	0.0453791
HEART, Stabilizing selection vs other	GO:0030521~androgen receptor signaling pathway	10	0.0056	0.045464
HEART, Stabilizing selection vs other	GO:0050678~regulation of epithelial cell proliferation	10	0.0056	0.045464
HEART, Stabilizing selection vs other	GO:0030099~myeloid cell differentiation	18	0.01	0.0457871
HEART, Stabilizing selection vs other	GO:0016747~transferase activity, transferring groups other than amino-acyl groups	29	0.0161	0.0462252
HEART, Stabilizing selection vs other	GO:0008415~acyltransferase activity	29	0.0161	0.0462252
HEART, Stabilizing selection vs other	GO:0006749~glutathione metabolic process	6	0.0033	0.0462573
HEART, Stabilizing selection vs other	GO:0048522~positive regulation of cellular process	147	0.0818	0.0464013
HEART, Stabilizing selection vs other	GO:0007156~homophilic cell adhesion	27	0.015	0.0480367
HEART, Stabilizing selection vs other	GO:0030036~actin cytoskeleton organization and biogenesis	34	0.0189	0.0491226
HEART, Stabilizing selection vs other	GO:0003755~peptidyl-prolyl cis-trans isomerase activity	9	0.005	0.0498824
HEART, Directional selection (higher in human) vs other	GO:0009605~response to external stimulus	31	0.0893	0.000854929
HEART, Directional selection (higher in human) vs other	GO:0006954~inflammatory response	18	0.0519	0.000992164
HEART, Directional selection (higher in human) vs other	GO:0009611~response to wounding	22	0.0634	0.00215309
HEART, Directional selection (higher in human) vs other	GO:0007517~muscle development	11	0.0317	0.00410251
HEART, Directional selection (higher in human) vs other	GO:0065009~regulation of a molecular function	23	0.0663	0.00505855
HEART, Directional selection (higher in human) vs other	GO:0006915~apoptosis	31	0.0893	0.00525006
HEART, Directional selection (higher in human) vs other	GO:0012501~programmed cell death	31	0.0893	0.00592968
HEART, Directional selection (higher in human) vs other	GO:0065007~biological regulation	124	0.3573	0.00904977
HEART, Directional selection (higher in human) vs other	GO:0014706~striated muscle development	8	0.0231	0.00918986
HEART, Directional selection (higher in human) vs other	GO:0001655~urogenital system development	6	0.0173	0.0107751
HEART, Directional selection (higher in human) vs other	GO:0050790~regulation of catalytic activity	20	0.0576	0.011644
HEART, Directional selection (higher in human) vs other	GO:0016265~death	31	0.0893	0.0120022
HEART, Directional selection (higher in human) vs other	GO:0008219~cell death	31	0.0893	0.0120022
HEART, Directional selection (higher in human) vs other	GO:0008134~transcription factor binding	18	0.0519	0.0132651
HEART, Directional selection (higher in human) vs other	GO:0006366~transcription from RNA polymerase II promoter	25	0.072	0.0160631
HEART, Directional selection (higher in human) vs other	GO:0006950~response to stress	36	0.1037	0.0165022
HEART, Directional selection (higher in human) vs other	GO:0006952~defense response	25	0.072	0.0166757
HEART, Directional selection (higher in human) vs other	GO:0045449~regulation of transcription	56	0.1614	0.0166991
HEART, Directional selection (higher in human) vs other	GO:0005515~protein binding	173	0.4986	0.0174166
HEART, Directional selection (higher in human) vs other	GO:0045859~regulation of protein kinase activity	12	0.0346	0.0177373
HEART, Directional selection (higher in human) vs other	GO:0019955~cytokine binding	8	0.0231	0.0186429
HEART, Directional selection (higher in human) vs other	GO:0007242~intracellular signaling cascade	49	0.1412	0.0198578
HEART, Directional selection (higher in human) vs other	GO:0043549~regulation of kinase activity	12	0.0346	0.0214665
HEART, Directional selection (higher in human) vs other	GO:0030528~transcription regulator activity	43	0.1239	0.0224265
HEART, Directional selection (higher in human) vs other	GO:0051338~regulation of transferase activity	12	0.0346	0.0228293
HEART, Directional selection (higher in human) vs other	GO:0050794~regulation of cellular process	100	0.2882	0.0246249
HEART, Directional selection (higher in human) vs other	GO:0016563~transcription activator activity	14	0.0403	0.0266229
HEART, Directional selection (higher in human) vs other	GO:0008284~positive regulation of cell proliferation	13	0.0375	0.0268718
HEART, Directional selection (higher in human) vs other	GO:0048468~cell development	41	0.1182	0.0271546
HEART, Directional selection (higher in human) vs other	GO:0007519~skeletal muscle development	6	0.0173	0.0277827
HEART, Directional selection (higher in human) vs other	GO:0005488~binding	267	0.7695	0.0278837
HEART, Directional selection (higher in human) vs other	GO:0042981~regulation of apoptosis	22	0.0634	0.0283386
HEART, Directional selection (higher in human) vs other	GO:0043067~regulation of programmed cell death	22	0.0634	0.0294041
HEART, Directional selection (higher in human) vs other	GO:0006355~regulation of transcription, DNA-dependent	51	0.147	0.0299325
HEART, Directional selection (higher in human) vs other	GO:0003712~transcription cofactor activity	14	0.0403	0.0309576
HEART, Directional selection (higher in human) vs other	GO:0019219~regulation of nucleobase, nucleoside, nucleotide and nucleic acid metabolic process	56	0.1614	0.0311187
HEART, Directional selection (higher in human) vs other	GO:0006350~transcription	56	0.1614	0.0317525
HEART, Directional selection (higher in human) vs other	GO:0000187~activation of MAPK activity	5	0.0144	0.0362298
HEART, Directional selection (higher in human) vs other	GO:0043066~negative regulation of apoptosis	12	0.0346	0.0380698
HEART, Directional selection (higher in human) vs other	GO:0043069~negative regulation of programmed cell death	12	0.0346	0.0401184
HEART, Directional selection (higher in human) vs other	GO:0001822~kidney development	5	0.0144	0.0411527
HEART, Directional selection (higher in human) vs other	GO:0042578~phosphoric ester hydrolase activity	13	0.0375	0.0412784
HEART, Directional selection (higher in human) vs other	GO:0050789~regulation of biological process	107	0.3084	0.0419034
HEART, Directional selection (higher in human) vs other	GO:0006351~transcription, DNA-dependent	51	0.147	0.0424945
HEART, Directional selection (higher in human) vs other	GO:0010468~regulation of gene expression	58	0.1671	0.0427158
HEART, Directional selection (higher in human) vs other	GO:0032774~RNA biosynthetic process	51	0.147	0.0442056
HEART, Directional selection (higher in human) vs other	GO:0048522~positive regulation of cellular process	34	0.098	0.0446523
HEART, Directional selection (lower in human) vs other	GO:0045333~cellular respiration	8	0.0325	5.2991e-06
HEART, Directional selection (lower in human) vs other	GO:0009060~aerobic respiration	7	0.0285	2.59098e-05
HEART, Directional selection (lower in human) vs other	GO:0046356~acetyl-CoA catabolic process	6	0.0244	5.80915e-05
HEART, Directional selection (lower in human) vs other	GO:0006099~tricarboxylic acid cycle	6	0.0244	5.80915e-05
HEART, Directional selection (lower in human) vs other	GO:0006084~acetyl-CoA metabolic process	6	0.0244	8.77365e-05
HEART, Directional selection (lower in human) vs other	GO:0009109~coenzyme catabolic process	6	0.0244	0.000180465
HEART, Directional selection (lower in human) vs other	GO:0007156~homophilic cell adhesion	11	0.0447	0.000196339
HEART, Directional selection (lower in human) vs other	GO:0051187~cofactor catabolic process	6	0.0244	0.000439828
HEART, Directional selection (lower in human) vs other	GO:0006091~generation of precursor metabolites and energy	21	0.0854	0.000560635
HEART, Directional selection (lower in human) vs other	GO:0006732~coenzyme metabolic process	10	0.0407	0.00110736
HEART, Directional selection (lower in human) vs other	GO:0016337~cell-cell adhesion	14	0.0569	0.00128149
HEART, Directional selection (lower in human) vs other	GO:0051186~cofactor metabolic process	11	0.0447	0.00134257
HEART, Directional selection (lower in human) vs other	GO:0003824~catalytic activity	105	0.4268	0.00268192
HEART, Directional selection (lower in human) vs other	GO:0016491~oxidoreductase activity	25	0.1016	0.00272526
HEART, Directional selection (lower in human) vs other	GO:0006118~electron transport	15	0.061	0.00356127
HEART, Directional selection (lower in human) vs other	GO:0016651~oxidoreductase activity, acting on NADH or NADPH	5	0.0203	0.00455628
HEART, Directional selection (lower in human) vs other	GO:0019752~carboxylic acid metabolic process	18	0.0732	0.00671951
HEART, Directional selection (lower in human) vs other	GO:0006082~organic acid metabolic process	18	0.0732	0.00754408
HEART, Directional selection (lower in human) vs other	GO:0046872~metal ion binding	74	0.3008	0.0117224
HEART, Directional selection (lower in human) vs other	GO:0016627~oxidoreductase activity, acting on the CH-CH group of donors	5	0.0203	0.0125033
HEART, Directional selection (lower in human) vs other	GO:0015077~monovalent inorganic cation transmembrane transporter activity	8	0.0325	0.0153711
HEART, Directional selection (lower in human) vs other	GO:0000287~magnesium ion binding	14	0.0569	0.0199253
HEART, Directional selection (lower in human) vs other	GO:0009056~catabolic process	21	0.0854	0.0205692
HEART, Directional selection (lower in human) vs other	GO:0032787~monocarboxylic acid metabolic process	10	0.0407	0.0209142
HEART, Directional selection (lower in human) vs other	GO:0043167~ion binding	74	0.3008	0.0220286
HEART, Directional selection (lower in human) vs other	GO:0043169~cation binding	66	0.2683	0.0255768
HEART, Directional selection (lower in human) vs other	GO:0008152~metabolic process	135	0.5488	0.0318166
HEART, Directional selection (lower in human) vs other	GO:0022891~substrate-specific transmembrane transporter activity	24	0.0976	0.0323445
HEART, Directional selection (lower in human) vs other	GO:0044248~cellular catabolic process	17	0.0691	0.0338962
HEART, Directional selection (lower in human) vs other	GO:0016874~ligase activity	11	0.0447	0.0385447
HEART, Directional selection (lower in human) vs other	GO:0015078~hydrogen ion transmembrane transporter activity	7	0.0285	0.0389631
HEART, Directional selection (lower in human) vs other	GO:0022890~inorganic cation transmembrane transporter activity	8	0.0325	0.0412994
Stabilizing selection, LKH vs. L|K|H	GO:0007156~homophilic cell adhesion	20	0.0667	1.56183e-08
Stabilizing selection, LKH vs. L|K|H	GO:0016337~cell-cell adhesion	21	0.07	1.64367e-05
Stabilizing selection, LKH vs. L|K|H	GO:0010467~gene expression	88	0.2933	0.00153726
Stabilizing selection, LKH vs. L|K|H	GO:0003735~structural constituent of ribosome	12	0.04	0.00226926
Stabilizing selection, LKH vs. L|K|H	GO:0005515~protein binding	176	0.5867	0.00240573
Stabilizing selection, LKH vs. L|K|H	GO:0007155~cell adhesion	29	0.0967	0.00446942
Stabilizing selection, LKH vs. L|K|H	GO:0022610~biological adhesion	29	0.0967	0.00446942
Stabilizing selection, LKH vs. L|K|H	GO:0003676~nucleic acid binding	81	0.27	0.00517984
Stabilizing selection, LKH vs. L|K|H	GO:0005509~calcium ion binding	29	0.0967	0.00618926
Stabilizing selection, LKH vs. L|K|H	GO:0006412~translation	21	0.07	0.00620999
Stabilizing selection, LKH vs. L|K|H	GO:0031323~regulation of cellular metabolic process	67	0.2233	0.012131
Stabilizing selection, LKH vs. L|K|H	GO:0016070~RNA metabolic process	71	0.2367	0.0127094
Stabilizing selection, LKH vs. L|K|H	GO:0006355~regulation of transcription, DNA-dependent	56	0.1867	0.014865
Stabilizing selection, LKH vs. L|K|H	GO:0009987~cellular process	243	0.81	0.0152872
Stabilizing selection, LKH vs. L|K|H	GO:0019219~regulation of nucleobase, nucleoside, nucleotide and nucleic acid metabolic process	60	0.2	0.0176747
Stabilizing selection, LKH vs. L|K|H	GO:0045449~regulation of transcription	59	0.1967	0.0176904
Stabilizing selection, LKH vs. L|K|H	GO:0009059~macromolecule biosynthetic process	28	0.0933	0.0181235
Stabilizing selection, LKH vs. L|K|H	GO:0010468~regulation of gene expression	63	0.21	0.0193089
Stabilizing selection, LKH vs. L|K|H	GO:0003723~RNA binding	28	0.0933	0.0245789
Stabilizing selection, LKH vs. L|K|H	GO:0051168~nuclear export	5	0.0167	0.0277587
Stabilizing selection, LKH vs. L|K|H	GO:0006351~transcription, DNA-dependent	56	0.1867	0.0278424
Stabilizing selection, LKH vs. L|K|H	GO:0032774~RNA biosynthetic process	56	0.1867	0.0278424
Stabilizing selection, LKH vs. L|K|H	GO:0006350~transcription	60	0.2	0.0282846
Stabilizing selection, LKH vs. L|K|H	GO:0005488~binding	242	0.8067	0.0350121
Stabilizing selection, LKH vs. L|K|H	GO:0019222~regulation of metabolic process	67	0.2233	0.0357075
Stabilizing selection, LKH vs. L|K|H	GO:0040008~regulation of growth	11	0.0367	0.0412911
Stabilizing selection, LKH vs. L|K|H	GO:0044249~cellular biosynthetic process	32	0.1067	0.0421463
Stabilizing selection, LKH vs. L|K|H	GO:0043169~cation binding	78	0.26	0.0443931
Stabilizing selection, LKH vs. L|K|H	GO:0030528~transcription regulator activity	44	0.1467	0.0470484
Stabilizing selection, LKH vs. L|K|H	GO:0009058~biosynthetic process	42	0.14	0.049335
Directional selection, L|K|H vs Other	GO:0008134~transcription factor binding	59	0.0435	1.26427e-05
Directional selection, L|K|H vs Other	GO:0008152~metabolic process	708	0.5225	3.84361e-05
Directional selection, L|K|H vs Other	GO:0016564~transcription repressor activity	32	0.0236	0.0001242
Directional selection, L|K|H vs Other	GO:0005515~protein binding	627	0.4627	0.000157101
Directional selection, L|K|H vs Other	GO:0016481~negative regulation of transcription	40	0.0295	0.000168377
Directional selection, L|K|H vs Other	GO:0045892~negative regulation of transcription, DNA-dependent	34	0.0251	0.000202127
Directional selection, L|K|H vs Other	GO:0043170~macromolecule metabolic process	552	0.4074	0.000320114
Directional selection, L|K|H vs Other	GO:0043283~biopolymer metabolic process	404	0.2982	0.000320136
Directional selection, L|K|H vs Other	GO:0044238~primary metabolic process	638	0.4708	0.00041665
Directional selection, L|K|H vs Other	GO:0032774~RNA biosynthetic process	182	0.1343	0.00044187
Directional selection, L|K|H vs Other	GO:0006350~transcription	195	0.1439	0.000515345
Directional selection, L|K|H vs Other	GO:0006351~transcription, DNA-dependent	181	0.1336	0.000525503
Directional selection, L|K|H vs Other	GO:0030528~transcription regulator activity	146	0.1077	0.000540545
Directional selection, L|K|H vs Other	GO:0006355~regulation of transcription, DNA-dependent	177	0.1306	0.000574424
Directional selection, L|K|H vs Other	GO:0000122~negative regulation of transcription from RNA polymerase II promoter	26	0.0192	0.000583875
Directional selection, L|K|H vs Other	GO:0045449~regulation of transcription	188	0.1387	0.000643299
Directional selection, L|K|H vs Other	GO:0045934~negative regulation of nucleobase, nucleoside, nucleotide and nucleic acid metabolic process	42	0.031	0.000689258
Directional selection, L|K|H vs Other	GO:0044237~cellular metabolic process	629	0.4642	0.000814658
Directional selection, L|K|H vs Other	GO:0005488~binding	997	0.7358	0.000857629
Directional selection, L|K|H vs Other	GO:0010468~regulation of gene expression	202	0.1491	0.000859398
Directional selection, L|K|H vs Other	GO:0003824~catalytic activity	482	0.3557	0.000992053
Directional selection, L|K|H vs Other	GO:0006366~transcription from RNA polymerase II promoter	78	0.0576	0.00110661
Directional selection, L|K|H vs Other	GO:0016070~RNA metabolic process	220	0.1624	0.001221
Directional selection, L|K|H vs Other	GO:0003714~transcription corepressor activity	20	0.0148	0.00141596
Directional selection, L|K|H vs Other	GO:0046872~metal ion binding	346	0.2554	0.00187834
Directional selection, L|K|H vs Other	GO:0019219~regulation of nucleobase, nucleoside, nucleotide and nucleic acid metabolic process	191	0.141	0.00193471
Directional selection, L|K|H vs Other	GO:0016563~transcription activator activity	43	0.0317	0.0023096
Directional selection, L|K|H vs Other	GO:0050794~regulation of cellular process	346	0.2554	0.0026229
Directional selection, L|K|H vs Other	GO:0010467~gene expression	262	0.1934	0.00265773
Directional selection, L|K|H vs Other	GO:0006357~regulation of transcription from RNA polymerase II promoter	58	0.0428	0.00369389
Directional selection, L|K|H vs Other	GO:0006139~nucleobase, nucleoside, nucleotide and nucleic acid metabolic process	292	0.2155	0.00407491
Directional selection, L|K|H vs Other	GO:0043167~ion binding	352	0.2598	0.00412385
Directional selection, L|K|H vs Other	GO:0031324~negative regulation of cellular metabolic process	44	0.0325	0.00414004
Directional selection, L|K|H vs Other	GO:0003682~chromatin binding	17	0.0125	0.0043141
Directional selection, L|K|H vs Other	GO:0003712~transcription cofactor activity	41	0.0303	0.00470356
Directional selection, L|K|H vs Other	GO:0050789~regulation of biological process	377	0.2782	0.00478874
Directional selection, L|K|H vs Other	GO:0019222~regulation of metabolic process	216	0.1594	0.00513565
Directional selection, L|K|H vs Other	GO:0009892~negative regulation of metabolic process	49	0.0362	0.00526566
Directional selection, L|K|H vs Other	GO:0015300~solute:solute antiporter activity	9	0.0066	0.00553075
Directional selection, L|K|H vs Other	GO:0031323~regulation of cellular metabolic process	205	0.1513	0.00709379
Directional selection, L|K|H vs Other	GO:0015298~solute:cation antiporter activity	8	0.0059	0.00820339
Directional selection, L|K|H vs Other	GO:0046356~acetyl-CoA catabolic process	8	0.0059	0.00826335
Directional selection, L|K|H vs Other	GO:0006099~tricarboxylic acid cycle	8	0.0059	0.00826335
Directional selection, L|K|H vs Other	GO:0042802~identical protein binding	45	0.0332	0.00891817
Directional selection, L|K|H vs Other	GO:0016740~transferase activity	169	0.1247	0.00930948
Directional selection, L|K|H vs Other	GO:0046914~transition metal ion binding	205	0.1513	0.00948225
Directional selection, L|K|H vs Other	GO:0043169~cation binding	311	0.2295	0.00991643
Directional selection, L|K|H vs Other	GO:0045596~negative regulation of cell differentiation	16	0.0118	0.0115002
Directional selection, L|K|H vs Other	GO:0042058~regulation of epidermal growth factor receptor signaling pathway	7	0.0052	0.0122626
Directional selection, L|K|H vs Other	GO:0009109~coenzyme catabolic process	8	0.0059	0.0144279
Directional selection, L|K|H vs Other	GO:0006084~acetyl-CoA metabolic process	8	0.0059	0.0144279
Directional selection, L|K|H vs Other	GO:0008652~amino acid biosynthetic process	11	0.0081	0.0153746
Directional selection, L|K|H vs Other	GO:0004177~aminopeptidase activity	10	0.0074	0.0155097
Directional selection, L|K|H vs Other	GO:0006520~amino acid metabolic process	37	0.0273	0.0178975
Directional selection, L|K|H vs Other	GO:0003779~actin binding	34	0.0251	0.0180593
Directional selection, L|K|H vs Other	GO:0033036~macromolecule localization	80	0.059	0.0198295
Directional selection, L|K|H vs Other	GO:0009309~amine biosynthetic process	15	0.0111	0.0213778
Directional selection, L|K|H vs Other	GO:0030036~actin cytoskeleton organization and biogenesis	25	0.0185	0.0214351
Directional selection, L|K|H vs Other	GO:0065007~biological regulation	413	0.3048	0.0215546
Directional selection, L|K|H vs Other	GO:0045333~cellular respiration	10	0.0074	0.0228094
Directional selection, L|K|H vs Other	GO:0001666~response to hypoxia	8	0.0059	0.0232799
Directional selection, L|K|H vs Other	GO:0051187~cofactor catabolic process	9	0.0066	0.0234195
Directional selection, L|K|H vs Other	GO:0009060~aerobic respiration	9	0.0066	0.0234195
Directional selection, L|K|H vs Other	GO:0019538~protein metabolic process	305	0.2251	0.0245724
Directional selection, L|K|H vs Other	GO:0019904~protein domain specific binding	18	0.0133	0.0250488
Directional selection, L|K|H vs Other	GO:0007264~small GTPase mediated signal transduction	47	0.0347	0.0257624
Directional selection, L|K|H vs Other	GO:0045682~regulation of epidermis development	5	0.0037	0.0269
Directional selection, L|K|H vs Other	GO:0030029~actin filament-based process	26	0.0192	0.0269311
Directional selection, L|K|H vs Other	GO:0045941~positive regulation of transcription	38	0.028	0.0273768
Directional selection, L|K|H vs Other	GO:0006725~aromatic compound metabolic process	21	0.0155	0.0274354
Directional selection, L|K|H vs Other	GO:0019752~carboxylic acid metabolic process	61	0.045	0.02925
Directional selection, L|K|H vs Other	GO:0007242~intracellular signaling cascade	147	0.1085	0.0296056
Directional selection, L|K|H vs Other	GO:0006519~amino acid and derivative metabolic process	43	0.0317	0.0302644
Directional selection, L|K|H vs Other	GO:0007010~cytoskeleton organization and biogenesis	51	0.0376	0.0332781
Directional selection, L|K|H vs Other	GO:0043009~chordate embryonic development	18	0.0133	0.0379255
Directional selection, L|K|H vs Other	GO:0009792~embryonic development ending in birth or egg hatching	18	0.0133	0.0379255
Directional selection, L|K|H vs Other	GO:0043566~structure-specific DNA binding	14	0.0103	0.0379752
Directional selection, L|K|H vs Other	GO:0006082~organic acid metabolic process	61	0.045	0.0382719
Directional selection, L|K|H vs Other	GO:0009725~response to hormone stimulus	14	0.0103	0.0383271
Directional selection, L|K|H vs Other	GO:0015031~protein transport	68	0.0502	0.0384336
Directional selection, L|K|H vs Other	GO:0007156~homophilic cell adhesion	21	0.0155	0.0391575
Directional selection, L|K|H vs Other	GO:0006950~response to stress	105	0.0775	0.0407328
Directional selection, L|K|H vs Other	GO:0051186~cofactor metabolic process	26	0.0192	0.0425086
Directional selection, L|K|H vs Other	GO:0044260~cellular macromolecule metabolic process	286	0.2111	0.0425679
Directional selection, L|K|H vs Other	GO:0009790~embryonic development	38	0.028	0.0439221
Directional selection, L|K|H vs Other	GO:0016772~transferase activity, transferring phosphorus-containing groups	99	0.0731	0.0440757
Directional selection, L|K|H vs Other	GO:0045184~establishment of protein localization	71	0.0524	0.0448388
Directional selection, L|K|H vs Other	GO:0045595~regulation of cell differentiation	24	0.0177	0.0455009
Directional selection, L|K|H vs Other	GO:0009719~response to endogenous stimulus	41	0.0303	0.0456154
Directional selection, L|K|H vs Other	GO:0003676~nucleic acid binding	238	0.1756	0.046071
Directional selection, L|K|H vs Other	GO:0008270~zinc ion binding	154	0.1137	0.0462815
Directional selection, L|K|H vs Other	GO:0044267~cellular protein metabolic process	281	0.2074	0.0466995
Directional selection, L|K|H vs Other	GO:0008238~exopeptidase activity	16	0.0118	0.0467704
Directional selection, L|K|H vs Other	GO:0051093~negative regulation of developmental process	16	0.0118	0.0472271
Directional selection, L|K|H vs Other	GO:0017076~purine nucleotide binding	164	0.121	0.0474342
Directional selection, L|K|H vs Other	GO:0006732~coenzyme metabolic process	22	0.0162	0.0485598
Directional selection, L|K|H vs Other	GO:0045935~positive regulation of nucleobase, nucleoside, nucleotide and nucleic acid metabolic process	38	0.028	0.0490377
